# Supplementary material for: Extreme multifunctional proteins identified from a human protein interaction network
Source: Nat Commun. 2015 Jun 9;6:7412. doi: 10.1038/ncomms8412 (PMC4468855; doi:10.1038/ncomms8412)
Supplement: Supplementary Data 2 — The annotated OCG class file used in this study [file ncomms8412-s3.txt]

## The annotated OCG class file used in this study. 
# Interactome details:
# nodes : 12865
# edges : 74388

[CLASS: N] = Functional module ID
CA	= Functional module GO BP annotations
P#	= Number of proteins 
PN	= UniProt ID of the proteins

--------------------------------------------------------------------------------

[CLASS: 1]
CA	['regulation_of_signal_transduction', 'intracellular_signal_transduction', 'regulation_of_protein_kinase_activity', 'positive_regulation_of_cellular_process']
P#	19
PN	1433B_HUMAN, 1433E_HUMAN, 1433S_HUMAN, 1433Z_HUMAN, ALDOA_HUMAN, B4DZD6_HUMAN, B7Z1G5_HUMAN, CHRD1_HUMAN, EGFR_HUMAN, FXL17_HUMAN, HS90B_HUMAN, M3K2_HUMAN, M3K3_HUMAN, M3K5_HUMAN, PPP5_HUMAN, Q68E05_HUMAN, TPD52_HUMAN, TPD53_HUMAN, TPD55_HUMAN

[CLASS: 2]
CA	['regulation_of_macromolecule_metabolic_process', 'intracellular_signal_transduction', 'regulation_of_catalytic_activity', 'regulation_of_phosphate_metabolic_process']
P#	47
PN	1433B_HUMAN, 1433E_HUMAN, 1433G_HUMAN, 1433S_HUMAN, 1433T_HUMAN, 1433Z_HUMAN, AFAD_HUMAN, ANX10_HUMAN, BRAF_HUMAN, CBL_HUMAN, CEP78_HUMAN, CRK_HUMAN, DAPLE_HUMAN, EDC3_HUMAN, EGFR_HUMAN, ERBB2_HUMAN, GNDS_HUMAN, IGF1R_HUMAN, INSR_HUMAN, IRS1_HUMAN, K0930_HUMAN, KCNKF_HUMAN, KIF23_HUMAN, M3K5_HUMAN, MK08_HUMAN, MPIP1_HUMAN, MPIP2_HUMAN, P55G_HUMAN, P85A_HUMAN, PTN3_HUMAN, Q5JWU6_HUMAN, RAF1_HUMAN, RASA1_HUMAN, RASH_HUMAN, RGAP1_HUMAN, RGPS2_HUMAN, RIN1_HUMAN, RPGP1_HUMAN, SH3B4_HUMAN, SHC1_HUMAN, SI1L3_HUMAN, SLAP1_HUMAN, SPIR1_HUMAN, TPD52_HUMAN, TPD53_HUMAN, VAV_HUMAN, WDR6_HUMAN

[CLASS: 3]
CA	['signal_transduction', 'cellular_localization']
P#	45
PN	1433B_HUMAN, 1433E_HUMAN, 1433F_HUMAN, 1433G_HUMAN, 1433S_HUMAN, 1433T_HUMAN, 1433Z_HUMAN, ASF1A_HUMAN, ASF1B_HUMAN, B2CL1_HUMAN, BAD_HUMAN, CB073_HUMAN, CN166_HUMAN, DISC1_HUMAN, FEZ1_HUMAN, FEZ2_HUMAN, HIRA_HUMAN, IRS1_HUMAN, IRS2_HUMAN, JAK2_HUMAN, JAK3_HUMAN, KINH_HUMAN, KLC3_HUMAN, LARP1_HUMAN, M3K3_HUMAN, MPRIP_HUMAN, NDE1_HUMAN, P85A_HUMAN, Q9BYK2_HUMAN, RAF1_HUMAN, RAI14_HUMAN, RICTR_HUMAN, RSSA_HUMAN, SH3B4_HUMAN, SIN1_HUMAN, SRS10_HUMAN, SSA27_HUMAN, STML2_HUMAN, SUMO4_HUMAN, TCPB_HUMAN, TCPE_HUMAN, TCPG_HUMAN, TCPH_HUMAN, TLK2_HUMAN, ZN365_HUMAN

[CLASS: 4]
CA	['phosphate-containing_compound_metabolic_process', 'intracellular_signal_transduction', 'cellular_protein_modification_process']
P#	26
PN	1433B_HUMAN, 1433E_HUMAN, 1433G_HUMAN, 1433S_HUMAN, 1433T_HUMAN, ARHGH_HUMAN, CBL_HUMAN, K1C18_HUMAN, M3K2_HUMAN, M3K3_HUMAN, MARK1_HUMAN, MARK2_HUMAN, MARK3_HUMAN, MARK4_HUMAN, NUAK1_HUMAN, RAF1_HUMAN, RN138_HUMAN, TRIM8_HUMAN, UB2D2_HUMAN, UBC_HUMAN, UBE2W_HUMAN, UBS3B_HUMAN, UPP2_HUMAN, VIME_HUMAN, XAF1_HUMAN, XIAP_HUMAN

[CLASS: 5]
CA	['biological_process_unknown']
CM	cellular_protein_metabolic_process	13/34	
P#	34
PN	1433B_HUMAN, 1433E_HUMAN, 1433G_HUMAN, 1433S_HUMAN, 1433Z_HUMAN, 1C17_HUMAN, B2CL1_HUMAN, BCAR1_HUMAN, DESP_HUMAN, DSC2_HUMAN, DSG2_HUMAN, EPM2A_HUMAN, ERP29_HUMAN, GBP5_HUMAN, GRP78_HUMAN, K1C18_HUMAN, K2C5_HUMAN, KCNK9_HUMAN, KI2S2_HUMAN, MARK3_HUMAN, MARK4_HUMAN, MKL2_HUMAN, MPP9_HUMAN, NHLC1_HUMAN, NUAK1_HUMAN, P53_HUMAN, PKP2_HUMAN, PKP3_HUMAN, PPR3C_HUMAN, SVIL_HUMAN, T132A_HUMAN, TENS1_HUMAN, UBC_HUMAN, WNK1_HUMAN

[CLASS: 6]
CA	['biological_process_unknown']
CM	signal_transduction	9/27	
P#	27
PN	1A01_HUMAN, 1A68_HUMAN, 1A74_HUMAN, AGGF1_HUMAN, ATM_HUMAN, B2MG_HUMAN, CC104_HUMAN, E7EMM5_HUMAN, ISY1_HUMAN, KI3L2_HUMAN, LIRB1_HUMAN, MAGA4_HUMAN, OCRL_HUMAN, OTUD5_HUMAN, PKHJ1_HUMAN, Q2YD82_HUMAN, RAC1_HUMAN, SESQ1_HUMAN, SESQ2_HUMAN, TIGD5_HUMAN, TNF12_HUMAN, TNR12_HUMAN, UBC_HUMAN, UGGG1_HUMAN, VPS4B_HUMAN, ZFY19_HUMAN, ZNT2_HUMAN

[CLASS: 7]
CA	['RNA_metabolic_process', 'gene_expression']
P#	44
PN	1433Z_HUMAN, 1A02_HUMAN, ALDOA_HUMAN, ALDOC_HUMAN, AT1A3_HUMAN, ATX1_HUMAN, B2MG_HUMAN, CD3D_HUMAN, CD8A_HUMAN, CD8B_HUMAN, CXB3_HUMAN, ELAV1_HUMAN, FA21C_HUMAN, HSP71_HUMAN, IKKA_HUMAN, IKKB_HUMAN, M3K14_HUMAN, M3K7_HUMAN, NUCL_HUMAN, PABP2_HUMAN, PAX8_HUMAN, PCNA_HUMAN, PHS_HUMAN, POLH_HUMAN, POLI_HUMAN, REV1_HUMAN, RL9_HUMAN, ROA1_HUMAN, RS3_HUMAN, SPT20_HUMAN, SREK1_HUMAN, SRSF8_HUMAN, TIRAP_HUMAN, TNPO1_HUMAN, TRAF2_HUMAN, TRAF6_HUMAN, TRAM1_HUMAN, TRFL_HUMAN, TVA2_HUMAN, UBAD1_HUMAN, UNK_HUMAN, VA0D2_HUMAN, VATE1_HUMAN, XRN1_HUMAN

[CLASS: 8]
CA	['regulation_of_transcription,_DNA-dependent']
P#	45
PN	1A03_HUMAN, ACHB4_HUMAN, ARI3B_HUMAN, ASCL1_HUMAN, ASH1L_HUMAN, CBX1_HUMAN, CBX5_HUMAN, CDYL1_HUMAN, DNM3A_HUMAN, DNM3B_HUMAN, DNMT1_HUMAN, E9PH57_HUMAN, EED_HUMAN, EP300_HUMAN, FGF9_HUMAN, FGFR3_HUMAN, H2AX_HUMAN, H31T_HUMAN, H31_HUMAN, H4_HUMAN, HDAC1_HUMAN, HDAC2_HUMAN, IFNA1_HUMAN, INAR2_HUMAN, IRF9_HUMAN, MYO1F_HUMAN, MYOD1_HUMAN, NGN2_HUMAN, NP1L4_HUMAN, PIAS1_HUMAN, PIAS4_HUMAN, QORX_HUMAN, RB_HUMAN, SATB1_HUMAN, SMAD7_HUMAN, SNUT2_HUMAN, SP100_HUMAN, STAT3_HUMAN, SUMO1_HUMAN, SUV91_HUMAN, TFE2_HUMAN, TP53B_HUMAN, UBC9_HUMAN, UBP4_HUMAN, UBQL1_HUMAN

[CLASS: 9]
CA	['cell_surface_receptor_signaling_pathway']
P#	74
PN	1A11_HUMAN, 1C04_HUMAN, 1C07_HUMAN, 1C15_HUMAN, ANGP4_HUMAN, B2MG_HUMAN, CADH2_HUMAN, CADH5_HUMAN, CBL_HUMAN, CSKP_HUMAN, CSK_HUMAN, CTNA1_HUMAN, CTNB1_HUMAN, DLG4_HUMAN, EGFR_HUMAN, EPOR_HUMAN, ERBB2_HUMAN, F5H3G6_HUMAN, FAK2_HUMAN, GAB1_HUMAN, GRIA2_HUMAN, GRIA3_HUMAN, GRIK2_HUMAN, GRIK4_HUMAN, INSR_HUMAN, IRK4_HUMAN, KI2L1_HUMAN, KI2L2_HUMAN, KI2S4_HUMAN, LAP2_HUMAN, LIN7B_HUMAN, LIPA2_HUMAN, LIRB1_HUMAN, MAGI3_HUMAN, MK03_HUMAN, NMD3A_HUMAN, NMDE2_HUMAN, NMDZ1_HUMAN, NRCAM_HUMAN, P85A_HUMAN, PAXI_HUMAN, PGFRA_HUMAN, PGFRB_HUMAN, PKP4_HUMAN, PLAK_HUMAN, PLCG1_HUMAN, PP2AB_HUMAN, PSG5_HUMAN, PTCA_HUMAN, PTN11_HUMAN, PTN12_HUMAN, PTN6_HUMAN, PTPRB_HUMAN, PTPRC_HUMAN, PTPRF_HUMAN, PTPRG_HUMAN, PTPRJ_HUMAN, PTPRO_HUMAN, PUR2_HUMAN, Q49A02_HUMAN, RBM19_HUMAN, SDCB1_HUMAN, SRC_HUMAN, TEC_HUMAN, THG1_HUMAN, TIE1_HUMAN, TIE2_HUMAN, TR61B_HUMAN, VGFR1_HUMAN, VGFR2_HUMAN, WASP_HUMAN, WWTR1_HUMAN, ZO1_HUMAN, ZO2_HUMAN

[CLASS: 10]
CA	['biological_process_unknown']
CM	signal_transduction	14/39	
P#	39
PN	1433S_HUMAN, 1A1L1_HUMAN, B2CL2_HUMAN, B2L11_HUMAN, BAK_HUMAN, BAX_HUMAN, BID_HUMAN, BMF_HUMAN, CENPL_HUMAN, CSK21_HUMAN, D4Q8H0_HUMAN, DCD_HUMAN, FAM9B_HUMAN, FATE1_HUMAN, FBRL_HUMAN, LYAM2_HUMAN, MAGA1_HUMAN, MAGAB_HUMAN, MCRS1_HUMAN, MK08_HUMAN, NOP2_HUMAN, PIN4_HUMAN, Q5TE63_HUMAN, Q9H0J7_HUMAN, QCR7_HUMAN, REEP3_HUMAN, REL_HUMAN, RT23_HUMAN, S14L4_HUMAN, S38A1_HUMAN, SELPL_HUMAN, SH3K1_HUMAN, SHLB1_HUMAN, SHLB2_HUMAN, SNX20_HUMAN, TFP11_HUMAN, USBP1_HUMAN, VDAC1_HUMAN, ZN567_HUMAN
[CLASS: 11]
CA	['organelle_organization', 'cellular_protein_metabolic_process', 'cell_cycle_process', 'positive_regulation_of_cellular_process']
P#	25
PN	1A24_HUMAN, ATM_HUMAN, AURKA_HUMAN, BRCA1_HUMAN, DDX24_HUMAN, EP300_HUMAN, FADD_HUMAN, FBX25_HUMAN, FBXL5_HUMAN, FBXL8_HUMAN, HMMR_HUMAN, KIF11_HUMAN, LRCC1_HUMAN, MKS1_HUMAN, MKS3_HUMAN, NDP_HUMAN, ORC4_HUMAN, P53_HUMAN, PLK1_HUMAN, PP1A_HUMAN, SKP1_HUMAN, SNF5_HUMAN, TMM9B_HUMAN, TPX2_HUMAN, XPO1_HUMAN

[CLASS: 12]
CA	['cellular_protein_metabolic_process', 'signal_transduction']
P#	82
PN	1433Z_HUMAN, 1A68_HUMAN, 1B07_HUMAN, AAKB1_HUMAN, APBP2_HUMAN, ATG5_HUMAN, B7ZBG9_HUMAN, BEX3_HUMAN, C9JGP1_HUMAN, CA050_HUMAN, CALR_HUMAN, DISC1_HUMAN, DUSTY_HUMAN, E9PGI8_HUMAN, EDEM2_HUMAN, EIF1B_HUMAN, EIF3A_HUMAN, EIF3D_HUMAN, EIF3E_HUMAN, EIF3F_HUMAN, EIF3G_HUMAN, EIF3H_HUMAN, EIF3I_HUMAN, EZRI_HUMAN, F2Z2Z8_HUMAN, GDIB_HUMAN, GXLT1_HUMAN, HLAF_HUMAN, HLAG_HUMAN, IF4E_HUMAN, IF4G1_HUMAN, IKKE_HUMAN, KAD2_HUMAN, KCRU_HUMAN, L1CAM_HUMAN, LIRB2_HUMAN, MA1C1_HUMAN, MIF_HUMAN, MPU1_HUMAN, PAK2_HUMAN, PDIA3_HUMAN, PSA1_HUMAN, PSA2_HUMAN, PSA3_HUMAN, PSA4_HUMAN, PSA5_HUMAN, PSA6_HUMAN, PSA7_HUMAN, PSB1_HUMAN, PSB2_HUMAN, PSB3_HUMAN, PSB4_HUMAN, PSB5_HUMAN, PSB6_HUMAN, PSB7_HUMAN, PSB8_HUMAN, PSB9_HUMAN, PSMD6_HUMAN, PSMD8_HUMAN, RAB4A_HUMAN, RAB5A_HUMAN, RAB5C_HUMAN, RADI_HUMAN, RBNS5_HUMAN, RS3A_HUMAN, SAHH_HUMAN, SCAM1_HUMAN, SDCG8_HUMAN, SHBG_HUMAN, SMAD9_HUMAN, SPTB2_HUMAN, SPTN1_HUMAN, SYNRG_HUMAN, TAP1_HUMAN, TAP2_HUMAN, TERA_HUMAN, TPSN_HUMAN, TRAF6_HUMAN, TSC1_HUMAN
 , UB2L3_HUMAN, UBE3A_HUMAN, VCY2_HUMAN

[CLASS: 13]
CA	['biological_process_unknown']
CM	signal_transduction	18/41	
P#	41
PN	1B08_HUMAN, ALKB5_HUMAN, ARAP1_HUMAN, B2MG_HUMAN, CBP_HUMAN, CCZ1B_HUMAN, CD1B_HUMAN, CSK21_HUMAN, CXCL7_HUMAN, CXCR1_HUMAN, CXCR2_HUMAN, DEDD_HUMAN, EP300_HUMAN, FGF1_HUMAN, FGFR3_HUMAN, GLYC_HUMAN, GNA14_HUMAN, HXD4_HUMAN, M3K7_HUMAN, MK06_HUMAN, N2DL1_HUMAN, N2DL3_HUMAN, NDUS6_HUMAN, NKG2D_HUMAN, NKG2F_HUMAN, NPC1_HUMAN, OPRX_HUMAN, PAFA_HUMAN, PRS23_HUMAN, PSIP1_HUMAN, Q6NSA6_HUMAN, SP1_HUMAN, TBA1A_HUMAN, TCP4_HUMAN, TF3C1_HUMAN, TF3C2_HUMAN, TF3C4_HUMAN, VATE1_HUMAN, VATG2_HUMAN, VPS4A_HUMAN, XRCC6_HUMAN

[CLASS: 14]
CA	['biological_process_unknown']
CM	macromolecule_biosynthetic_process	26/79	
P#	79
PN	1B13_HUMAN, A2MG_HUMAN, A4_HUMAN, APBA2_HUMAN, APOA_HUMAN, APOE_HUMAN, AT2B2_HUMAN, B2MG_HUMAN, BAHC1_HUMAN, C1QA_HUMAN, C1QB_HUMAN, C1QC_HUMAN, CAPON_HUMAN, CD1E_HUMAN, CD99_HUMAN, CELF3_HUMAN, CLUS_HUMAN, COMD1_HUMAN, CSTN1_HUMAN, CSTN3_HUMAN, EAA2_HUMAN, ECSIT_HUMAN, ELNE_HUMAN, F19A1_HUMAN, FCGRN_HUMAN, FIGL1_HUMAN, FINC_HUMAN, G2E3_HUMAN, GRB2_HUMAN, HEM0_HUMAN, HIBCH_HUMAN, I10R2_HUMAN, IL10_HUMAN, IPIL1_HUMAN, ITBP1_HUMAN, KEAP1_HUMAN, LR2BP_HUMAN, LRP1_HUMAN, LRP2_HUMAN, LRP8_HUMAN, LY96_HUMAN, MAST1_HUMAN, MCAF1_HUMAN, NOS1_HUMAN, OXR1_HUMAN, PAI1_HUMAN, PANX2_HUMAN, PCBP1_HUMAN, PGTB2_HUMAN, PIGA_HUMAN, PREY_HUMAN, PRIO_HUMAN, Q95HN7_HUMAN, Q9NWB3_HUMAN, RASD1_HUMAN, SCN3A_HUMAN, SCNNB_HUMAN, SCNND_HUMAN, SCNNG_HUMAN, SFTA1_HUMAN, SFTPD_HUMAN, SGTA_HUMAN, SMAGP_HUMAN, SNTA1_HUMAN, SSXT_HUMAN, SUCB1_HUMAN, T22D4_HUMAN, TCAL8_HUMAN, TLR4_HUMAN, TMM31_HUMAN, TSG6_HUMAN, TSP1_HUMAN, TTC14_HUMAN, UBQL1_HUMAN, UBQL4_HUMAN, UGPA_HUMAN, UROK_HUMAN, VLDLR_HUMAN, WDR6_HUMA
 N

[CLASS: 15]
CA	['positive_regulation_of_nucleobase-containing_compound_metabolic_process', 'response_to_external_stimulus', 'positive_regulation_of_cellular_biosynthetic_process', 'positive_regulation_of_macromolecule_biosynthetic_process', 'regulation_of_transcription,_DNA-dependent', 'cellular_response_to_organic_substance', 'cell_surface_receptor_signaling_pathway']
P#	18
PN	1B14_HUMAN, B2MG_HUMAN, EGFR_HUMAN, EP300_HUMAN, GRB2_HUMAN, H31_HUMAN, K1C17_HUMAN, K2C8_HUMAN, KAT2B_HUMAN, KS6A4_HUMAN, MK01_HUMAN, MK03_HUMAN, MK14_HUMAN, MP2K1_HUMAN, PPRC1_HUMAN, SIR2_HUMAN, USF1_HUMAN, USF2_HUMAN

[CLASS: 16]
CA	['signal_transduction']
P#	67
PN	1B15_HUMAN, 1B35_HUMAN, A6NJA2_HUMAN, ADRB2_HUMAN, AKAP5_HUMAN, B2MG_HUMAN, BACE1_HUMAN, BMPR2_HUMAN, BMR1A_HUMAN, BMR1B_HUMAN, BRI3_HUMAN, CTL3_HUMAN, DNJA3_HUMAN, EPOR_HUMAN, FHL3_HUMAN, FKB1A_HUMAN, FURIN_HUMAN, FUT7_HUMAN, GDF6_HUMAN, GID8_HUMAN, GLMN_HUMAN, GRB2_HUMAN, HFE_HUMAN, HYAL2_HUMAN, I2BPL_HUMAN, ITM2C_HUMAN, ITPR1_HUMAN, ITPR3_HUMAN, JAK2_HUMAN, KHDR1_HUMAN, KLK3_HUMAN, KPCA_HUMAN, LIME1_HUMAN, LYN_HUMAN, MET_HUMAN, NTRK1_HUMAN, O14835_HUMAN, PAG15_HUMAN, PI3R6_HUMAN, PLCG2_HUMAN, PP2BA_HUMAN, PRG4_HUMAN, PTN6_HUMAN, Q0VDC6_HUMAN, Q96JS4_HUMAN, RANB9_HUMAN, RAPSN_HUMAN, RASA1_HUMAN, RBX2_HUMAN, REBL1_HUMAN, RGL1_HUMAN, RIT2_HUMAN, RNPS1_HUMAN, RON_HUMAN, RYR1_HUMAN, SRCH_HUMAN, STT3A_HUMAN, TFR1_HUMAN, TGFB1_HUMAN, TGFR1_HUMAN, TLR10_HUMAN, TRDN_HUMAN, TRFE_HUMAN, TRPC3_HUMAN, TRPC4_HUMAN, UB2Q1_HUMAN, ZN311_HUMAN

[CLASS: 17]
CA	['regulation_of_transcription,_DNA-dependent', 'positive_regulation_of_cellular_process', 'signal_transduction', 'cellular_response_to_chemical_stimulus', 'transcription_from_RNA_polymerase_II_promoter']
P#	33
PN	1B18_HUMAN, ARRB2_HUMAN, ATF4_HUMAN, ATF7_HUMAN, B2MG_HUMAN, B7Z1Q3_HUMAN, CBP_HUMAN, COE1_HUMAN, CREB5_HUMAN, CSK21_HUMAN, CSK22_HUMAN, DDIT3_HUMAN, DUS16_HUMAN, EP300_HUMAN, FOSB_HUMAN, FOSL1_HUMAN, FOS_HUMAN, IMA3_HUMAN, JUN_HUMAN, MAFG_HUMAN, MAF_HUMAN, MK14_HUMAN, NF2L2_HUMAN, NOP56_HUMAN, RIOK2_HUMAN, RL7L_HUMAN, RPR1A_HUMAN, SC5AB_HUMAN, TF65_HUMAN, TRFR_HUMAN, TRH_HUMAN, USF1_HUMAN, USF2_HUMAN

[CLASS: 18]
CA	['biological_process_unknown']
CM	signal_transduction	25/61	
P#	61
PN	1A02_HUMAN, 1B27_HUMAN, 1C16_HUMAN, A6H8L7_HUMAN, ALS_HUMAN, ARFG3_HUMAN, B2MG_HUMAN, B7Z376_HUMAN, BAG6_HUMAN, CAMLG_HUMAN, CATB_HUMAN, CRCM1_HUMAN, CTAG2_HUMAN, CTBL1_HUMAN, FA10_HUMAN, FA5_HUMAN, FA7_HUMAN, FINC_HUMAN, HGFA_HUMAN, HLAF_HUMAN, HLAG_HUMAN, HRG_HUMAN, IBP5_HUMAN, IEX1_HUMAN, IGF1_HUMAN, IL8_HUMAN, KRIT1_HUMAN, LAC1_HUMAN, LIRB1_HUMAN, MEOX2_HUMAN, OIT3_HUMAN, ORAI3_HUMAN, OSTP_HUMAN, PAI1_HUMAN, PKHD1_HUMAN, PLMN_HUMAN, PRIC1_HUMAN, PRIO_HUMAN, PROS_HUMAN, PRS23_HUMAN, Q6ISJ4_HUMAN, Q6PIP7_HUMAN, REG3A_HUMAN, SDC2_HUMAN, SGTA_HUMAN, SPIT1_HUMAN, SPIT2_HUMAN, STIM1_HUMAN, SURF2_HUMAN, TFPI1_HUMAN, THRB_HUMAN, TPA_HUMAN, TPPC4_HUMAN, TSP1_HUMAN, UBQL1_HUMAN, UBQL4_HUMAN, UROK_HUMAN, VIPR1_HUMAN, VIP_HUMAN, ZN331_HUMAN, ZN363_HUMAN

[CLASS: 19]
CA	['cellular_protein_metabolic_process', 'cell_surface_receptor_signaling_pathway', 'phosphate-containing_compound_metabolic_process', 'cellular_response_to_chemical_stimulus', 'regulation_of_signaling', 'regulation_of_cell_communication', 'response_to_organic_substance', 'positive_regulation_of_cellular_process']
P#	80
PN	1B44_HUMAN, ABL1_HUMAN, ADCY6_HUMAN, AGTR1_HUMAN, ARBK2_HUMAN, ARGI1_HUMAN, ARGI2_HUMAN, ASB6_HUMAN, B2MG_HUMAN, BKRB2_HUMAN, BNC1_HUMAN, CADH5_HUMAN, CBL_HUMAN, CR3L2_HUMAN, DSC1_HUMAN, DSG2_HUMAN, EFNB1_HUMAN, EGFR_HUMAN, ENPP1_HUMAN, EPHA2_HUMAN, EPHB1_HUMAN, EPHB2_HUMAN, ERBB2_HUMAN, ERBB3_HUMAN, FAK1_HUMAN, FLOT1_HUMAN, FYN_HUMAN, GATD1_HUMAN, GBLP_HUMAN, GRB10_HUMAN, GRB2_HUMAN, GRB7_HUMAN, GRK5_HUMAN, IGF1R_HUMAN, IL2RA_HUMAN, IL2RB_HUMAN, IL2RG_HUMAN, IL2_HUMAN, INSR_HUMAN, JAK1_HUMAN, JAK2_HUMAN, KIT_HUMAN, KSYK_HUMAN, LAR4B_HUMAN, LCK_HUMAN, LTK_HUMAN, LYN_HUMAN, MATK_HUMAN, MUC1_HUMAN, NEDD4_HUMAN, NTRK1_HUMAN, P2RX6_HUMAN, P3_HUMAN, P85A_HUMAN, PAXI_HUMAN, PDE4D_HUMAN, PERQ1_HUMAN, PGFRB_HUMAN, PICK1_HUMAN, PKP3_HUMAN, PLAK_HUMAN, PLCG1_HUMAN, PPIP1_HUMAN, PTN11_HUMAN, PTN12_HUMAN, RAF1_HUMAN, RASA1_HUMAN, RND1_HUMAN, SH2B2_HUMAN, SHB_HUMAN, SHC1_HUMAN, SOCS1_HUMAN, SOS1_HUMAN, SRBS1_HUMAN, SRC_HUMAN, TBA3C_HUMAN, TMG2_HUMAN, TNR16_HUMAN, V1BR_HUMAN, ZN212_HUMA
 N

[CLASS: 20]
CA	['nucleobase-containing_compound_metabolic_process']
P#	36
PN	1B51_HUMAN, ARL1_HUMAN, ATM_HUMAN, ATR_HUMAN, B2MG_HUMAN, CENPA_HUMAN, CK5P3_HUMAN, DERL1_HUMAN, FL2D_HUMAN, FOS_HUMAN, GCC2_HUMAN, GOGA1_HUMAN, GOGA4_HUMAN, H2A1D_HUMAN, HERP1_HUMAN, HNF1A_HUMAN, HS74L_HUMAN, MON1A_HUMAN, NP1L3_HUMAN, NR4A2_HUMAN, RAB6A_HUMAN, RPTN_HUMAN, RYR3_HUMAN, SVIP_HUMAN, SYVN1_HUMAN, TAB1_HUMAN, TBCB_HUMAN, TCAL5_HUMAN, TERA_HUMAN, TSYL4_HUMAN, UBP7_HUMAN, UFC1_HUMAN, USF2_HUMAN, ZFP91_HUMAN, ZN292_HUMAN, ZN428_HUMAN

[CLASS: 21]
CA	['regulation_of_transcription,_DNA-dependent']
P#	20
PN	1B53_HUMAN, B2MG_HUMAN, B9D1_HUMAN, C9JMZ0_HUMAN, CA189_HUMAN, EP300_HUMAN, EXOSX_HUMAN, GRB2_HUMAN, NPM_HUMAN, NU4M_HUMAN, PARP1_HUMAN, PGES2_HUMAN, SENP3_HUMAN, SP16H_HUMAN, SP1_HUMAN, SPB3_HUMAN, SREK1_HUMAN, SSRP1_HUMAN, USF2_HUMAN, VGLL4_HUMAN

[CLASS: 22]
CA	['signal_transduction']
P#	56
PN	1B57_HUMAN, 4F2_HUMAN, AAA1_HUMAN, ACHA3_HUMAN, AKT2_HUMAN, B2MG_HUMAN, CASR_HUMAN, CC127_HUMAN, CD1A_HUMAN, CD3Z_HUMAN, CD4_HUMAN, DGAT1_HUMAN, DQA2_HUMAN, DQB1_HUMAN, F192A_HUMAN, FA57A_HUMAN, FMNL3_HUMAN, GBRA4_HUMAN, GGT7_HUMAN, GSK3B_HUMAN, ITAL_HUMAN, KATL1_HUMAN, KCIP4_HUMAN, KTBL1_HUMAN, MTOR_HUMAN, PDK1_HUMAN, PDPK1_HUMAN, PIP_HUMAN, PR40A_HUMAN, PRS23_HUMAN, PSN1_HUMAN, PSN2_HUMAN, PTPRC_HUMAN, Q9UMD0_HUMAN, RB11A_HUMAN, RFIP2_HUMAN, RFIP4_HUMAN, RGPS1_HUMAN, RNF11_HUMAN, RPN1_HUMAN, SGK1_HUMAN, SGK3_HUMAN, SMAKA_HUMAN, SNX13_HUMAN, SODM_HUMAN, STEA4_HUMAN, TM131_HUMAN, TMED2_HUMAN, TRAF2_HUMAN, TYDP2_HUMAN, UBQL1_HUMAN, UBQL2_HUMAN, UBQL4_HUMAN, UBTD1_HUMAN, WBP5_HUMAN, ZNF69_HUMAN

[CLASS: 23]
CA	['regulation_of_transcription,_DNA-dependent', 'positive_regulation_of_cellular_process', 'signal_transduction', 'transcription_from_RNA_polymerase_II_promoter']
P#	50
PN	1C03_HUMAN, ALAT1_HUMAN, AMHR2_HUMAN, ANR12_HUMAN, ANXA4_HUMAN, AP2A_HUMAN, BMR1B_HUMAN, BRCA1_HUMAN, CBP_HUMAN, CD2A1_HUMAN, CDC7_HUMAN, CDK4_HUMAN, CDK6_HUMAN, CHK2_HUMAN, CSKP_HUMAN, EP300_HUMAN, F173A_HUMAN, FOXM1_HUMAN, HAP1_HUMAN, HDAC2_HUMAN, HMGB1_HUMAN, HUWE1_HUMAN, HXB3_HUMAN, INO80_HUMAN, KAT2B_HUMAN, KAT5_HUMAN, KLF5_HUMAN, LRC4C_HUMAN, MDM2_HUMAN, MECP2_HUMAN, MYC_HUMAN, NP1L1_HUMAN, NPM_HUMAN, P53_HUMAN, PADI4_HUMAN, PR40B_HUMAN, SMAD2_HUMAN, SPHK2_HUMAN, T2EA_HUMAN, T2FA_HUMAN, TAF1_HUMAN, TBP_HUMAN, TBR1_HUMAN, TF2AA_HUMAN, TF2B_HUMAN, TGFR1_HUMAN, TM87A_HUMAN, TSYL2_HUMAN, TYY1_HUMAN, WHRN_HUMAN

[CLASS: 24]
CA	['RNA_metabolic_process', 'gene_expression']
P#	60
PN	1C08_HUMAN, ABHGA_HUMAN, APBP2_HUMAN, ARL4D_HUMAN, B1AK40_HUMAN, B2MG_HUMAN, BAI1_HUMAN, BARH1_HUMAN, CATW_HUMAN, CNDP2_HUMAN, CREB3_HUMAN, DGKA_HUMAN, DJC30_HUMAN, DQA1_HUMAN, DQB1_HUMAN, EXOS4_HUMAN, EXOS6_HUMAN, FAHD1_HUMAN, HNRPD_HUMAN, LDH6B_HUMAN, LPP1_HUMAN, LSM11_HUMAN, LSM1_HUMAN, LSM4_HUMAN, LSM5_HUMAN, LSM7_HUMAN, NAA38_HUMAN, NDRG1_HUMAN, PDCD7_HUMAN, PHYIP_HUMAN, PRS23_HUMAN, Q8N959_HUMAN, ROA1_HUMAN, RSMB_HUMAN, RUXE_HUMAN, RUXF_HUMAN, RUXG_HUMAN, SAFB1_HUMAN, SCAM5_HUMAN, SH3G2_HUMAN, SL9A7_HUMAN, SMD1_HUMAN, SMD2_HUMAN, SMD3_HUMAN, SMN_HUMAN, SNR25_HUMAN, SREK1_HUMAN, SRSF7_HUMAN, TBX22_HUMAN, TLE1_HUMAN, TLE2_HUMAN, TM222_HUMAN, TM230_HUMAN, TMEM9_HUMAN, U119A_HUMAN, UGGG2_HUMAN, VENTX_HUMAN, VGLU1_HUMAN, YBOX1_HUMAN, ZDH21_HUMAN

[CLASS: 25]
CA	['biological_process_unknown']
CM	nucleobase-containing_compound_metabolic_process	10/30	
P#	30
PN	1C12_HUMAN, 1C17_HUMAN, A16A1_HUMAN, A16L2_HUMAN, ELF5_HUMAN, EPCR_HUMAN, F214A_HUMAN, FA8_HUMAN, GRP78_HUMAN, GSK3B_HUMAN, IGHM_HUMAN, K1C16_HUMAN, KI2S1_HUMAN, KITH_HUMAN, KPCD2_HUMAN, KV312_HUMAN, MTF2_HUMAN, PAAF1_HUMAN, PROC_HUMAN, Q6IAN1_HUMAN, Q96G26_HUMAN, SFRP3_HUMAN, SMAD1_HUMAN, SMAD3_HUMAN, TANK_HUMAN, TRAF2_HUMAN, UBQL1_HUMAN, UBQL4_HUMAN, VOPP1_HUMAN, YBOX1_HUMAN

[CLASS: 26]
CA	['signal_transduction']
P#	39
PN	1C17_HUMAN, A2MG_HUMAN, A4_HUMAN, ADT1_HUMAN, ANDR_HUMAN, ANR10_HUMAN, APBP2_HUMAN, CALR_HUMAN, CAV1_HUMAN, CDC37_HUMAN, CDK5_HUMAN, CROC4_HUMAN, ECSIT_HUMAN, ELOV1_HUMAN, ESR1_HUMAN, GCR_HUMAN, GPT_HUMAN, HEM1_HUMAN, IFIT3_HUMAN, IFIT5_HUMAN, KIF14_HUMAN, KLH35_HUMAN, LONM_HUMAN, MAST1_HUMAN, MFSD3_HUMAN, MGLL_HUMAN, PAI2_HUMAN, PRAM_HUMAN, PREX2_HUMAN, PTEN_HUMAN, RNF32_HUMAN, SCG1_HUMAN, SMAD2_HUMAN, SVIL_HUMAN, T183A_HUMAN, TAP2_HUMAN, TPSN_HUMAN, TWF2_HUMAN, UROK_HUMAN

[CLASS: 27]
CA	['regulation_of_macromolecule_metabolic_process', 'signal_transduction']
P#	54
PN	1433F_HUMAN, 2A5A_HUMAN, 2A5D_HUMAN, 2AAB_HUMAN, APC2_HUMAN, APC_HUMAN, ASPP1_HUMAN, AXIN1_HUMAN, AXIN2_HUMAN, CADH1_HUMAN, CDC5L_HUMAN, CDK2_HUMAN, CLD3_HUMAN, CREB1_HUMAN, CTNB1_HUMAN, DISC1_HUMAN, DYST_HUMAN, E9PG89_HUMAN, F5GWP3_HUMAN, FA83D_HUMAN, GRIA1_HUMAN, GRIK2_HUMAN, GSK3B_HUMAN, GTR2_HUMAN, K2C1B_HUMAN, KAPCA_HUMAN, KC1A_HUMAN, KC1E_HUMAN, KPCD2_HUMAN, MCAF1_HUMAN, MEPCE_HUMAN, MIPT3_HUMAN, NECD_HUMAN, NEK1_HUMAN, NUAK1_HUMAN, P53_HUMAN, PHLP1_HUMAN, PP1A_HUMAN, PP2AA_HUMAN, PP2AB_HUMAN, PP4C_HUMAN, RRBP1_HUMAN, SDCB1_HUMAN, SDCG3_HUMAN, SMAD9_HUMAN, SPTB2_HUMAN, TIF1B_HUMAN, TIPRL_HUMAN, TNIK_HUMAN, TSC2_HUMAN, VIME_HUMAN, Z518A_HUMAN, ZNF35_HUMAN, ZO1_HUMAN

[CLASS: 28]
CA	['biological_process_unknown']
CM	transcription,_DNA-dependent	7/26	
P#	26
PN	2A5B_HUMAN, 2AAB_HUMAN, AR26L_HUMAN, CTF1_HUMAN, DYL2_HUMAN, GGEE2_HUMAN, KR103_HUMAN, MAGA6_HUMAN, MEOX2_HUMAN, MORN3_HUMAN, NFIC_HUMAN, NUAK1_HUMAN, PCH2_HUMAN, PCMD2_HUMAN, PP2AA_HUMAN, Q8NAD7_HUMAN, Q9NSC1_HUMAN, RSPH1_HUMAN, S10AE_HUMAN, S10AG_HUMAN, S1A7A_HUMAN, SIK2_HUMAN, TLX1_HUMAN, VAC14_HUMAN, ZN763_HUMAN, ZN786_HUMAN

[CLASS: 29]
CA	['regulation_of_transcription,_DNA-dependent', 'phosphate-containing_compound_metabolic_process', 'enzyme_linked_receptor_protein_signaling_pathway']
P#	41
PN	2A5E_HUMAN, ACVR1_HUMAN, AVR2A_HUMAN, AVR2B_HUMAN, B7ZLP0_HUMAN, BMP2_HUMAN, BMP4_HUMAN, BMPR2_HUMAN, BMR1A_HUMAN, BMR1B_HUMAN, CHM1A_HUMAN, CHM1B_HUMAN, CHM2A_HUMAN, CK054_HUMAN, DIP2A_HUMAN, EGLN_HUMAN, FSTL1_HUMAN, INHBA_HUMAN, MEG10_HUMAN, PCH2_HUMAN, PEX14_HUMAN, PEX19_HUMAN, PEX3_HUMAN, PP2AA_HUMAN, Q6PJG0_HUMAN, Q9NWU8_HUMAN, RGAP1_HUMAN, SMAD2_HUMAN, SMAD9_HUMAN, STABP_HUMAN, T132A_HUMAN, TC1D4_HUMAN, TGBR3_HUMAN, TGFB1_HUMAN, TGFB3_HUMAN, TGFR2_HUMAN, UBQL4_HUMAN, VAC14_HUMAN, VPS4A_HUMAN, VPS4B_HUMAN, VPS8_HUMAN

[CLASS: 30]
CA	['cellular_protein_metabolic_process', 'mitotic_cell_cycle', 'response_to_DNA_damage_stimulus', 'cell_cycle_phase', 'cellular_macromolecule_biosynthetic_process', 'DNA_metabolic_process', 'signal_transduction']
P#	20
PN	2A5G_HUMAN, 2AAA_HUMAN, 2AAB_HUMAN, ATM_HUMAN, CTF18_HUMAN, DNHD1_HUMAN, MK01_HUMAN, P2R3A_HUMAN, P2R3B_HUMAN, PP2AA_HUMAN, PPP5_HUMAN, RAF1_HUMAN, RFC1_HUMAN, RFC2_HUMAN, RFC3_HUMAN, RFC4_HUMAN, RFC5_HUMAN, SDE2_HUMAN, TOPB1_HUMAN, UBR5_HUMAN

[CLASS: 31]
CA	['signal_transduction', 'positive_regulation_of_cellular_process']
P#	27
PN	2AAA_HUMAN, AKT1_HUMAN, CV046_HUMAN, DOCK8_HUMAN, I12R1_HUMAN, I12R2_HUMAN, IL12A_HUMAN, IL12B_HUMAN, IL23A_HUMAN, INGR1_HUMAN, JAK2_HUMAN, K1C40_HUMAN, MPPD2_HUMAN, MTSS1_HUMAN, PAR11_HUMAN, PCH2_HUMAN, PEX19_HUMAN, PP2AA_HUMAN, RAC1_HUMAN, RECQ5_HUMAN, RNBP6_HUMAN, SMAD2_HUMAN, STABP_HUMAN, STAT1_HUMAN, TMM54_HUMAN, UACA_HUMAN, VAC14_HUMAN

[CLASS: 32]
CA	['regulation_of_transcription,_DNA-dependent', 'positive_regulation_of_cellular_metabolic_process', 'positive_regulation_of_macromolecule_metabolic_process', 'cell_cycle']
P#	34
PN	2AAB_HUMAN, BRSK2_HUMAN, CBP_HUMAN, CC14A_HUMAN, CC14B_HUMAN, CCNA1_HUMAN, CCNA2_HUMAN, CDK2_HUMAN, DNLZ_HUMAN, E2F1_HUMAN, EVI1_HUMAN, FZR_HUMAN, GP183_HUMAN, HIF1A_HUMAN, KAT2B_HUMAN, MAFG_HUMAN, MAFK_HUMAN, MBB1A_HUMAN, MTA1_HUMAN, NF2L3_HUMAN, NFE2_HUMAN, NUAK1_HUMAN, P53_HUMAN, PP2AA_HUMAN, RBL1_HUMAN, RB_HUMAN, SAT1_HUMAN, SAT2_HUMAN, SIR2_HUMAN, T53G1_HUMAN, TF65_HUMAN, UBC_HUMAN, UBF1_HUMAN, VHL_HUMAN

[CLASS: 33]
CA	['nucleobase-containing_compound_metabolic_process', 'signal_transduction', 'positive_regulation_of_cellular_process']
P#	36
PN	1433Z_HUMAN, 2AAA_HUMAN, 2ABA_HUMAN, 4EBP1_HUMAN, 4EBP3_HUMAN, ADA_HUMAN, AINX_HUMAN, AKT1_HUMAN, B2RU10_HUMAN, C163A_HUMAN, CC147_HUMAN, CHIO_HUMAN, CLH1_HUMAN, F263_HUMAN, FNTA_HUMAN, GCR_HUMAN, GFAP_HUMAN, IF4E_HUMAN, KAPCA_HUMAN, KPCA_HUMAN, M3K3_HUMAN, MKNK2_HUMAN, MTOR_HUMAN, MYH9_HUMAN, NAV2_HUMAN, NMDE4_HUMAN, NMDZ1_HUMAN, PDLI1_HUMAN, PIAS2_HUMAN, PP2AA_HUMAN, RAC1_HUMAN, RAP2A_HUMAN, SYNPO_HUMAN, TGFR1_HUMAN, VIME_HUMAN, WNK1_HUMAN

[CLASS: 34]
CA	['cellular_protein_metabolic_process', 'signal_transduction', 'regulation_of_transcription,_DNA-dependent']
P#	47
PN	2ABB_HUMAN, ACADV_HUMAN, ALBU_HUMAN, AMPM2_HUMAN, ATF2_HUMAN, BTBD1_HUMAN, BTBD2_HUMAN, CA173_HUMAN, CBP_HUMAN, CDK1_HUMAN, CHK2_HUMAN, CSK21_HUMAN, CSK22_HUMAN, DENR_HUMAN, EF2K_HUMAN, FOS_HUMAN, FOXM1_HUMAN, HDAC1_HUMAN, HDAC2_HUMAN, HMGA1_HUMAN, IF4A3_HUMAN, JUN_HUMAN, KS6B1_HUMAN, LIPG_HUMAN, MDM2_HUMAN, MK01_HUMAN, NFM_HUMAN, NMD3A_HUMAN, NPM_HUMAN, NUCL_HUMAN, OPRX_HUMAN, P53_HUMAN, PA2G4_HUMAN, PADI4_HUMAN, PDCD4_HUMAN, PNOC_HUMAN, PSN2_HUMAN, PTTG1_HUMAN, PTTG_HUMAN, RAB4A_HUMAN, RB_HUMAN, RGS19_HUMAN, TAF1_HUMAN, TBP_HUMAN, TF65_HUMAN, TGFR1_HUMAN, TOP1_HUMAN

[CLASS: 35]
CA	['nucleic_acid_metabolic_process', 'aromatic_compound_biosynthetic_process', 'organic_cyclic_compound_biosynthetic_process']
P#	40
PN	2ABD_HUMAN, AN13A_HUMAN, B7WNL2_HUMAN, CC103_HUMAN, CE350_HUMAN, DCHS_HUMAN, DDIT3_HUMAN, DHPR_HUMAN, DISP1_HUMAN, DPOLB_HUMAN, E9PB28_HUMAN, EVPL_HUMAN, H2AX_HUMAN, HRG1_HUMAN, IRF6_HUMAN, LAPM5_HUMAN, MEOX2_HUMAN, NEMO_HUMAN, PH4H_HUMAN, PHS2_HUMAN, PHS_HUMAN, PKHA5_HUMAN, PNKP_HUMAN, PPARG_HUMAN, PS1C2_HUMAN, Q15605_HUMAN, RN168_HUMAN, RNF11_HUMAN, SMAD5_HUMAN, SOGA1_HUMAN, SPT5H_HUMAN, SSX3_HUMAN, TP53B_HUMAN, UBP13_HUMAN, VAC14_HUMAN, WWP1_HUMAN, XRCC1_HUMAN, ZBT25_HUMAN, ZBTB3_HUMAN, ZSCA1_HUMAN

[CLASS: 36]
CA	['regulation_of_transcription,_DNA-dependent', 'positive_regulation_of_cellular_metabolic_process', 'transcription_from_RNA_polymerase_II_promoter', 'signal_transduction', 'positive_regulation_of_macromolecule_metabolic_process']
P#	24
PN	2ABG_HUMAN, CCNT1_HUMAN, CDK9_HUMAN, CPSF2_HUMAN, DDX5_HUMAN, EP300_HUMAN, ESR1_HUMAN, GRB2_HUMAN, HNRPK_HUMAN, MDM2_HUMAN, MK09_HUMAN, NUCL_HUMAN, PCDBE_HUMAN, PRGC1_HUMAN, RBY1A_HUMAN, RPB1_HUMAN, S100B_HUMAN, S100P_HUMAN, S10A1_HUMAN, S10A4_HUMAN, SMAD2_HUMAN, SMAD3_HUMAN, SP1_HUMAN, TOB1_HUMAN

[CLASS: 37]
CA	['biological_process_unknown']
CM	nucleobase-containing_compound_metabolic_process	15/40	
P#	40
PN	2B11_HUMAN, 2B14_HUMAN, 2B1F_HUMAN, A7E2F7_HUMAN, CH071_HUMAN, CRBN_HUMAN, CUBN_HUMAN, CX057_HUMAN, DMA_HUMAN, DOK3_HUMAN, DRA_HUMAN, EWS_HUMAN, HFE_HUMAN, IF_HUMAN, MAX_HUMAN, MLH1_HUMAN, MORN4_HUMAN, MRP3_HUMAN, NONO_HUMAN, PKHF2_HUMAN, RBPMS_HUMAN, RSMB_HUMAN, SE1L3_HUMAN, SEPT1_HUMAN, SEPT2_HUMAN, SEPT5_HUMAN, SEPT6_HUMAN, SFPQ_HUMAN, SREK1_HUMAN, T2FB_HUMAN, TBB4A_HUMAN, TFG_HUMAN, TFR2_HUMAN, TRAF1_HUMAN, TRFE_HUMAN, TRI23_HUMAN, TVA3_HUMAN, U2AF2_HUMAN, U520_HUMAN, U5S1_HUMAN

[CLASS: 38]
CA	['antigen_processing_and_presentation', 'regulation_of_immune_response', 'innate_immune_response', 'cellular_response_to_organic_substance', 'cell_surface_receptor_signaling_pathway', 'positive_regulation_of_cellular_process']
P#	29
PN	2B13_HUMAN, 2B1F_HUMAN, B2MG_HUMAN, BCL10_HUMAN, CALR_HUMAN, CALX_HUMAN, CD1D_HUMAN, DMA_HUMAN, DRA_HUMAN, ERAP1_HUMAN, HG2A_HUMAN, HLAE_HUMAN, HLAF_HUMAN, HLAG_HUMAN, IKKA_HUMAN, JAZF1_HUMAN, KLRD1_HUMAN, M3K7_HUMAN, MBP_HUMAN, NKG2A_HUMAN, NKG2C_HUMAN, NR2C2_HUMAN, PDIA3_HUMAN, PTN11_HUMAN, PTN6_HUMAN, TNR1A_HUMAN, TPSN_HUMAN, TRAF2_HUMAN, TYOBP_HUMAN

[CLASS: 39]
CA	['RNA_metabolic_process', 'regulation_of_macromolecule_metabolic_process', 'gene_expression', 'cellular_macromolecule_biosynthetic_process']
P#	54
PN	2B14_HUMAN, AES_HUMAN, ALG13_HUMAN, ANGT_HUMAN, ATN1_HUMAN, ATX1_HUMAN, ATX2_HUMAN, CHIT1_HUMAN, CIC_HUMAN, DACH2_HUMAN, DAZP2_HUMAN, DMA_HUMAN, DRA_HUMAN, E9PAY2_HUMAN, EFC4B_HUMAN, EHD4_HUMAN, ELNE_HUMAN, EMSA1_HUMAN, ESRP1_HUMAN, ETBR2_HUMAN, FA46B_HUMAN, GFI1B_HUMAN, GSDMB_HUMAN, H2B1J_HUMAN, HXC13_HUMAN, IRF9_HUMAN, MBP_HUMAN, MK14_HUMAN, NT2NL_HUMAN, PCP_HUMAN, Q86V38_HUMAN, Q8WY48_HUMAN, RERE_HUMAN, RHXF2_HUMAN, RNF31_HUMAN, ROAA_HUMAN, RPA12_HUMAN, SETD2_HUMAN, SMAD3_HUMAN, STYL1_HUMAN, TBCD5_HUMAN, TBX15_HUMAN, TLE1_HUMAN, TLE2_HUMAN, TLE3_HUMAN, TLX3_HUMAN, TTC28_HUMAN, UBE2O_HUMAN, UTY_HUMAN, VENTX_HUMAN, VPS29_HUMAN, ZEP1_HUMAN, ZN862_HUMAN, ZSWM8_HUMAN

[CLASS: 40]
CA	['signal_transduction', 'positive_regulation_of_cellular_process']
P#	22
PN	2B11_HUMAN, 2B1A_HUMAN, AMYP_HUMAN, APAF_HUMAN, ATX1_HUMAN, B2L10_HUMAN, CASP9_HUMAN, DRA_HUMAN, DRB5_HUMAN, IBTK_HUMAN, KLHL8_HUMAN, LTOR3_HUMAN, MBP_HUMAN, MK01_HUMAN, MK03_HUMAN, MP2K1_HUMAN, PP1A_HUMAN, Q6NSA0_HUMAN, SAR1A_HUMAN, TRAF3_HUMAN, TRIA1_HUMAN, UBP7_HUMAN

[CLASS: 41]
CA	['cellular_protein_metabolic_process', 'signal_transduction']
P#	42
PN	2B1G_HUMAN, 41_HUMAN, A4_HUMAN, ATX3_HUMAN, BZW2_HUMAN, CATF_HUMAN, CHIP_HUMAN, COAA1_HUMAN, DMA_HUMAN, EM55_HUMAN, GLPC_HUMAN, GMFB_HUMAN, GSK3B_HUMAN, HG2A_HUMAN, IRK10_HUMAN, KS6A1_HUMAN, MDM2_HUMAN, MK12_HUMAN, NOL6_HUMAN, PDIA1_HUMAN, PDIA3_HUMAN, PIM2_HUMAN, PPIP1_HUMAN, PRDX4_HUMAN, Q7Z5F4_HUMAN, RB3GP_HUMAN, RL26_HUMAN, RXRB_HUMAN, S14L1_HUMAN, SGSM2_HUMAN, SIAH1_HUMAN, SNTA1_HUMAN, SUGP1_HUMAN, SUMO4_HUMAN, TAF9_HUMAN, TAU_HUMAN, TERA_HUMAN, U2AF2_HUMAN, UB2D2_HUMAN, UBC_HUMAN, UBQL1_HUMAN, XIAP_HUMAN

[CLASS: 42]
CA	['cell_surface_receptor_signaling_pathway']
P#	140
PN	3BHS1_HUMAN, 3BP2_HUMAN, A6H8W8_HUMAN, ABI1_HUMAN, ABI3_HUMAN, ABL1_HUMAN, ABL2_HUMAN, ADDB_HUMAN, ARBK1_HUMAN, B1AVQ5_HUMAN, BCR_HUMAN, BDNF_HUMAN, C19L1_HUMAN, CAV1_HUMAN, CAV2_HUMAN, CAV3_HUMAN, CB39L_HUMAN, CBLC_HUMAN, CBL_HUMAN, CDC42_HUMAN, CDKAL_HUMAN, CIP4_HUMAN, CRK_HUMAN, CSK_HUMAN, CTGE5_HUMAN, CTNB1_HUMAN, CXD3_HUMAN, CYGB_HUMAN, DDI1_HUMAN, DHB7_HUMAN, DNMBP_HUMAN, DYN1_HUMAN, DYN2_HUMAN, E7ERP6_HUMAN, EEA1_HUMAN, EGFR_HUMAN, ENAH_HUMAN, ERBB2_HUMAN, ERBB3_HUMAN, ERBB4_HUMAN, FAIM1_HUMAN, FAK1_HUMAN, FER_HUMAN, FGFR1_HUMAN, FNBP1_HUMAN, FYN_HUMAN, GALT4_HUMAN, GAS6_HUMAN, GIPC1_HUMAN, GRB2_HUMAN, GUC2B_HUMAN, GUC2D_HUMAN, HAP28_HUMAN, HDAC6_HUMAN, I15RA_HUMAN, IL2RG_HUMAN, ITPR3_HUMAN, KAPCA_HUMAN, KI16B_HUMAN, KIRR1_HUMAN, KIRR3_HUMAN, LAMC2_HUMAN, LAP2_HUMAN, LAT_HUMAN, LCK_HUMAN, LCP2_HUMAN, LDLR_HUMAN, LYN_HUMAN, MAP4_HUMAN, MERTK_HUMAN, MRP4_HUMAN, MTP_HUMAN, MUC1_HUMAN, MUC4_HUMAN, MX1_HUMAN, NCK1_HUMAN, NCK2_HUMAN, NCKP5_HUMAN, NHRF1_HUMAN, NHRF3_HUMAN,
  NTF4_HUMAN, NTRK2_HUMAN, P85A_HUMAN, PAK1_HUMAN, PDGFB_HUMAN, PGFRA_HUMAN, PGFRB_HUMAN, PHOS_HUMAN, PLCG1_HUMAN, PLD2_HUMAN, PODO_HUMAN, PTN1_HUMAN, PTPRZ_HUMAN, Q5W0J0_HUMAN, Q8N1B6_HUMAN, Q96FB2_HUMAN, RASA1_HUMAN, RASH_HUMAN, RHG17_HUMAN, RHOU_HUMAN, RP1L1_HUMAN, S4A8_HUMAN, SH3K1_HUMAN, SHB_HUMAN, SHC1_HUMAN, SHC3_HUMAN, SHKB1_HUMAN, SHOC2_HUMAN, SLAP2_HUMAN, SOCS7_HUMAN, SOS1_HUMAN, SPTA1_HUMAN, SPTN1_HUMAN, SPY2_HUMAN, SRC8_HUMAN, SRC_HUMAN, SRGP3_HUMAN, TCF7_HUMAN, TES_HUMAN, TGDS_HUMAN, TM1L1_HUMAN, TNFL6_HUMAN, TOM1_HUMAN, TPBG_HUMAN, TRPC1_HUMAN, TRPC4_HUMAN, TRPC5_HUMAN, UBC_HUMAN, UFO_HUMAN, VASP_HUMAN, VAV2_HUMAN, VAV_HUMAN, VGFR1_HUMAN, VP13A_HUMAN, WASF1_HUMAN, WASP_HUMAN, YES_HUMAN, ZAP70_HUMAN, ZFY16_HUMAN, ZO1_HUMAN

[CLASS: 43]
CA	['biological_process_unknown']
CM	nucleobase-containing_compound_metabolic_process	62/182	
P#	182
PN	3BHS7_HUMAN, AAKB2_HUMAN, AES_HUMAN, APOL6_HUMAN, ATL4_HUMAN, ATP7B_HUMAN, B3GN9_HUMAN, BIRC2_HUMAN, BMP1_HUMAN, BOLA1_HUMAN, CAH14_HUMAN, CARD9_HUMAN, CB062_HUMAN, CBX2_HUMAN, CCD33_HUMAN, CCDB1_HUMAN, CD69_HUMAN, CGL_HUMAN, CHRD_HUMAN, CHSP1_HUMAN, CHUR_HUMAN, CJ062_HUMAN, CL18A_HUMAN, CLM4_HUMAN, CLM8_HUMAN, COMP_HUMAN, CP059_HUMAN, CRCT1_HUMAN, CREB5_HUMAN, CS073_HUMAN, CTAS1_HUMAN, CTSR1_HUMAN, DHX57_HUMAN, DIC_HUMAN, DMRT3_HUMAN, DNJB9_HUMAN, DSCR8_HUMAN, E9PAT0_HUMAN, F161A_HUMAN, F18A1_HUMAN, F27E3_HUMAN, FA71C_HUMAN, FAM74_HUMAN, FBLN4_HUMAN, FBXW5_HUMAN, GGNB2_HUMAN, GGN_HUMAN, GLCNE_HUMAN, GLRX3_HUMAN, GMCL1_HUMAN, GOG8E_HUMAN, GPT2L_HUMAN, GUCD1_HUMAN, HEXI2_HUMAN, HS12B_HUMAN, HXA1_HUMAN, K1C40_HUMAN, K1H1_HUMAN, KLH38_HUMAN, KLK8_HUMAN, KR101_HUMAN, KR103_HUMAN, KR105_HUMAN, KR107_HUMAN, KR108_HUMAN, KR109_HUMAN, KR10B_HUMAN, KR121_HUMAN, KR122_HUMAN, KR124_HUMAN, KR261_HUMAN, KR411_HUMAN, KR412_HUMAN, KRA24_HUMAN, KRA32_HUMAN, KRA33_HUMAN, KRA42_HUMAN, KRA56
 _HUMAN, KRA59_HUMAN, KRA92_HUMAN, KRA94_HUMAN, KRT38_HUMAN, KRT83_HUMAN, LCE1B_HUMAN, LCE2A_HUMAN, LCE3C_HUMAN, LCE3E_HUMAN, LCE4A_HUMAN, LUZP4_HUMAN, MABP1_HUMAN, MCSP_HUMAN, MDFI_HUMAN, MEOX2_HUMAN, MGT5B_HUMAN, MIIP_HUMAN, MOBP_HUMAN, MTUS2_HUMAN, NADC_HUMAN, NDUA7_HUMAN, NEUL3_HUMAN, NGLY1_HUMAN, NT2NL_HUMAN, NUFP2_HUMAN, OTX1_HUMAN, PAR16_HUMAN, PCH2_HUMAN, PCSK5_HUMAN, PE2R3_HUMAN, PERF_HUMAN, PIN1_HUMAN, PLS1_HUMAN, PLS4_HUMAN, POC5_HUMAN, PRR7_HUMAN, PTPM1_HUMAN, PVRL2_HUMAN, PVRL3_HUMAN, R3HD2_HUMAN, RAB2B_HUMAN, RBPMS_HUMAN, RECK_HUMAN, RGS20_HUMAN, RM40_HUMAN, RS28_HUMAN, RSPO2_HUMAN, RUN3A_HUMAN, S6A20_HUMAN, SCNM1_HUMAN, SHIP1_HUMAN, SPTA3_HUMAN, SPY1_HUMAN, SPY2_HUMAN, STAR9_HUMAN, STK16_HUMAN, SYFM_HUMAN, TBC16_HUMAN, TCEA2_HUMAN, TEKT4_HUMAN, TF3C4_HUMAN, TF3C5_HUMAN, TF3C6_HUMAN, TFCP2_HUMAN, TFF1_HUMAN, TINAL_HUMAN, TM190_HUMAN, TRAF1_HUMAN, TRI27_HUMAN, TRI41_HUMAN, TRI42_HUMAN, TRIM1_HUMAN, TRIP6_HUMAN, TULP3_HUMAN, TWSG1_HUMAN, TXND5_HUMAN, UCMA_HUMAN, U
 SBP1_HUMAN, XCL2_HUMAN, ZBT16_HUMAN, ZBTB9_HUMAN, ZF69B_HUMAN, ZFY21_HUMAN, ZN101_HUMAN, ZN165_HUMAN, ZN169_HUMAN, ZN187_HUMAN, ZN224_HUMAN, ZN232_HUMAN, ZN250_HUMAN, ZN273_HUMAN, ZN320_HUMAN, ZN417_HUMAN, ZN446_HUMAN, ZN473_HUMAN, ZN578_HUMAN, ZN587_HUMAN, ZN625_HUMAN, ZN679_HUMAN, ZN697_HUMAN, ZN707_HUMAN, ZN785_HUMAN, ZNF23_HUMAN, ZNF32_HUMAN

[CLASS: 44]
CA	['biological_process_unknown']
CM	signal_transduction	24/49	
P#	49
PN	3BP1_HUMAN, ABL1_HUMAN, APCD1_HUMAN, CAC1F_HUMAN, CCKAR_HUMAN, CKAP5_HUMAN, CLCA_HUMAN, CNN3_HUMAN, CRK_HUMAN, DLG3_HUMAN, DLG4_HUMAN, DLGP1_HUMAN, DLGP3_HUMAN, DLX4_HUMAN, EFNA5_HUMAN, EPHA3_HUMAN, FYN_HUMAN, GPR63_HUMAN, GRB2_HUMAN, HCN1_HUMAN, HCN2_HUMAN, INT1_HUMAN, KERA_HUMAN, LEUK_HUMAN, MIME_HUMAN, MTP_HUMAN, NCK1_HUMAN, NCOA1_HUMAN, NEB2_HUMAN, NFASC_HUMAN, NLGN3_HUMAN, NRX1A_HUMAN, NXPH3_HUMAN, P85A_HUMAN, PLCG1_HUMAN, PLSL_HUMAN, PP2BA_HUMAN, RXRB_HUMAN, RYR1_HUMAN, SCN3B_HUMAN, SELN_HUMAN, SHAN2_HUMAN, SI1L1_HUMAN, SLK_HUMAN, SNX17_HUMAN, SRC_HUMAN, TACC3_HUMAN, TGON2_HUMAN, TULP4_HUMAN

[CLASS: 45]
CA	['regulation_of_macromolecule_metabolic_process', 'signal_transduction', 'transcription,_DNA-dependent']
P#	26
PN	1433E_HUMAN, 1433G_HUMAN, 1433Z_HUMAN, 3BP5L_HUMAN, AKT1_HUMAN, ATX1_HUMAN, CENPJ_HUMAN, CIC_HUMAN, HXC10_HUMAN, IF1AY_HUMAN, LRMP_HUMAN, MEF2C_HUMAN, NU205_HUMAN, PKHA5_HUMAN, TEAD1_HUMAN, TEAD3_HUMAN, TEAD4_HUMAN, TRMB_HUMAN, UXS1_HUMAN, VGLL1_HUMAN, VGLL2_HUMAN, VTM2L_HUMAN, WDR4_HUMAN, WNK1_HUMAN, WWTR1_HUMAN, YAP1_HUMAN

[CLASS: 46]
CA	['protein_phosphorylation', 'positive_regulation_of_macromolecule_metabolic_process', 'regulation_of_signal_transduction', 'positive_regulation_of_response_to_stimulus', 'cell_surface_receptor_signaling_pathway', 'intracellular_signal_transduction', 'regulation_of_molecular_function', 'positive_regulation_of_cellular_process']
P#	26
PN	3BP5_HUMAN, B2CL1_HUMAN, BCL2_HUMAN, BMF_HUMAN, CBP_HUMAN, CXB1_HUMAN, DISC1_HUMAN, EGFR_HUMAN, HAND2_HUMAN, ITSN1_HUMAN, JIP1_HUMAN, JIP2_HUMAN, JIP3_HUMAN, JUN_HUMAN, KAPCA_HUMAN, KPCA_HUMAN, MCL1_HUMAN, MK08_HUMAN, MK09_HUMAN, MK10_HUMAN, MP2K7_HUMAN, PHX2A_HUMAN, SCAM1_HUMAN, SNP25_HUMAN, TF65_HUMAN, TNKS1_HUMAN

[CLASS: 47]
CA	['biological_process_unknown']
CM	nucleobase-containing_compound_metabolic_process	19/58	
P#	58
PN	3HAO_HUMAN, ACACA_HUMAN, ACHA4_HUMAN, ACHB2_HUMAN, ACTB_HUMAN, ANKR7_HUMAN, COPG1_HUMAN, COPG2_HUMAN, CPSF4_HUMAN, CSK2B_HUMAN, DICER_HUMAN, DIM1_HUMAN, DRD1_HUMAN, GDIR1_HUMAN, GOG8D_HUMAN, GPX3_HUMAN, IBP1_HUMAN, IL21_HUMAN, IP3KC_HUMAN, LMOD1_HUMAN, MAGD1_HUMAN, MARK3_HUMAN, MEOX2_HUMAN, NCF1_HUMAN, NCF2_HUMAN, NIBL1_HUMAN, NOXA1_HUMAN, PARP2_HUMAN, PCNA_HUMAN, PIWL4_HUMAN, PP2BC_HUMAN, PP4C_HUMAN, PP4R4_HUMAN, PRDX6_HUMAN, Q5U743_HUMAN, RAC2_HUMAN, RBM14_HUMAN, RRAGA_HUMAN, RRAGD_HUMAN, S10AB_HUMAN, SC11A_HUMAN, SCG1_HUMAN, SCLT1_HUMAN, SCNAA_HUMAN, SUMO4_HUMAN, SYTL1_HUMAN, TBCEL_HUMAN, TCAL7_HUMAN, TM218_HUMAN, TRAF4_HUMAN, TRAF6_HUMAN, TRBP2_HUMAN, TWF2_HUMAN, UBL4B_HUMAN, UBQL1_HUMAN, VISL1_HUMAN, VRK3_HUMAN, Z512B_HUMAN

[CLASS: 48]
CA	['biological_process_unknown']
CM	cellular_protein_metabolic_process	9/30	
P#	30
PN	3HIDH_HUMAN, ATM_HUMAN, CLCN7_HUMAN, CNPY2_HUMAN, CTG1B_HUMAN, DEF1_HUMAN, E9PAR5_HUMAN, ENOB_HUMAN, FCERA_HUMAN, IKKE_HUMAN, LAMP2_HUMAN, LYRM1_HUMAN, MAGC1_HUMAN, MALD2_HUMAN, ML12B_HUMAN, MTAP_HUMAN, MYLIP_HUMAN, ODPB_HUMAN, PFD1_HUMAN, PNKD_HUMAN, PP14B_HUMAN, PXK_HUMAN, QN1_HUMAN, ROCK2_HUMAN, SGTA_HUMAN, SPP2A_HUMAN, TFR1_HUMAN, TRI63_HUMAN, YETS4_HUMAN, ZC3H4_HUMAN

[CLASS: 49]
CA	['biological_process_unknown']
CM	cellular_protein_metabolic_process	27/64	
P#	64
PN	1B07_HUMAN, 3MG_HUMAN, A6NHA3_HUMAN, AAKB1_HUMAN, ATG10_HUMAN, ATG12_HUMAN, ATG5_HUMAN, ATG7_HUMAN, B4E0X6_HUMAN, B7ZBG9_HUMAN, C9J183_HUMAN, CADM1_HUMAN, CR020_HUMAN, DCNL4_HUMAN, DHB14_HUMAN, DICER_HUMAN, EIF3A_HUMAN, EIF3E_HUMAN, EIF3K_HUMAN, EIF3L_HUMAN, ELMO2_HUMAN, FBX11_HUMAN, GSTM3_HUMAN, IKKE_HUMAN, IMDH2_HUMAN, LIRB4_HUMAN, LRC59_HUMAN, MAGA6_HUMAN, MLC1_HUMAN, NEDD8_HUMAN, NUDT5_HUMAN, OST48_HUMAN, P53_HUMAN, PGRC1_HUMAN, PILRA_HUMAN, PIWL1_HUMAN, PPIB_HUMAN, PRL_HUMAN, PSA6_HUMAN, PSMD6_HUMAN, PTN6_HUMAN, RBBP6_HUMAN, RCC2_HUMAN, RCL_HUMAN, RD23A_HUMAN, RHOG_HUMAN, RRMJ1_HUMAN, SBDS_HUMAN, SRBS1_HUMAN, TAGL2_HUMAN, TCTP_HUMAN, TGIF2_HUMAN, TNR1A_HUMAN, TRAF6_HUMAN, TRBP2_HUMAN, UBA3_HUMAN, UBC12_HUMAN, UBQL4_HUMAN, ULA1_HUMAN, VAV2_HUMAN, VHL_HUMAN, WDFY3_HUMAN, Z280B_HUMAN, ZBT44_HUMAN

[CLASS: 50]
CA	['biological_process_unknown']
CM	signal_transduction	13/36	
P#	36
PN	1433B_HUMAN, 1433Z_HUMAN, 41_HUMAN, AATC_HUMAN, ACTS_HUMAN, ADA22_HUMAN, APBA1_HUMAN, CALM_HUMAN, CENPJ_HUMAN, CP110_HUMAN, CSKP_HUMAN, DLG1_HUMAN, EF1G_HUMAN, EGFR_HUMAN, EPS8_HUMAN, FOPNL_HUMAN, GP135_HUMAN, GPC3_HUMAN, LIN7A_HUMAN, LYST_HUMAN, MDHM_HUMAN, MYL1_HUMAN, PCM1_HUMAN, PCNA_HUMAN, PORCN_HUMAN, PYC_HUMAN, Q8N4N7_HUMAN, SCHI1_HUMAN, SLIK2_HUMAN, T120A_HUMAN, TPD53_HUMAN, TPIS_HUMAN, TPM1_HUMAN, WNT1_HUMAN, WNT3A_HUMAN, WNT7B_HUMAN

[CLASS: 51]
CA	['biological_process_unknown']
CM	gene_expression	29/91	
P#	91
PN	4EBP1_HUMAN, 4EBP3_HUMAN, ACOT8_HUMAN, ARL4A_HUMAN, ASML_HUMAN, AT1B2_HUMAN, ATL4_HUMAN, B7Z3Q9_HUMAN, BYST_HUMAN, CACO2_HUMAN, CD83_HUMAN, CI171_HUMAN, CINP_HUMAN, COPB_HUMAN, DOCK8_HUMAN, DPB1_HUMAN, EXOS5_HUMAN, FBF1_HUMAN, FKB1B_HUMAN, FLNA_HUMAN, FRG1_HUMAN, FUT11_HUMAN, FXL19_HUMAN, GMCL1_HUMAN, GOGA2_HUMAN, HEXA_HUMAN, HXB9_HUMAN, IF4E2_HUMAN, IF4E_HUMAN, IGBP1_HUMAN, ITF2_HUMAN, JADE3_HUMAN, K1683_HUMAN, K1C40_HUMAN, K1H1_HUMAN, KIFC3_HUMAN, KR412_HUMAN, LEG8_HUMAN, LEG9_HUMAN, LNX1_HUMAN, LRCH3_HUMAN, LZTS2_HUMAN, MAGAB_HUMAN, MEMO1_HUMAN, MEOX2_HUMAN, NDEL1_HUMAN, NEK6_HUMAN, NGB_HUMAN, NPBW1_HUMAN, NPBW2_HUMAN, NPB_HUMAN, NPW_HUMAN, NTAQ1_HUMAN, NXT2_HUMAN, OTUB2_HUMAN, PNMA1_HUMAN, PP2AB_HUMAN, PPL13_HUMAN, PUR8_HUMAN, RAB41_HUMAN, RBPMS_HUMAN, REL_HUMAN, RM10_HUMAN, RTDR1_HUMAN, S15A3_HUMAN, SAP3_HUMAN, SHSA3_HUMAN, SIAH1_HUMAN, SPA24_HUMAN, SPC1L_HUMAN, SPZ1_HUMAN, T23O_HUMAN, TAD2A_HUMAN, TOP3B_HUMAN, TRI18_HUMAN, TRI23_HUMAN, TRI27_HUMAN, TRI29_HUMAN, TRI36
 _HUMAN, TRI54_HUMAN, TRI69_HUMAN, TRIM1_HUMAN, TRIP6_HUMAN, TT39B_HUMAN, TTC9C_HUMAN, UBP22_HUMAN, ZN260_HUMAN, ZN417_HUMAN, ZN558_HUMAN, ZN587_HUMAN, ZN702_HUMAN

[CLASS: 52]
CA	['cellular_protein_metabolic_process']
P#	22
PN	4EBP2_HUMAN, ACHB_HUMAN, ANFY1_HUMAN, ATG13_HUMAN, DOK7_HUMAN, GBRAP_HUMAN, GBRL3_HUMAN, GEPH_HUMAN, KDM2B_HUMAN, LNX2_HUMAN, MTOR_HUMAN, MUSK_HUMAN, PP1A_HUMAN, PREX1_HUMAN, RAPSN_HUMAN, RBCC1_HUMAN, SKP1_HUMAN, TRAF2_HUMAN, UBC9_HUMAN, UBE2Z_HUMAN, ULK1_HUMAN, ZN646_HUMAN

[CLASS: 53]
CA	['biological_process_unknown']
CM	nucleobase-containing_compound_metabolic_process	59/178	
P#	178
PN	4EBP1_HUMAN, 4ET_HUMAN, 6PGL_HUMAN, AAPK1_HUMAN, AAPK2_HUMAN, ABI2_HUMAN, ADAM9_HUMAN, ADIP_HUMAN, AEN_HUMAN, AES_HUMAN, ARC_HUMAN, ATL4_HUMAN, ATOH1_HUMAN, BAHD1_HUMAN, BEX2_HUMAN, BMP7_HUMAN, BTNL8_HUMAN, C102B_HUMAN, C19L2_HUMAN, CA065_HUMAN, CA111_HUMAN, CACO2_HUMAN, CARD9_HUMAN, CC85B_HUMAN, CCD87_HUMAN, CCDB1_HUMAN, CE57L_HUMAN, CERK1_HUMAN, CHCH3_HUMAN, CHIC2_HUMAN, CK087_HUMAN, CKS1_HUMAN, CKS2_HUMAN, CS066_HUMAN, CT072_HUMAN, CT195_HUMAN, CX6B2_HUMAN, CXL16_HUMAN, DCX_HUMAN, DDX55_HUMAN, DERL2_HUMAN, DHX37_HUMAN, DNAL4_HUMAN, DOCK2_HUMAN, ECHP_HUMAN, F124B_HUMAN, FANCL_HUMAN, FBF1_HUMAN, FEM1C_HUMAN, FRMD6_HUMAN, GEM_HUMAN, GFI1B_HUMAN, GNPTA_HUMAN, GO45_HUMAN, GOGA2_HUMAN, GORS2_HUMAN, GTL3B_HUMAN, HXA1_HUMAN, IF4E2_HUMAN, ITB5_HUMAN, JOS1_HUMAN, K1958_HUMAN, K1984_HUMAN, K1C15_HUMAN, K1C20_HUMAN, K1C40_HUMAN, K1H1_HUMAN, KBTB5_HUMAN, KCTD9_HUMAN, KIFC3_HUMAN, KR103_HUMAN, KR105_HUMAN, KR107_HUMAN, KR108_HUMAN, KR109_HUMAN, KR412_HUMAN, KRA42_HUMAN, KRA59_HUMAN, 
 KRA92_HUMAN, LCE1B_HUMAN, LIMS2_HUMAN, LONF1_HUMAN, LRC29_HUMAN, LRRN4_HUMAN, LZTS2_HUMAN, MAGA8_HUMAN, MAGAB_HUMAN, MB212_HUMAN, MBNL1_HUMAN, MDFI_HUMAN, MEOX2_HUMAN, MORN2_HUMAN, MORN3_HUMAN, MPP3_HUMAN, MTUS2_HUMAN, N42L2_HUMAN, NAA10_HUMAN, NAB2_HUMAN, NALCN_HUMAN, NDEL1_HUMAN, NET4_HUMAN, NIF3L_HUMAN, NNRD_HUMAN, NT2NL_HUMAN, NUBP2_HUMAN, NXP20_HUMAN, OTX1_HUMAN, P2RY6_HUMAN, P5CR3_HUMAN, PDLI7_HUMAN, PHF1_HUMAN, PHOP2_HUMAN, PIN1_HUMAN, PLS1_HUMAN, PNCB_HUMAN, PNMA1_HUMAN, PPIH_HUMAN, PRC1_HUMAN, PRP18_HUMAN, PSMD9_HUMAN, Q5I2A4_HUMAN, Q6P593_HUMAN, Q8N3P8_HUMAN, Q9NW22_HUMAN, RAB2A_HUMAN, RAB2B_HUMAN, RBM41_HUMAN, RBM45_HUMAN, RBPMS_HUMAN, RBTN2_HUMAN, RPGR1_HUMAN, S23A1_HUMAN, SDCB1_HUMAN, SKP2_HUMAN, SMOC1_HUMAN, SPG7_HUMAN, SPY2_HUMAN, T22D4_HUMAN, TAXB1_HUMAN, TCEA2_HUMAN, TEKT3_HUMAN, TENC1_HUMAN, TF3C3_HUMAN, TF3C5_HUMAN, TFF1_HUMAN, TNAP3_HUMAN, TNIP1_HUMAN, TNIP3_HUMAN, TRAF1_HUMAN, TRAF2_HUMAN, TRI23_HUMAN, TRI27_HUMAN, TRI42_HUMAN, TRI54_HUMAN, TRIM1_HUMAN, 
 TRIP6_HUMAN, TSH3_HUMAN, TTC23_HUMAN, UBE2A_HUMAN, USBP1_HUMAN, VPS28_HUMAN, WDR74_HUMAN, WNT11_HUMAN, YBEY_HUMAN, ZBTB9_HUMAN, ZIC1_HUMAN, ZN250_HUMAN, ZN363_HUMAN, ZN417_HUMAN, ZN440_HUMAN, ZN460_HUMAN, ZN555_HUMAN, ZN572_HUMAN, ZN581_HUMAN, ZN587_HUMAN, ZN655_HUMAN, ZN844_HUMAN, ZNF20_HUMAN

[CLASS: 54]
CA	['biological_process_unknown']
CM	signal_transduction	19/42	
P#	42
PN	4F2_HUMAN, ATX10_HUMAN, COPG1_HUMAN, CT024_HUMAN, DCA12_HUMAN, DD19B_HUMAN, DDB1_HUMAN, DFFA_HUMAN, DHB11_HUMAN, FAKD2_HUMAN, FBX3_HUMAN, FHL3_HUMAN, GSH0_HUMAN, GSTK1_HUMAN, HNRPL_HUMAN, KPRA_HUMAN, LFG4_HUMAN, NIPA_HUMAN, NUD11_HUMAN, PATL1_HUMAN, PHLA3_HUMAN, PKHF2_HUMAN, POMP_HUMAN, PSA3_HUMAN, PSA4_HUMAN, PSA7_HUMAN, PSB1_HUMAN, PSB2_HUMAN, PSB3_HUMAN, PSB4_HUMAN, PSB5_HUMAN, PSB6_HUMAN, PSB7_HUMAN, PSB9_HUMAN, SKP1_HUMAN, T22D1_HUMAN, TMX3_HUMAN, TNF11_HUMAN, TNR14_HUMAN, TP4A3_HUMAN, TRAF6_HUMAN, XPO7_HUMAN

[CLASS: 55]
CA	['cell_surface_receptor_signaling_pathway']
P#	95
PN	5HT1A_HUMAN, ATS5_HUMAN, CCBP2_HUMAN, CCL11_HUMAN, CCL13_HUMAN, CCL16_HUMAN, CCL19_HUMAN, CCL21_HUMAN, CCL22_HUMAN, CCL23_HUMAN, CCL24_HUMAN, CCL25_HUMAN, CCL27_HUMAN, CCL2_HUMAN, CCL3_HUMAN, CCL4_HUMAN, CCL5_HUMAN, CCL7_HUMAN, CCL8_HUMAN, CCR1_HUMAN, CCR3_HUMAN, CCR4_HUMAN, CCR5_HUMAN, CCRL1_HUMAN, CCRL2_HUMAN, CL3L1_HUMAN, CQ062_HUMAN, CR3L1_HUMAN, CREB3_HUMAN, CSPG2_HUMAN, CXCL3_HUMAN, CXCR1_HUMAN, CXCR2_HUMAN, CXCR3_HUMAN, CXCR5_HUMAN, CXL10_HUMAN, CXL13_HUMAN, DPP4_HUMAN, DUFFY_HUMAN, EGFR_HUMAN, FFAR2_HUMAN, FFAR3_HUMAN, GNAI1_HUMAN, GNAI2_HUMAN, GNAI3_HUMAN, GNAO_HUMAN, GNAQ_HUMAN, GNAS1_HUMAN, GPC2_HUMAN, GROA_HUMAN, GSH1_HUMAN, HRH4_HUMAN, I20RB_HUMAN, IL24_HUMAN, IL8_HUMAN, JAK1_HUMAN, JAK2_HUMAN, KASH5_HUMAN, LSHB_HUMAN, LSHR_HUMAN, MFSD5_HUMAN, MMP12_HUMAN, MMP13_HUMAN, MMP14_HUMAN, MMP1_HUMAN, MMP8_HUMAN, NRP2_HUMAN, NUCB1_HUMAN, NUCB2_HUMAN, PGH1_HUMAN, PLF4_HUMAN, PLGF_HUMAN, PLP2_HUMAN, RGS10_HUMAN, RGS14_HUMAN, RGS16_HUMAN, RIC8A_HUMAN, SOX8_HUMAN, SRGN_HU
 MAN, STA5A_HUMAN, STAR_HUMAN, STAT1_HUMAN, STAT3_HUMAN, TIMP3_HUMAN, TMM79_HUMAN, TPIS_HUMAN, UBE2B_HUMAN, UBR4_HUMAN, UTF1_HUMAN, V2R_HUMAN, VEGFA_HUMAN, VGFR1_HUMAN, XPO1_HUMAN, Z585B_HUMAN, ZNT2_HUMAN

[CLASS: 56]
CA	['biological_process_unknown']
CM	signal_transduction	19/50	
P#	50
PN	5HT1B_HUMAN, AAMDC_HUMAN, ACY3_HUMAN, APC13_HUMAN, ARG28_HUMAN, CD033_HUMAN, CDC23_HUMAN, CN37_HUMAN, CY24A_HUMAN, CY24B_HUMAN, DNPEP_HUMAN, F1712_HUMAN, GNDS_HUMAN, GORS2_HUMAN, GSDMD_HUMAN, KCC2B_HUMAN, KCTD6_HUMAN, KR195_HUMAN, LNX1_HUMAN, MAGF1_HUMAN, MDFI_HUMAN, MGT5B_HUMAN, MTHFS_HUMAN, NB5R2_HUMAN, NCF2_HUMAN, NCF4_HUMAN, NDKB_HUMAN, NYNRI_HUMAN, PCH2_HUMAN, PP2AA_HUMAN, PRIO_HUMAN, PSA3_HUMAN, RAB5A_HUMAN, RABL6_HUMAN, RAC1_HUMAN, RALA_HUMAN, RAP2B_HUMAN, RASF2_HUMAN, RASF5_HUMAN, RASK_HUMAN, RBPMS_HUMAN, RHOB_HUMAN, RT26_HUMAN, SAT1_HUMAN, SMUG1_HUMAN, T22D4_HUMAN, TBC3A_HUMAN, TRAF1_HUMAN, TRAF2_HUMAN, VAC14_HUMAN

[CLASS: 57]
CA	['regulation_of_transcription,_DNA-dependent', 'positive_regulation_of_cellular_metabolic_process', 'signal_transduction', 'response_to_organic_substance', 'positive_regulation_of_macromolecule_metabolic_process']
P#	22
PN	5HT1E_HUMAN, ABLM2_HUMAN, B3KV79_HUMAN, CFAH_HUMAN, EP300_HUMAN, LYAM1_HUMAN, MAX_HUMAN, MK01_HUMAN, MK03_HUMAN, MUC7_HUMAN, MYC_HUMAN, PDXL2_HUMAN, PROL4_HUMAN, PRS6A_HUMAN, PRS6B_HUMAN, RB_HUMAN, SMAD3_HUMAN, SRBP2_HUMAN, TY3H_HUMAN, VDR_HUMAN, ZBT16_HUMAN, ZBT17_HUMAN

[CLASS: 58]
CA	['signal_transduction']
P#	63
PN	5HT2A_HUMAN, 5HT2B_HUMAN, 5HT2C_HUMAN, ABCA1_HUMAN, ACTN2_HUMAN, APOC3_HUMAN, ARF1_HUMAN, ARFG1_HUMAN, CD3E_HUMAN, CLCA2_HUMAN, COPB_HUMAN, DLG1_HUMAN, DLG3_HUMAN, DLG4_HUMAN, ERBB2_HUMAN, ERD21_HUMAN, ES8L1_HUMAN, FAM9B_HUMAN, FFAR1_HUMAN, GNAI1_HUMAN, GNAO_HUMAN, GNAQ_HUMAN, GP143_HUMAN, GRIA1_HUMAN, GRIA2_HUMAN, GUAD_HUMAN, HN1L_HUMAN, IRK12_HUMAN, ITB4_HUMAN, KCC2A_HUMAN, KCNA2_HUMAN, KCNA4_HUMAN, KCNA5_HUMAN, KPCA_HUMAN, LAP2_HUMAN, LIN7A_HUMAN, LIN7C_HUMAN, LRP2_HUMAN, MOT2_HUMAN, MPDZ_HUMAN, MPP2_HUMAN, NDUBA_HUMAN, NGAL_HUMAN, NMDE2_HUMAN, NMDZ1_HUMAN, PICK1_HUMAN, PRAF1_HUMAN, REEP5_HUMAN, RGS2_HUMAN, RGS4_HUMAN, RM28_HUMAN, RMND1_HUMAN, S2534_HUMAN, SEMG1_HUMAN, SH2D5_HUMAN, SNTA1_HUMAN, SSR1_HUMAN, SSR3_HUMAN, SUCB2_HUMAN, SYGP1_HUMAN, U2D2L_HUMAN, UBQL4_HUMAN, XRCC6_HUMAN

[CLASS: 59]
CA	['organelle_organization', 'negative_regulation_of_cellular_metabolic_process', 'negative_regulation_of_macromolecule_metabolic_process', 'cell_cycle', 'regulation_of_transcription_from_RNA_polymerase_II_promoter']
P#	63
PN	5HT4R_HUMAN, ACSM5_HUMAN, ARI3A_HUMAN, ARI4A_HUMAN, ATR_HUMAN, BRCA1_HUMAN, BRCA2_HUMAN, BRCC3_HUMAN, BRE_HUMAN, CBP_HUMAN, CCNA1_HUMAN, CD34_HUMAN, CHD4_HUMAN, CTNB1_HUMAN, DNMT1_HUMAN, E2F1_HUMAN, E2F4_HUMAN, E2F5_HUMAN, EP300_HUMAN, GPS2_HUMAN, GSE1_HUMAN, GTF2I_HUMAN, HDAC1_HUMAN, HDAC2_HUMAN, HDAC3_HUMAN, HM20B_HUMAN, HNF1A_HUMAN, KAT2B_HUMAN, KLDC9_HUMAN, KPCD_HUMAN, MBD2_HUMAN, MBD3_HUMAN, MCPH1_HUMAN, MDC1_HUMAN, MON1B_HUMAN, MTA1_HUMAN, MTA2_HUMAN, NBN_HUMAN, P53_HUMAN, P66B_HUMAN, RAD51_HUMAN, RBBP4_HUMAN, RBBP7_HUMAN, RBL1_HUMAN, RBL2_HUMAN, RB_HUMAN, RCOR1_HUMAN, SIN3A_HUMAN, SMAD2_HUMAN, SMAD3_HUMAN, SMAD4_HUMAN, STAT3_HUMAN, SUV91_HUMAN, TAF4B_HUMAN, TESK1_HUMAN, TF65_HUMAN, TFDP1_HUMAN, TM9S2_HUMAN, TYY1_HUMAN, VPS18_HUMAN, ZBED5_HUMAN, ZMYM2_HUMAN, ZMYM3_HUMAN

[CLASS: 60]
CA	['biological_process_unknown']
CM	signal_transduction	9/25	
P#	25
PN	5HT6R_HUMAN, CSF3R_HUMAN, CSF3_HUMAN, GNAQ_HUMAN, GSK3B_HUMAN, HOT_HUMAN, IOD2_HUMAN, IQCG_HUMAN, KLRG1_HUMAN, LFA3_HUMAN, LIPC_HUMAN, MK_HUMAN, MSMB_HUMAN, PARP2_HUMAN, RL18A_HUMAN, RL36_HUMAN, RPN1_HUMAN, SGTA_HUMAN, SYNE4_HUMAN, TSN1_HUMAN, UBQL1_HUMAN, UBQL4_HUMAN, WSB1_HUMAN, WSB2_HUMAN, ZG16_HUMAN

[CLASS: 61]
CA	['biological_process_unknown']
CM	['biological_process_unknown']	0/66	
P#	66
PN	5NT1A_HUMAN, ACO15_HUMAN, ACY2_HUMAN, ACY3_HUMAN, ASB13_HUMAN, AT2L2_HUMAN, ATL4_HUMAN, CEP44_HUMAN, DCTD_HUMAN, DCTP1_HUMAN, DLK2_HUMAN, DOC10_HUMAN, ENOX1_HUMAN, ENOX2_HUMAN, GDIA_HUMAN, GLP3L_HUMAN, GLRX3_HUMAN, GNMT_HUMAN, GORS2_HUMAN, HSBP1_HUMAN, IQUB_HUMAN, KCD17_HUMAN, KIFC3_HUMAN, KR103_HUMAN, KR107_HUMAN, KR108_HUMAN, KR109_HUMAN, KR412_HUMAN, KRA42_HUMAN, KRA56_HUMAN, KRA59_HUMAN, KRA92_HUMAN, KSR2_HUMAN, LIPS_HUMAN, LNX1_HUMAN, M3K8_HUMAN, MAGAB_HUMAN, NIF3L_HUMAN, NPDC1_HUMAN, NT2NL_HUMAN, NTAQ1_HUMAN, NUD18_HUMAN, PCH2_HUMAN, PDE9A_HUMAN, PLS1_HUMAN, PRAF1_HUMAN, Q9H2P2_HUMAN, RPIA_HUMAN, RWDD4_HUMAN, SDCB1_HUMAN, STAR_HUMAN, STK16_HUMAN, TEANC_HUMAN, TEX37_HUMAN, THIOM_HUMAN, TMED2_HUMAN, TMEDA_HUMAN, TRAF2_HUMAN, TRAF5_HUMAN, TRI42_HUMAN, VAC14_HUMAN, ZMIZ2_HUMAN, ZMY19_HUMAN, ZN417_HUMAN, ZN434_HUMAN, ZN763_HUMAN

[CLASS: 62]
CA	['nucleobase-containing_compound_metabolic_process', 'gene_expression']
P#	30
PN	1433Z_HUMAN, 5NT3L_HUMAN, ABCA3_HUMAN, BCL2_HUMAN, CALR_HUMAN, CALX_HUMAN, CLIC1_HUMAN, CLIC2_HUMAN, CPT1A_HUMAN, ENOA_HUMAN, EP300_HUMAN, ESYT1_HUMAN, LAMP3_HUMAN, MLH1_HUMAN, MYOC_HUMAN, NEMO_HUMAN, NR4A1_HUMAN, PCNA_HUMAN, PEDF_HUMAN, PRDX4_HUMAN, Q6ZVU3_HUMAN, SC6A4_HUMAN, SET_HUMAN, SUMO4_HUMAN, TPC2A_HUMAN, TPC2B_HUMAN, TREX1_HUMAN, TRFE_HUMAN, TS101_HUMAN, ZBED1_HUMAN

[CLASS: 63]
CA	['biological_process_unknown']
CM	signal_transduction	27/68	
P#	68
PN	1A68_HUMAN, 5NT3_HUMAN, A5JUZ3_HUMAN, ACPM_HUMAN, ANKS6_HUMAN, BASI_HUMAN, CALX_HUMAN, CAN5_HUMAN, CD20_HUMAN, CD53_HUMAN, CD81_HUMAN, CD82_HUMAN, CERU_HUMAN, CK2N2_HUMAN, CLAT_HUMAN, DHRSX_HUMAN, DMRT1_HUMAN, GALA_HUMAN, GALR1_HUMAN, GALR2_HUMAN, GCNT3_HUMAN, GNAQ_HUMAN, GPX4_HUMAN, GTR4_HUMAN, ITA4_HUMAN, ITA6_HUMAN, ITB1_HUMAN, ITBP1_HUMAN, KBTBA_HUMAN, KCC2A_HUMAN, KCC2B_HUMAN, KPCA_HUMAN, KRT36_HUMAN, LEG8_HUMAN, LRRK1_HUMAN, LYSC_HUMAN, MLH1_HUMAN, MOGS_HUMAN, NDKB_HUMAN, PARP2_HUMAN, PPIL2_HUMAN, PRDX4_HUMAN, PRDX6_HUMAN, RAB5A_HUMAN, RARA_HUMAN, RB6I2_HUMAN, RBM18_HUMAN, RIMS1_HUMAN, SAP_HUMAN, SC65_HUMAN, SCG1_HUMAN, SG223_HUMAN, SMAD2_HUMAN, SMYD3_HUMAN, SPB5_HUMAN, TA2R_HUMAN, TEST_HUMAN, TM9S4_HUMAN, TMM27_HUMAN, TPC2B_HUMAN, TRFL_HUMAN, TRI23_HUMAN, TRI29_HUMAN, TWF2_HUMAN, UBE3A_HUMAN, VANG1_HUMAN, ZBED1_HUMAN, ZN363_HUMAN

[CLASS: 64]
CA	['biological_process_unknown']
CM	signal_transduction	15/40	
P#	40
PN	5NTC_HUMAN, B9A026_HUMAN, CCKN_HUMAN, CCM2L_HUMAN, CDKL3_HUMAN, CHAP1_HUMAN, CS047_HUMAN, EP15R_HUMAN, FXR2_HUMAN, GASR_HUMAN, KCC2B_HUMAN, KCD15_HUMAN, KCTD1_HUMAN, KRA59_HUMAN, LZTS2_HUMAN, MD2L2_HUMAN, NCLN_HUMAN, NOMO3_HUMAN, NPL_HUMAN, NT2NL_HUMAN, NTAQ1_HUMAN, NTRI_HUMAN, P2RX4_HUMAN, PCH2_HUMAN, PIAS2_HUMAN, RAM_HUMAN, RBPMS_HUMAN, RHXF2_HUMAN, SDCB1_HUMAN, SEM4G_HUMAN, SIAH1_HUMAN, TPC2B_HUMAN, TRI23_HUMAN, TRI27_HUMAN, TRI42_HUMAN, UBC9_HUMAN, ZBT25_HUMAN, ZBT8A_HUMAN, ZN193_HUMAN, ZN446_HUMAN

[CLASS: 65]
CA	['biological_process_unknown']
CM	signal_transduction	23/54	
P#	54
PN	5NTD_HUMAN, A0JP07_HUMAN, A6NIW1_HUMAN, ALEX_HUMAN, CALM_HUMAN, CLGN_HUMAN, CMTA2_HUMAN, CSK21_HUMAN, CSPG2_HUMAN, E7ENV9_HUMAN, FBLN2_HUMAN, FBN1_HUMAN, FBN2_HUMAN, FINC_HUMAN, G6PI_HUMAN, GATA4_HUMAN, GLSL_HUMAN, GRHPR_HUMAN, HXK2_HUMAN, IBP3_HUMAN, IBP4_HUMAN, IDE_HUMAN, IFN16_HUMAN, IGF1_HUMAN, IGF2_HUMAN, JARD2_HUMAN, LAMA1_HUMAN, LTBP1_HUMAN, MEP1A_HUMAN, NKX25_HUMAN, PARP2_HUMAN, PGBM_HUMAN, PGS2_HUMAN, PTH2R_HUMAN, PTPRN_HUMAN, Q5U743_HUMAN, SCN4A_HUMAN, SCTR_HUMAN, SECR_HUMAN, SMAD2_HUMAN, SNTA1_HUMAN, SNTB2_HUMAN, SNX19_HUMAN, TENR_HUMAN, TGFB1_HUMAN, TRFE_HUMAN, TSP1_HUMAN, TX1B3_HUMAN, UBQL1_HUMAN, UBQL4_HUMAN, VIPR1_HUMAN, VIP_HUMAN, XK_HUMAN, ZHX2_HUMAN

[CLASS: 66]
CA	['cellular_protein_metabolic_process', 'regulation_of_transcription,_DNA-dependent']
P#	18
PN	6PGD_HUMAN, B7Z9A1_HUMAN, CBX3_HUMAN, CE192_HUMAN, IKBA_HUMAN, IKKA_HUMAN, IKKB_HUMAN, IKKE_HUMAN, MAX_HUMAN, MGAP_HUMAN, NAA38_HUMAN, RING1_HUMAN, TBA1A_HUMAN, TBK1_HUMAN, TF65_HUMAN, TRI27_HUMAN, UB2E3_HUMAN, ZNF79_HUMAN

[CLASS: 67]
CA	['cell_surface_receptor_signaling_pathway', 'positive_regulation_of_cellular_process']
P#	38
PN	7B2_HUMAN, ANXA6_HUMAN, CAC1H_HUMAN, CD47_HUMAN, CD5_HUMAN, CD79B_HUMAN, DPP4_HUMAN, FAK1_HUMAN, FAK2_HUMAN, FYN_HUMAN, ITAV_HUMAN, ITB3_HUMAN, KCMA1_HUMAN, LAIR2_HUMAN, LCK_HUMAN, LPXN_HUMAN, PA2G3_HUMAN, PAI1_HUMAN, PTN11_HUMAN, PTN6_HUMAN, Q6ZMH6_HUMAN, RASA1_HUMAN, SE1L1_HUMAN, SEPR_HUMAN, SGTA_HUMAN, SHPS1_HUMAN, TGFI1_HUMAN, TNR1A_HUMAN, TSP1_HUMAN, TXD12_HUMAN, UBQL1_HUMAN, UBQL4_HUMAN, UPAR_HUMAN, UPK3A_HUMAN, VINC_HUMAN, VIP_HUMAN, VTNC_HUMAN, ZAP70_HUMAN

[CLASS: 68]
CA	['regulation_of_transcription,_DNA-dependent', 'signal_transduction']
P#	40
PN	8ODP_HUMAN, CCDB1_HUMAN, CCG2_HUMAN, CCND1_HUMAN, CD97_HUMAN, EP300_HUMAN, ESR1_HUMAN, GATA5_HUMAN, HDAC1_HUMAN, HDAC3_HUMAN, HDAC4_HUMAN, HNF1A_HUMAN, INSM1_HUMAN, KAPCA_HUMAN, KBL_HUMAN, MIP_HUMAN, MYH7_HUMAN, NCOA1_HUMAN, NDUS2_HUMAN, NFKB1_HUMAN, NR2C1_HUMAN, NR2C2_HUMAN, NR2F6_HUMAN, NRBF2_HUMAN, NTHL1_HUMAN, PPARA_HUMAN, Q5VSF5_HUMAN, QPCTL_HUMAN, RMTL1_HUMAN, RPA49_HUMAN, RRP5_HUMAN, RXRA_HUMAN, SRC_HUMAN, TEAD1_HUMAN, TEAD4_HUMAN, TF65_HUMAN, THB_HUMAN, TNR14_HUMAN, ZN627_HUMAN, ZP2_HUMAN

[CLASS: 69]
CA	['RNA_metabolic_process', 'gene_expression']
P#	46
PN	A0AV56_HUMAN, ABHGA_HUMAN, ATM_HUMAN, ATR_HUMAN, ATX2_HUMAN, CAMP3_HUMAN, DCP1A_HUMAN, DCP2_HUMAN, DHR13_HUMAN, EDC4_HUMAN, EF1DL_HUMAN, EF1G_HUMAN, EF2_HUMAN, ETAA1_HUMAN, FA63A_HUMAN, GBRAP_HUMAN, GBRG1_HUMAN, GPC5C_HUMAN, HNRH1_HUMAN, HNRPD_HUMAN, HNRPF_HUMAN, HSP7C_HUMAN, IF4G1_HUMAN, IKKE_HUMAN, MARCS_HUMAN, MLH1_HUMAN, NAA38_HUMAN, NADE_HUMAN, NCBP1_HUMAN, NCBP2_HUMAN, NDRG1_HUMAN, PABP1_HUMAN, PLSL_HUMAN, PLST_HUMAN, RENT1_HUMAN, SIKE1_HUMAN, SPAG7_HUMAN, SPIT2_HUMAN, SUMO4_HUMAN, TBB4A_HUMAN, TBK1_HUMAN, TCAL3_HUMAN, TCPE_HUMAN, THEG_HUMAN, TOB1_HUMAN, ZN277_HUMAN

[CLASS: 70]
CA	['signal_transduction']
P#	39
PN	A16L1_HUMAN, ATG3_HUMAN, ATG5_HUMAN, ATG7_HUMAN, CACO1_HUMAN, CLH1_HUMAN, CUL3_HUMAN, CYH3_HUMAN, FRM4B_HUMAN, GBRAP_HUMAN, GBRL1_HUMAN, GBRL2_HUMAN, HGS_HUMAN, I17RD_HUMAN, I20RA_HUMAN, IPP_HUMAN, KCD11_HUMAN, KEAP1_HUMAN, M3K7_HUMAN, MLH1_HUMAN, MLP3A_HUMAN, MLP3B_HUMAN, MLP3C_HUMAN, NBR1_HUMAN, NEDD4_HUMAN, NFIP2_HUMAN, NIPS2_HUMAN, RB40C_HUMAN, RPGFL_HUMAN, SH3G3_HUMAN, SNX25_HUMAN, SQSTM_HUMAN, TBD2B_HUMAN, TCPR1_HUMAN, TNIP1_HUMAN, TOE1_HUMAN, TOM1_HUMAN, UBC_HUMAN, VP33B_HUMAN

[CLASS: 71]
CA	['response_to_endogenous_stimulus', 'cellular_protein_metabolic_process', 'cellular_nitrogen_compound_biosynthetic_process', 'positive_regulation_of_macromolecule_metabolic_process', 'intracellular_protein_kinase_cascade', 'regulation_of_cell_proliferation', 'positive_regulation_of_cellular_metabolic_process', 'cell_development', 'nucleic_acid_metabolic_process', 'enzyme_linked_receptor_protein_signaling_pathway', 'regulation_of_molecular_function', 'regulation_of_apoptotic_process', 'response_to_organic_substance']
P#	13
PN	A1A4T0_HUMAN, ANDR_HUMAN, BAG1_HUMAN, CCM2_HUMAN, CHIP_HUMAN, EGFR_HUMAN, ERBB2_HUMAN, ESR1_HUMAN, HS90A_HUMAN, KRIT1_HUMAN, PRGR_HUMAN, RAF1_HUMAN, SRC_HUMAN

[CLASS: 72]
CA	['regulation_of_macromolecule_metabolic_process', 'positive_regulation_of_cellular_process']
P#	38
PN	A1AG1_HUMAN, CCGL_HUMAN, DHE3_HUMAN, E9PAN9_HUMAN, FHL2_HUMAN, FOG1_HUMAN, GIPC1_HUMAN, GSK3B_HUMAN, HBP1_HUMAN, HEMO_HUMAN, IBP5_HUMAN, IGF1_HUMAN, LAMP3_HUMAN, LSHR_HUMAN, P63_HUMAN, PACE1_HUMAN, PAI1_HUMAN, PNO1_HUMAN, Q5U743_HUMAN, R3GEF_HUMAN, RAI2_HUMAN, S30BP_HUMAN, SATB2_HUMAN, SGTB_HUMAN, SPT5H_HUMAN, SUMF2_HUMAN, TFPI1_HUMAN, TRAF6_HUMAN, TSP1_HUMAN, TYRO_HUMAN, TYRP1_HUMAN, TYRP2_HUMAN, UBQL1_HUMAN, UBQL4_HUMAN, VTNC_HUMAN, ZFYV9_HUMAN, ZN212_HUMAN, ZN408_HUMAN

[CLASS: 73]
CA	['biological_process_unknown']
CM	nucleobase-containing_compound_metabolic_process	35/88	
P#	88
PN	1433G_HUMAN, A1AG2_HUMAN, ACTB_HUMAN, AGAP1_HUMAN, ANXA7_HUMAN, AP3D1_HUMAN, AP3S1_HUMAN, AP3S2_HUMAN, AT1B1_HUMAN, ATPA_HUMAN, ATPB_HUMAN, ATPF1_HUMAN, ATS10_HUMAN, BBS1_HUMAN, CD80_HUMAN, CDK4_HUMAN, CDN1A_HUMAN, CECR5_HUMAN, CKAP2_HUMAN, CKLF4_HUMAN, CPNE3_HUMAN, CRIP2_HUMAN, DC1I1_HUMAN, DDAH2_HUMAN, DDX20_HUMAN, DUS11_HUMAN, ECHB_HUMAN, EF1A1_HUMAN, FAD1_HUMAN, FIBA_HUMAN, FIBB_HUMAN, FIBG_HUMAN, GA45G_HUMAN, HAP1_HUMAN, HDHD3_HUMAN, HMGX3_HUMAN, HXD8_HUMAN, IMA3_HUMAN, IMB1_HUMAN, INT11_HUMAN, INT9_HUMAN, K1377_HUMAN, KC1G2_HUMAN, KITH_HUMAN, KPYM_HUMAN, LC7L2_HUMAN, LMCD1_HUMAN, MLP3A_HUMAN, MLP3B_HUMAN, N4BP3_HUMAN, NP1L5_HUMAN, NTF2_HUMAN, P55G_HUMAN, PAX8_HUMAN, PCH2_HUMAN, PD1L1_HUMAN, PDCD1_HUMAN, PIN1_HUMAN, Q6NR77_HUMAN, RAN_HUMAN, RCC1_HUMAN, RM02_HUMAN, ROA3_HUMAN, RPGP1_HUMAN, RSMB_HUMAN, RUN3B_HUMAN, SCRB2_HUMAN, SERF1_HUMAN, SHBG_HUMAN, SMAD2_HUMAN, SMC5_HUMAN, SMN_HUMAN, SMUF2_HUMAN, SPN1_HUMAN, SREK1_HUMAN, ST1A3_HUMAN, STK3_HUMAN, SYQ_HUMAN, TBB3_HUMA
 N, THRB_HUMAN, TNR16_HUMAN, TPTE_HUMAN, TRI63_HUMAN, TRM2A_HUMAN, TSP1_HUMAN, UBE2U_HUMAN, VATA_HUMAN, ZBT12_HUMAN

[CLASS: 74]
CA	['biological_process_unknown']
CM	signal_transduction	46/113	
P#	113
PN	A1AT_HUMAN, A2AP_HUMAN, A2MG_HUMAN, AACT_HUMAN, ACRO_HUMAN, ATP23_HUMAN, ATS6_HUMAN, C1GLC_HUMAN, C1GLT_HUMAN, CAMP_HUMAN, CATG_HUMAN, CCL15_HUMAN, CD53_HUMAN, CD63_HUMAN, CD81_HUMAN, CD82_HUMAN, CD9_HUMAN, CL3L1_HUMAN, CO1A2_HUMAN, CP27A_HUMAN, CSK21_HUMAN, CSK22_HUMAN, CXCL2_HUMAN, CXL11_HUMAN, DCNL5_HUMAN, DPP4_HUMAN, DPP8_HUMAN, EAA5_HUMAN, ECE1_HUMAN, ELNE_HUMAN, ELN_HUMAN, EP300_HUMAN, EPS8_HUMAN, FBLN2_HUMAN, FCER2_HUMAN, FINC_HUMAN, GON1_HUMAN, HEP2_HUMAN, IBP3_HUMAN, ICAM1_HUMAN, ICAM4_HUMAN, IGF1_HUMAN, IL8_HUMAN, ILEU_HUMAN, IPSP_HUMAN, ITA2_HUMAN, ITA4_HUMAN, ITA6_HUMAN, ITAM_HUMAN, ITAX_HUMAN, ITB1_HUMAN, ITB2_HUMAN, ITB5_HUMAN, KISS1_HUMAN, KLK2_HUMAN, KLKB1_HUMAN, KNG1_HUMAN, KRA92_HUMAN, LAMA5_HUMAN, LEG3_HUMAN, LRP1_HUMAN, LYOX_HUMAN, MAF1_HUMAN, MEP1A_HUMAN, MICA_HUMAN, MMP14_HUMAN, MMP16_HUMAN, MMP1_HUMAN, MMP2_HUMAN, MMP3_HUMAN, MMP8_HUMAN, MMP9_HUMAN, MYOC_HUMAN, NACC2_HUMAN, NEUT_HUMAN, NKG2D_HUMAN, NT2NL_HUMAN, NTR2_HUMAN, P3IP1_HUMAN, PAR2_HUMAN, PE
 PC_HUMAN, PGCB_HUMAN, PI3R5_HUMAN, PLMN_HUMAN, PRDX4_HUMAN, PRTN3_HUMAN, Q5U743_HUMAN, REL3_HUMAN, RL3R2_HUMAN, SACA3_HUMAN, SDF1_HUMAN, SESD1_HUMAN, SNTA1_HUMAN, SPB6_HUMAN, SPRC_HUMAN, TGFB1_HUMAN, THRB_HUMAN, TIMP1_HUMAN, TIMP2_HUMAN, TIMP4_HUMAN, TKN1_HUMAN, TMED2_HUMAN, TPA_HUMAN, TRY1_HUMAN, TSP1_HUMAN, TSP2_HUMAN, UBQL1_HUMAN, UPAR_HUMAN, VTNC_HUMAN, XRCC6_HUMAN, ZN343_HUMAN, ZN363_HUMAN, ZN420_HUMAN

[CLASS: 75]
CA	['biological_process_unknown']
CM	cellular_protein_metabolic_process	20/56	
P#	56
PN	A1BG_HUMAN, A2MG_HUMAN, ACTB_HUMAN, ALG2_HUMAN, ALK_HUMAN, ANXA7_HUMAN, AT5G1_HUMAN, ATX3_HUMAN, B2CL1_HUMAN, BRID5_HUMAN, CAC1G_HUMAN, CDN1A_HUMAN, DACT2_HUMAN, DCA13_HUMAN, DDX3Y_HUMAN, DOCK7_HUMAN, DVL1_HUMAN, EF1A1_HUMAN, HBAP1_HUMAN, IFIT3_HUMAN, IFIT5_HUMAN, KITH_HUMAN, KLH12_HUMAN, KLH23_HUMAN, KLK13_HUMAN, MAGA4_HUMAN, MAST1_HUMAN, MET23_HUMAN, MK_HUMAN, MRM1_HUMAN, MYOC_HUMAN, OGG1_HUMAN, P53_HUMAN, PTN_HUMAN, PTPRZ_HUMAN, Q9H5Q2_HUMAN, QCR7_HUMAN, RD23A_HUMAN, RFWD2_HUMAN, RHG19_HUMAN, SCG1_HUMAN, SHBG_HUMAN, SIPA1_HUMAN, SMAD2_HUMAN, SMN_HUMAN, SORCN_HUMAN, SYNE4_HUMAN, SYUA_HUMAN, SYWC_HUMAN, TCTP_HUMAN, TRI69_HUMAN, TTBK2_HUMAN, UBP4_HUMAN, UBQL4_HUMAN, WDR18_HUMAN, XRCC1_HUMAN

[CLASS: 76]
CA	['signal_transduction']
P#	37
PN	A1CF_HUMAN, ABEC1_HUMAN, E9PC62_HUMAN, FCERG_HUMAN, FCRL3_HUMAN, GAREM_HUMAN, GRB2_HUMAN, HNRPQ_HUMAN, HS90B_HUMAN, IKKA_HUMAN, IKKE_HUMAN, IL3RB_HUMAN, KSYK_HUMAN, LOX5_HUMAN, MYH14_HUMAN, MYH9_HUMAN, MYL9_HUMAN, PICAL_HUMAN, PLCG1_HUMAN, PTN11_HUMAN, PTN6_HUMAN, Q5VU72_HUMAN, REL_HUMAN, REPS1_HUMAN, REPS2_HUMAN, SEP11_HUMAN, SEPT2_HUMAN, SEPT7_HUMAN, SEPT8_HUMAN, SEPT9_HUMAN, SIRB1_HUMAN, SYT8_HUMAN, TPC2L_HUMAN, TRPM6_HUMAN, TRPM7_HUMAN, TYOBP_HUMAN, ZAP70_HUMAN

[CLASS: 77]
CA	['nucleobase-containing_compound_metabolic_process']
P#	165
PN	A26L1_HUMAN, ACHA_HUMAN, ACHG_HUMAN, ACLY_HUMAN, ADDG_HUMAN, ADIP_HUMAN, AEN_HUMAN, AES_HUMAN, ANXA2_HUMAN, AQP1_HUMAN, ASML_HUMAN, ATL4_HUMAN, ATL5_HUMAN, B2RAB7_HUMAN, BCL6B_HUMAN, BDP1_HUMAN, BEX3_HUMAN, C170L_HUMAN, CARD9_HUMAN, CC116_HUMAN, CC137_HUMAN, CC85B_HUMAN, CCDB1_HUMAN, CCER1_HUMAN, CCNK_HUMAN, CEP70_HUMAN, CEP76_HUMAN, CHD2_HUMAN, CHSP1_HUMAN, CN182_HUMAN, CND2_HUMAN, CNNM3_HUMAN, COQ6_HUMAN, CTDS1_HUMAN, CTRC_HUMAN, CU058_HUMAN, D9YZV2_HUMAN, DRB4_HUMAN, ELOA2_HUMAN, FA76B_HUMAN, FBF1_HUMAN, GLRX3_HUMAN, GOGA2_HUMAN, GPT2L_HUMAN, GSTK1_HUMAN, HEN2_HUMAN, HXB13_HUMAN, K0040_HUMAN, K0087_HUMAN, K1C15_HUMAN, K1C20_HUMAN, K1C40_HUMAN, K1H1_HUMAN, KANL1_HUMAN, KBP_HUMAN, KC1G1_HUMAN, KPCA_HUMAN, KR103_HUMAN, KR105_HUMAN, KR107_HUMAN, KR108_HUMAN, KR109_HUMAN, KR412_HUMAN, KRA42_HUMAN, KRA59_HUMAN, KRA92_HUMAN, KXDL1_HUMAN, LCE2D_HUMAN, LMO3_HUMAN, LNX1_HUMAN, LZTS2_HUMAN, MDFI_HUMAN, MEOX2_HUMAN, MFAP1_HUMAN, MPP3_HUMAN, MTUS2_HUMAN, MYOG_HUMAN, NDEL1_HUMAN, NEC
 A2_HUMAN, NINL_HUMAN, NPBW2_HUMAN, NT2NL_HUMAN, NUDC3_HUMAN, PDE9A_HUMAN, PHC2_HUMAN, PIN1_HUMAN, PK2L1_HUMAN, PLS1_HUMAN, PNM6B_HUMAN, PNMA1_HUMAN, PRP31_HUMAN, Q13802_HUMAN, Q5TFE7_HUMAN, Q8IWB3_HUMAN, Q9NYC6_HUMAN, RALYL_HUMAN, RBPMS_HUMAN, RBY1A_HUMAN, RFX2_HUMAN, RFX4_HUMAN, RP25L_HUMAN, RPGR1_HUMAN, RPN1_HUMAN, RSPH9_HUMAN, RUN3B_HUMAN, S10AA_HUMAN, S2548_HUMAN, SH24A_HUMAN, SIGL7_HUMAN, SNAI1_HUMAN, SOLH2_HUMAN, SPAT8_HUMAN, SPY2_HUMAN, STP2_HUMAN, STYX_HUMAN, T150A_HUMAN, TFE3_HUMAN, TFEC_HUMAN, THAP7_HUMAN, TM241_HUMAN, TMM70_HUMAN, TNNC1_HUMAN, TNNI1_HUMAN, TPPC5_HUMAN, TPSNR_HUMAN, TRAF1_HUMAN, TRAF2_HUMAN, TRI23_HUMAN, TRI41_HUMAN, TRI42_HUMAN, TRI52_HUMAN, TRIM1_HUMAN, TRPV6_HUMAN, TSG10_HUMAN, TTC25_HUMAN, UBP2_HUMAN, USBP1_HUMAN, UTP23_HUMAN, WDR25_HUMAN, ZBT16_HUMAN, ZBT24_HUMAN, ZBT43_HUMAN, ZBT8A_HUMAN, ZF64B_HUMAN, ZFY26_HUMAN, ZMAT2_HUMAN, ZN124_HUMAN, ZN266_HUMAN, ZN317_HUMAN, ZN334_HUMAN, ZN408_HUMAN, ZN426_HUMAN, ZN433_HUMAN, ZN439_HUMAN, ZN490_HUMAN, 
 ZN564_HUMAN, ZN569_HUMAN, ZN581_HUMAN, ZN587_HUMAN, ZN670_HUMAN, ZN764_HUMAN, ZN792_HUMAN, ZNF2_HUMAN, ZNF85_HUMAN, ZPR1_HUMAN

[CLASS: 78]
CA	['intracellular_signal_transduction', 'cell_surface_receptor_signaling_pathway']
P#	292
PN	3BP2_HUMAN, A2A284_HUMAN, A6NEF6_HUMAN, A8K2J6_HUMAN, ABCG5_HUMAN, ABI1_HUMAN, ABL1_HUMAN, ABL2_HUMAN, ACK1_HUMAN, ADA10_HUMAN, AF1L2_HUMAN, ANGP1_HUMAN, AP2M1_HUMAN, AQP4_HUMAN, ARCH_HUMAN, B3KWD7_HUMAN, BCAP_HUMAN, BCAR1_HUMAN, BLNK_HUMAN, BMX_HUMAN, BTK_HUMAN, CADH2_HUMAN, CART_HUMAN, CATA_HUMAN, CAV1_HUMAN, CBL_HUMAN, CD19_HUMAN, CD244_HUMAN, CD28_HUMAN, CD3E_HUMAN, CD3Z_HUMAN, CD72_HUMAN, CD79A_HUMAN, CD79B_HUMAN, CDC42_HUMAN, CDCP1_HUMAN, CEAM1_HUMAN, CEAM6_HUMAN, CHID1_HUMAN, CHIN_HUMAN, CISH_HUMAN, CLC5A_HUMAN, CLM1_HUMAN, CRKL_HUMAN, CRK_HUMAN, CSF1R_HUMAN, CSF1_HUMAN, CSF3R_HUMAN, CSK_HUMAN, CTLA4_HUMAN, CTNB1_HUMAN, CXCR4_HUMAN, D6R919_HUMAN, DAG1_HUMAN, DAPP1_HUMAN, DBNL_HUMAN, DJB12_HUMAN, DLG4_HUMAN, DMD_HUMAN, DMRTA_HUMAN, DOK1_HUMAN, DOK2_HUMAN, DOK4_HUMAN, DOK5_HUMAN, DTNA_HUMAN, EGFR_HUMAN, EGF_HUMAN, ELOA3_HUMAN, ELOB_HUMAN, ELOC_HUMAN, EPHA2_HUMAN, EPOR_HUMAN, EPO_HUMAN, ERBB2_HUMAN, ERBB3_HUMAN, ERBB4_HUMAN, ERRFI_HUMAN, FAK2_HUMAN, FCERA_HUMAN, FCERB_
 HUMAN, FCG2A_HUMAN, FCG3A_HUMAN, FCGR1_HUMAN, FGR_HUMAN, FRS2_HUMAN, FYB_HUMAN, FYN_HUMAN, GAB1_HUMAN, GAB2_HUMAN, GAGB1_HUMAN, GAS7_HUMAN, GBLP_HUMAN, GDNF_HUMAN, GFRA1_HUMAN, GFRA2_HUMAN, GHR_HUMAN, GRAP2_HUMAN, GRAP_HUMAN, GRB2_HUMAN, GRB7_HUMAN, HCK_HUMAN, HELZ_HUMAN, HSH2D_HUMAN, I10R1_HUMAN, I11RA_HUMAN, IGF1R_HUMAN, IGHE_HUMAN, IL10_HUMAN, IL11_HUMAN, IL2RA_HUMAN, IL2RB_HUMAN, IL2RG_HUMAN, IL31R_HUMAN, IL3RB_HUMAN, IL6RB_HUMAN, IL6_HUMAN, IL7RA_HUMAN, IL7_HUMAN, IL9R_HUMAN, INAR1_HUMAN, INAR2_HUMAN, INSR_HUMAN, IRS1_HUMAN, IRS4_HUMAN, ITK_HUMAN, JAK1_HUMAN, JAK2_HUMAN, JAK3_HUMAN, JIP2_HUMAN, K0319_HUMAN, KHDR1_HUMAN, KI2L3_HUMAN, KI3S1_HUMAN, KIT_HUMAN, KLOT_HUMAN, KPCD_HUMAN, KPCL_HUMAN, KSYK_HUMAN, LAIR1_HUMAN, LAX1_HUMAN, LCK_HUMAN, LCP2_HUMAN, LEPR_HUMAN, LEP_HUMAN, LIFR_HUMAN, LIPA1_HUMAN, LIPA2_HUMAN, LY66F_HUMAN, LY9_HUMAN, LYN_HUMAN, M4K1_HUMAN, MEG10_HUMAN, MEGF6_HUMAN, MEPE_HUMAN, MET_HUMAN, MK01_HUMAN, MK03_HUMAN, MK15_HUMAN, MMP14_HUMAN, MPP4_HUMAN, MTNA_
 HUMAN, MUC1_HUMAN, NCAM1_HUMAN, NCK1_HUMAN, NCK2_HUMAN, NFAM1_HUMAN, NRTN_HUMAN, NTF3_HUMAN, NTRK1_HUMAN, NTRK2_HUMAN, NTRK3_HUMAN, NUP37_HUMAN, OBRG_HUMAN, ONCM_HUMAN, P85A_HUMAN, P85B_HUMAN, PAXI_HUMAN, PCDA2_HUMAN, PCDA5_HUMAN, PGCA_HUMAN, PGFRB_HUMAN, PI42A_HUMAN, PILRB_HUMAN, PKP4_HUMAN, PLCG1_HUMAN, PLCG2_HUMAN, PON2_HUMAN, PRDC1_HUMAN, PRLR_HUMAN, PTK6_HUMAN, PTN11_HUMAN, PTN12_HUMAN, PTN1_HUMAN, PTN22_HUMAN, PTN2_HUMAN, PTN6_HUMAN, PTPRA_HUMAN, PTPRB_HUMAN, PTPRC_HUMAN, PTPRD_HUMAN, PTPRF_HUMAN, PTPRH_HUMAN, PTPRJ_HUMAN, PTPRK_HUMAN, PTPRS_HUMAN, PTPRU_HUMAN, PTPRZ_HUMAN, PWP2_HUMAN, Q5JY90_HUMAN, Q658W2_HUMAN, Q7RTW4_HUMAN, Q9UPF8_HUMAN, RAB6B_HUMAN, RASA1_HUMAN, RET_HUMAN, RGF1C_HUMAN, RHG32_HUMAN, RL10_HUMAN, RPGF1_HUMAN, RRAS_HUMAN, SAMN1_HUMAN, SAMP_HUMAN, SEM4D_HUMAN, SH21A_HUMAN, SH21B_HUMAN, SH22A_HUMAN, SH2B1_HUMAN, SH2B2_HUMAN, SH2B3_HUMAN, SHC1_HUMAN, SHC2_HUMAN, SHIP1_HUMAN, SHIP2_HUMAN, SIGL6_HUMAN, SIT1_HUMAN, SKAP2_HUMAN, SLAF1_HUMAN, SLAF5_HUMAN, SLAP
 2_HUMAN, SMYD3_HUMAN, SNTA1_HUMAN, SNTB2_HUMAN, SNX7_HUMAN, SN_HUMAN, SOCS1_HUMAN, SOCS2_HUMAN, SOCS3_HUMAN, SOMA_HUMAN, SOS1_HUMAN, SOS2_HUMAN, SRCN1_HUMAN, SRC_HUMAN, STA5A_HUMAN, STA5B_HUMAN, STAB1_HUMAN, STAP1_HUMAN, STAT1_HUMAN, STAT2_HUMAN, STAT3_HUMAN, TEC_HUMAN, TEX10_HUMAN, TIE2_HUMAN, TIMP3_HUMAN, TM1L1_HUMAN, TNFL6_HUMAN, TNR16_HUMAN, TNR1A_HUMAN, TRAT1_HUMAN, TYK2_HUMAN, TYOBP_HUMAN, UBE4B_HUMAN, UCN1_HUMAN, UFO_HUMAN, UTRO_HUMAN, VAV2_HUMAN, VAV3_HUMAN, VAV_HUMAN, VEGFA_HUMAN, VEGFB_HUMAN, VEGFC_HUMAN, VGFR1_HUMAN, VGFR2_HUMAN, VGFR3_HUMAN, VILI_HUMAN, WASF2_HUMAN, WASF3_HUMAN, WASP_HUMAN, WIPF2_HUMAN, YES_HUMAN, ZAP70_HUMAN, ZN784_HUMAN, ZNFX1_HUMAN

[CLASS: 79]
CA	['biological_process_unknown']
CM	nucleobase-containing_compound_metabolic_process	15/46	
P#	46
PN	A2GL_HUMAN, A6NG32_HUMAN, ABCB8_HUMAN, ANTR2_HUMAN, BST2_HUMAN, CO2A1_HUMAN, CO4A1_HUMAN, CO4A3_HUMAN, CO6A1_HUMAN, CO7A1_HUMAN, E5KQS6_HUMAN, FBN1_HUMAN, FBN2_HUMAN, FINC_HUMAN, GLO2_HUMAN, IN80C_HUMAN, LMBRL_HUMAN, M3K8_HUMAN, MAG_HUMAN, MATN2_HUMAN, MFAP2_HUMAN, MLRV_HUMAN, MTPN_HUMAN, MYOC_HUMAN, NFKB1_HUMAN, NHP2_HUMAN, NOP10_HUMAN, NT5D3_HUMAN, PAPOA_HUMAN, PGS2_HUMAN, REL_HUMAN, SARAF_HUMAN, SAT1_HUMAN, SMAD2_HUMAN, SNX15_HUMAN, STABP_HUMAN, SYHM_HUMAN, TF65_HUMAN, TNFA_HUMAN, TNNC1_HUMAN, TNNI3_HUMAN, TRI63_HUMAN, TSP1_HUMAN, UBP6_HUMAN, UTER_HUMAN, VPS4A_HUMAN

[CLASS: 80]
CA	['nucleic_acid_metabolic_process']
P#	25
PN	A2RU21_HUMAN, ATM_HUMAN, CENPT_HUMAN, DHX29_HUMAN, FZD6_HUMAN, HP1B3_HUMAN, IL27B_HUMAN, K1522_HUMAN, KRT86_HUMAN, MEOX2_HUMAN, PISD_HUMAN, PORCN_HUMAN, RA51B_HUMAN, RA51D_HUMAN, RAD51_HUMAN, RFA1_HUMAN, SFRP1_HUMAN, SMAD3_HUMAN, TCEA2_HUMAN, TIPIN_HUMAN, UD11_HUMAN, UGDH_HUMAN, WNT4_HUMAN, WNT6_HUMAN, XRCC2_HUMAN

[CLASS: 81]
CA	['signal_transduction']
P#	27
PN	A4D0Q2_HUMAN, BBS2_HUMAN, BIG3_HUMAN, CR056_HUMAN, DPTOR_HUMAN, HYPK_HUMAN, KR103_HUMAN, KR108_HUMAN, KR109_HUMAN, MDFI_HUMAN, NRP1_HUMAN, NRP2_HUMAN, OPCM_HUMAN, PRIO_HUMAN, PSA3_HUMAN, PSME3_HUMAN, Q86V38_HUMAN, Q9Y260_HUMAN, RBPMS_HUMAN, RHXF2_HUMAN, SEM3A_HUMAN, SEM3B_HUMAN, SEM3C_HUMAN, SERF2_HUMAN, SP4_HUMAN, VATL_HUMAN, ZN862_HUMAN

[CLASS: 82]
CA	['regulation_of_macromolecule_metabolic_process', 'nucleobase-containing_compound_metabolic_process', 'regulation_of_nitrogen_compound_metabolic_process', 'cellular_macromolecule_biosynthetic_process']
P#	40
PN	A4D226_HUMAN, ACE_HUMAN, ADCY5_HUMAN, AIMP2_HUMAN, CF062_HUMAN, CHD3_HUMAN, COMT_HUMAN, E9PG89_HUMAN, FSBP_HUMAN, FUBP1_HUMAN, GHC1_HUMAN, GNAS3_HUMAN, HABP4_HUMAN, HAUS5_HUMAN, IN80B_HUMAN, K1377_HUMAN, K1609_HUMAN, KIF15_HUMAN, NUA4L_HUMAN, P53_HUMAN, PCH2_HUMAN, PIMT_HUMAN, PRKN2_HUMAN, PUF60_HUMAN, Q5VVX3_HUMAN, Q9NVG1_HUMAN, R51A2_HUMAN, RAD51_HUMAN, RGS2_HUMAN, SEPT4_HUMAN, SEPT5_HUMAN, SIR6_HUMAN, SKIL_HUMAN, SNX13_HUMAN, SUMO1_HUMAN, TNR14_HUMAN, UBC9_HUMAN, UIMC1_HUMAN, VIME_HUMAN, YAED1_HUMAN

[CLASS: 83]
CA	['regulation_of_signal_transduction', 'nucleobase-containing_compound_metabolic_process', 'phosphate-containing_compound_metabolic_process', 'intracellular_signal_transduction', 'cell_surface_receptor_signaling_pathway']
P#	49
PN	A4D2P0_HUMAN, ACTS_HUMAN, AOC3_HUMAN, ARHG8_HUMAN, ARRB1_HUMAN, ARRB2_HUMAN, B7Z7T6_HUMAN, BCR_HUMAN, BLNK_HUMAN, BTK_HUMAN, C42S2_HUMAN, C5AR_HUMAN, CD68_HUMAN, CDC42_HUMAN, CIB1_HUMAN, CKLF3_HUMAN, DNAS1_HUMAN, DOCK8_HUMAN, ESR1_HUMAN, FBX42_HUMAN, GDIR1_HUMAN, GNDS_HUMAN, KS6B1_HUMAN, LRCH1_HUMAN, MK01_HUMAN, NCF2_HUMAN, NEB1_HUMAN, NEB2_HUMAN, OPHN1_HUMAN, PAK1_HUMAN, PAR6A_HUMAN, PAR6B_HUMAN, PDE6D_HUMAN, PI2R_HUMAN, PI3R4_HUMAN, PLK2_HUMAN, Q9HAA9_HUMAN, RAC1_HUMAN, RAC3_HUMAN, RHOA_HUMAN, RHOB_HUMAN, RHOJ_HUMAN, SMAD2_HUMAN, SMUF1_HUMAN, TGFR1_HUMAN, UBC_HUMAN, VAV_HUMAN, WASL_HUMAN, WASP_HUMAN

[CLASS: 84]
CA	['nucleobase-containing_compound_metabolic_process', 'positive_regulation_of_cellular_metabolic_process', 'signal_transduction']
P#	15
PN	A4FUP2_HUMAN, BTBD3_HUMAN, CALM_HUMAN, ESR1_HUMAN, F8W913_HUMAN, GRB2_HUMAN, MTCH2_HUMAN, PDK1L_HUMAN, PLXB3_HUMAN, PO2F1_HUMAN, PO4F1_HUMAN, PPE1_HUMAN, RIT2_HUMAN, TBP_HUMAN, TNFA_HUMAN

[CLASS: 85]
CA	['positive_regulation_of_cellular_process', 'regulation_of_cell_communication', 'cell_surface_receptor_signaling_pathway', 'regulation_of_signaling']
P#	42
PN	A2MG_HUMAN, A4_HUMAN, ACTN2_HUMAN, AMRP_HUMAN, APOA1_HUMAN, ARHGP_HUMAN, B1A4H9_HUMAN, BAT1_HUMAN, CBPN_HUMAN, CDC42_HUMAN, CETP_HUMAN, CO3_HUMAN, CRP_HUMAN, DLG4_HUMAN, DRD1_HUMAN, FCN2_HUMAN, FHR4_HUMAN, GNDS_HUMAN, HRH3_HUMAN, LCAT_HUMAN, LIPL_HUMAN, LRP1_HUMAN, LRP8_HUMAN, M3K10_HUMAN, M3KL4_HUMAN, MASP1_HUMAN, MASP2_HUMAN, MCF2L_HUMAN, MK01_HUMAN, MK03_HUMAN, NMDZ1_HUMAN, PDLI3_HUMAN, Q5SXQ0_HUMAN, RAC1_HUMAN, RALA_HUMAN, RELN_HUMAN, RHOA_HUMAN, SMAD2_HUMAN, SMAD4_HUMAN, SMAD9_HUMAN, TGM2_HUMAN, VLDLR_HUMAN

[CLASS: 86]
CA	['protein_phosphorylation', 'regulation_of_transcription_from_RNA_polymerase_II_promoter', 'positive_regulation_of_transcription,_DNA-dependent', 'cell_cycle', 'DNA_repair']
P#	22
PN	A5JJ20_HUMAN, BRCA1_HUMAN, CCNH_HUMAN, CDK1_HUMAN, ENAH_HUMAN, ERCC2_HUMAN, ERCC3_HUMAN, HSF4_HUMAN, IF16_HUMAN, LATS1_HUMAN, MAT1_HUMAN, MK01_HUMAN, MK03_HUMAN, MYC_HUMAN, SRBP2_HUMAN, TES_HUMAN, TF2H1_HUMAN, TF2H3_HUMAN, TF2H4_HUMAN, TF2H5_HUMAN, TP53B_HUMAN, ZYX_HUMAN

[CLASS: 87]
CA	['regulation_of_phosphate_metabolic_process', 'nervous_system_development', 'regulation_of_signal_transduction', 'regulation_of_catalytic_activity', 'cell_surface_receptor_signaling_pathway', 'intracellular_signal_transduction', 'positive_regulation_of_cellular_process']
P#	20
PN	1433G_HUMAN, A6H8X9_HUMAN, ARHG6_HUMAN, ARHG7_HUMAN, BCAR3_HUMAN, BRDT_HUMAN, CDC42_HUMAN, ERBB2_HUMAN, ERBB3_HUMAN, GIT1_HUMAN, LIPA4_HUMAN, PAK1_HUMAN, PAK3_HUMAN, PLCG1_HUMAN, RAC1_HUMAN, SH21A_HUMAN, SLAF1_HUMAN, SLAF7_HUMAN, TGFR2_HUMAN, VAV2_HUMAN

[CLASS: 88]
CA	['biological_process_unknown']
CM	regulation_of_nucleobase-containing_compound_metabolic_process	16/39	
P#	39
PN	A6ND12_HUMAN, ANDR_HUMAN, APBP2_HUMAN, APMAP_HUMAN, CREB3_HUMAN, CRML_HUMAN, CX6A2_HUMAN, EGR2_HUMAN, EID1_HUMAN, EP300_HUMAN, FA58A_HUMAN, FABPL_HUMAN, GTR3_HUMAN, HN1L_HUMAN, LOXL3_HUMAN, MCAT_HUMAN, OVGP1_HUMAN, P53_HUMAN, PPARA_HUMAN, PPARG_HUMAN, PTN5_HUMAN, RASL2_HUMAN, RBM38_HUMAN, RB_HUMAN, RIMKB_HUMAN, RM12_HUMAN, S22A6_HUMAN, SCAM1_HUMAN, SCAM2_HUMAN, SCAM3_HUMAN, SIAT6_HUMAN, SNTA1_HUMAN, SNX21_HUMAN, TM234_HUMAN, TMM51_HUMAN, XRCC6_HUMAN, ZBTB5_HUMAN, ZMIZ2_HUMAN, ZN363_HUMAN

[CLASS: 89]
CA	['signal_transduction']
P#	45
PN	A6NED0_HUMAN, ABL1_HUMAN, AL2SB_HUMAN, B4DLN2_HUMAN, B7WPI0_HUMAN, CBL_HUMAN, CCD47_HUMAN, CELR2_HUMAN, CKAP5_HUMAN, CP4F8_HUMAN, CRK_HUMAN, DBNL_HUMAN, DLGP2_HUMAN, F2Z3L0_HUMAN, FANCA_HUMAN, FASTK_HUMAN, FYN_HUMAN, GAB2_HUMAN, GASR_HUMAN, GRB2_HUMAN, KSYK_HUMAN, LAT_HUMAN, LCK_HUMAN, M4K1_HUMAN, MTP_HUMAN, NCK1_HUMAN, NCOA1_HUMAN, P85A_HUMAN, PLCG1_HUMAN, POP7_HUMAN, PTPR2_HUMAN, RPP30_HUMAN, RPP38_HUMAN, RPP40_HUMAN, RT29_HUMAN, SHRM2_HUMAN, SLK_HUMAN, SMRC1_HUMAN, SMRD3_HUMAN, SRC_HUMAN, TM101_HUMAN, TM1L1_HUMAN, TNFL6_HUMAN, WIPF1_HUMAN, ZAP70_HUMAN

[CLASS: 90]
CA	['cellular_protein_metabolic_process', 'regulation_of_signal_transduction', 'positive_regulation_of_response_to_stimulus', 'regulation_of_transcription,_DNA-dependent', 'phosphate-containing_compound_metabolic_process', 'cell_surface_receptor_signaling_pathway', 'regulation_of_molecular_function', 'positive_regulation_of_cellular_process']
P#	51
PN	A6NHG8_HUMAN, AF9_HUMAN, APBP2_HUMAN, CDC37_HUMAN, CDK6_HUMAN, CHIP_HUMAN, COE4_HUMAN, COOA1_HUMAN, DBC1_HUMAN, DNJB1_HUMAN, EGFR_HUMAN, FES_HUMAN, FRM4A_HUMAN, HS90A_HUMAN, HS90B_HUMAN, HSF1_HUMAN, HSP71_HUMAN, HSP74_HUMAN, HSP7C_HUMAN, I13R2_HUMAN, IKBB_HUMAN, IKKB_HUMAN, IKKE_HUMAN, IL4_HUMAN, IRS1_HUMAN, JAK2_HUMAN, M3K3_HUMAN, M3K7_HUMAN, MIPT3_HUMAN, NEMO_HUMAN, NFKB2_HUMAN, PPHLN_HUMAN, RIPK1_HUMAN, RS27A_HUMAN, SGK1_HUMAN, SQSTM_HUMAN, STIP1_HUMAN, TAB1_HUMAN, TAB2_HUMAN, TAB3_HUMAN, TANK_HUMAN, TBK1_HUMAN, TEBP_HUMAN, TNR5_HUMAN, TRADD_HUMAN, TRAF1_HUMAN, TRAF2_HUMAN, TRAF3_HUMAN, TRAF6_HUMAN, TTC1_HUMAN, UBC_HUMAN

[CLASS: 91]
CA	['regulation_of_transcription,_DNA-dependent', 'signal_transduction', 'positive_regulation_of_cellular_process']
P#	24
PN	A6NI00_HUMAN, CBP_HUMAN, CD2AP_HUMAN, CDX2_HUMAN, CSKP_HUMAN, ELL2_HUMAN, EP300_HUMAN, HNF1A_HUMAN, IKBZ_HUMAN, KCNQ5_HUMAN, MK01_HUMAN, NCOA1_HUMAN, NFKB1_HUMAN, NPHN_HUMAN, NR4A1_HUMAN, PODO_HUMAN, PRUN2_HUMAN, RCN3_HUMAN, RXRA_HUMAN, SRC_HUMAN, STAT3_HUMAN, STAT6_HUMAN, THIC_HUMAN, ZNF92_HUMAN

[CLASS: 92]
CA	['biological_process_unknown']
CM	nucleobase-containing_compound_metabolic_process	17/40	
P#	40
PN	A6NJG9_HUMAN, ARC1B_HUMAN, ARP2_HUMAN, ARP3_HUMAN, ARPC4_HUMAN, ARPC5_HUMAN, ASNA_HUMAN, BRK1_HUMAN, CAB45_HUMAN, CDN1A_HUMAN, CS060_HUMAN, E9PG89_HUMAN, EOMES_HUMAN, FAK1_HUMAN, GET4_HUMAN, KDIS_HUMAN, KITH_HUMAN, MUCEN_HUMAN, NMI_HUMAN, NP1L2_HUMAN, OSGEP_HUMAN, PAXI_HUMAN, PFD1_HUMAN, PKD1_HUMAN, PSME1_HUMAN, PSME2_HUMAN, SMN_HUMAN, SOX10_HUMAN, SP110_HUMAN, SUMO3_HUMAN, TACC2_HUMAN, TBA3E_HUMAN, TNR16_HUMAN, TTHY_HUMAN, UBC9_HUMAN, VIME_HUMAN, VINC_HUMAN, WASF1_HUMAN, WDR73_HUMAN, YETS4_HUMAN

[CLASS: 93]
CA	['signal_transduction', 'positive_regulation_of_cellular_process']
P#	26
PN	1433B_HUMAN, 1433G_HUMAN, A6NKC6_HUMAN, ACINU_HUMAN, AKT2_HUMAN, BAIP2_HUMAN, CASP3_HUMAN, CASP7_HUMAN, CDC42_HUMAN, CYFP2_HUMAN, FMR1_HUMAN, IL33_HUMAN, MYO5A_HUMAN, NCK1_HUMAN, NCKP1_HUMAN, PAK1_HUMAN, PLPL3_HUMAN, PURA_HUMAN, RAC1_HUMAN, SIVA_HUMAN, SNX27_HUMAN, STAU1_HUMAN, UBC_HUMAN, UBTD2_HUMAN, WASF1_HUMAN, XIAP_HUMAN

[CLASS: 94]
CA	['nucleic_acid_metabolic_process', 'gene_expression']
P#	35
PN	A6NKE9_HUMAN, ARLY_HUMAN, B1AKT6_HUMAN, B4E3I5_HUMAN, CDK4_HUMAN, CDN1A_HUMAN, DDX47_HUMAN, F203A_HUMAN, FHL1_HUMAN, FHL2_HUMAN, GASP1_HUMAN, GEMI4_HUMAN, GIPC1_HUMAN, GSK3B_HUMAN, INO1_HUMAN, JMJD7_HUMAN, KITH_HUMAN, M3K12_HUMAN, MYOME_HUMAN, OVGP1_HUMAN, PRIO_HUMAN, RASK_HUMAN, RFA1_HUMAN, RGS1_HUMAN, SYQ_HUMAN, T22D1_HUMAN, TM256_HUMAN, TRAF4_HUMAN, TRXR1_HUMAN, TXNIP_HUMAN, VAC14_HUMAN, Z512B_HUMAN, ZN212_HUMAN, ZN331_HUMAN, ZN408_HUMAN

[CLASS: 95]
CA	['biological_process_unknown']
CM	nucleobase-containing_compound_metabolic_process	79/306	
P#	306
PN	A6NKH4_HUMAN, AAMP_HUMAN, AAPK2_HUMAN, ABI2_HUMAN, ABI3_HUMAN, ACAD8_HUMAN, ADA29_HUMAN, ADCK3_HUMAN, ADIP_HUMAN, AES_HUMAN, AL2SA_HUMAN, AMOL2_HUMAN, AMOT_HUMAN, ANS4B_HUMAN, ARFP2_HUMAN, ARMC7_HUMAN, ARMC8_HUMAN, ATPO_HUMAN, ATX7_HUMAN, B4E1G3_HUMAN, BL1S6_HUMAN, BTF3_HUMAN, BYST_HUMAN, C102B_HUMAN, CA109_HUMAN, CA216_HUMAN, CACO2_HUMAN, CAGE1_HUMAN, CAN3_HUMAN, CARD9_HUMAN, CC114_HUMAN, CC121_HUMAN, CC136_HUMAN, CC146_HUMAN, CC150_HUMAN, CC153_HUMAN, CC85B_HUMAN, CCD33_HUMAN, CCD36_HUMAN, CCD53_HUMAN, CCD57_HUMAN, CCD67_HUMAN, CCD68_HUMAN, CCDB1_HUMAN, CCHCR_HUMAN, CD20B_HUMAN, CDA7L_HUMAN, CDR2_HUMAN, CENPO_HUMAN, CENPP_HUMAN, CEP57_HUMAN, CEP70_HUMAN, CHCH2_HUMAN, CLC1B_HUMAN, CLD15_HUMAN, CN105_HUMAN, CNKR3_HUMAN, COAC_HUMAN, COX5B_HUMAN, CROL1_HUMAN, CSPP1_HUMAN, CSR2B_HUMAN, CSRP2_HUMAN, CYH3_HUMAN, CYTF_HUMAN, DCA10_HUMAN, DDX49_HUMAN, DHX32_HUMAN, DJC27_HUMAN, DMD_HUMAN, DTBP1_HUMAN, DTNA_HUMAN, DTNB_HUMAN, DUS14_HUMAN, DUS21_HUMAN, DVL2_HUMAN, DYDC1_HUMAN, DYDC2
 _HUMAN, DYRK2_HUMAN, DZI1L_HUMAN, EAF1_HUMAN, EMC1_HUMAN, ENKD1_HUMAN, EVG1_HUMAN, F161A_HUMAN, FA64A_HUMAN, FA69A_HUMAN, FBF1_HUMAN, FBX28_HUMAN, FSD2_HUMAN, FXR2_HUMAN, GCC1_HUMAN, GCP4_HUMAN, GCYA3_HUMAN, GEM_HUMAN, GFAP_HUMAN, GFI1B_HUMAN, GLCI1_HUMAN, GOGA1_HUMAN, GOGA2_HUMAN, GORS2_HUMAN, GPAN1_HUMAN, GTPBA_HUMAN, HAUS1_HUMAN, HGS_HUMAN, HHLA3_HUMAN, HM13_HUMAN, HOME1_HUMAN, HOME3_HUMAN, IFT20_HUMAN, IKIP_HUMAN, IKZF3_HUMAN, IMP3_HUMAN, IQUB_HUMAN, ITF2_HUMAN, ITM2A_HUMAN, JKIP2_HUMAN, K1C13_HUMAN, K1C15_HUMAN, K1C18_HUMAN, K1C19_HUMAN, K1C20_HUMAN, K1C40_HUMAN, K1H1_HUMAN, K2C4_HUMAN, K2C5_HUMAN, K2C6A_HUMAN, K2C6B_HUMAN, K2C6C_HUMAN, K2C71_HUMAN, K2C72_HUMAN, K2C79_HUMAN, K2C8_HUMAN, KIF24_HUMAN, KIFC3_HUMAN, KLC3_HUMAN, KNTC1_HUMAN, KRT38_HUMAN, KRT81_HUMAN, KT33B_HUMAN, LASP1_HUMAN, LCA5_HUMAN, LDOC1_HUMAN, LENG1_HUMAN, LENG8_HUMAN, LMBL4_HUMAN, LMO4_HUMAN, LZTL1_HUMAN, LZTS2_HUMAN, MAGB4_HUMAN, MD1L1_HUMAN, MED4_HUMAN, MEF2B_HUMAN, MEOX2_HUMAN, MF2NB_HUMAN, MFAP1_
 HUMAN, MGN2_HUMAN, MIA3_HUMAN, MIPO1_HUMAN, MMAB_HUMAN, MOS_HUMAN, MOT9_HUMAN, MR1L1_HUMAN, MTG8_HUMAN, MTNB_HUMAN, MTUS2_HUMAN, MYEF2_HUMAN, MYH1_HUMAN, MYOME_HUMAN, NAB2_HUMAN, NDC80_HUMAN, NDEL1_HUMAN, NDK5_HUMAN, NDK7_HUMAN, NDOR1_HUMAN, NECA2_HUMAN, NINL_HUMAN, NMI_HUMAN, NT5D2_HUMAN, NTAQ1_HUMAN, NUD10_HUMAN, NUP62_HUMAN, O14596_HUMAN, PDCL2_HUMAN, PDZD4_HUMAN, PIN1_HUMAN, PKHF2_HUMAN, PMM1_HUMAN, PNM6A_HUMAN, PNMA1_HUMAN, PNMA2_HUMAN, PNMA5_HUMAN, PRP31_HUMAN, PSA1_HUMAN, PSB2_HUMAN, Q5TB27_HUMAN, Q71SF7_HUMAN, Q96AC8_HUMAN, Q9HBN3_HUMAN, RAB24_HUMAN, RAB7L_HUMAN, RBNS5_HUMAN, RCOR3_HUMAN, RDM1_HUMAN, RHXF2_HUMAN, RIBC2_HUMAN, RINT1_HUMAN, RM11_HUMAN, RPAC1_HUMAN, RPGR1_HUMAN, RTN1_HUMAN, RTN3_HUMAN, RTN4_HUMAN, S100P_HUMAN, S100Z_HUMAN, SC23A_HUMAN, SC24C_HUMAN, SCNM1_HUMAN, SDCB1_HUMAN, SDSL_HUMAN, SH24A_HUMAN, SHRPN_HUMAN, SIAH1_HUMAN, SKA1_HUMAN, SKA3_HUMAN, SLU7_HUMAN, SMAG1_HUMAN, SMCE1_HUMAN, SNP47_HUMAN, SNPC5_HUMAN, SNRPA_HUMAN, SNTG1_HUMAN, SNX31_HUMAN, SPER
 T_HUMAN, SPG21_HUMAN, SRCRL_HUMAN, STX11_HUMAN, STX16_HUMAN, SYCE1_HUMAN, T10IP_HUMAN, T120B_HUMAN, TARA_HUMAN, TAZ_HUMAN, TB22B_HUMAN, TCEA2_HUMAN, TCHP_HUMAN, TCL1A_HUMAN, TEAD4_HUMAN, TEX11_HUMAN, TFAP4_HUMAN, TFCP2_HUMAN, TFP11_HUMAN, TFPT_HUMAN, THIOM_HUMAN, TM159_HUMAN, TMCC2_HUMAN, TNFL9_HUMAN, TNNT1_HUMAN, TNR9_HUMAN, TNT_HUMAN, TPM3_HUMAN, TRAF1_HUMAN, TRAF2_HUMAN, TRI23_HUMAN, TRI27_HUMAN, TRI38_HUMAN, TRI42_HUMAN, TRI54_HUMAN, TRIM1_HUMAN, TROAP_HUMAN, TS101_HUMAN, TSG10_HUMAN, TSYL4_HUMAN, TTC12_HUMAN, TXLNA_HUMAN, TXLNB_HUMAN, TXN4B_HUMAN, USBP1_HUMAN, USH1C_HUMAN, UT14C_HUMAN, VIME_HUMAN, VPS28_HUMAN, VPS45_HUMAN, VPS52_HUMAN, VPS53_HUMAN, WAC_HUMAN, WDR47_HUMAN, ZBTB9_HUMAN, ZC21C_HUMAN, ZCH10_HUMAN, ZF161_HUMAN, ZF64A_HUMAN, ZGPAT_HUMAN, ZMY19_HUMAN, ZN232_HUMAN, ZN250_HUMAN, ZN337_HUMAN, ZN415_HUMAN, ZN417_HUMAN, ZN572_HUMAN, ZN587_HUMAN, ZN599_HUMAN, ZN607_HUMAN, ZN652_HUMAN, ZNF70_HUMAN, ZWILC_HUMAN

[CLASS: 96]
CA	['regulation_of_macromolecule_metabolic_process', 'nucleobase-containing_compound_metabolic_process', 'gene_expression']
P#	46
PN	A6NLF3_HUMAN, ABI2_HUMAN, ATF7_HUMAN, ATG12_HUMAN, BATF3_HUMAN, CE055_HUMAN, CLCF1_HUMAN, CNTFR_HUMAN, CR3L1_HUMAN, CREB3_HUMAN, CREB5_HUMAN, CRLF1_HUMAN, DBF4B_HUMAN, DDIT3_HUMAN, E41L5_HUMAN, E9PHR9_HUMAN, F5H7H5_HUMAN, FAM3C_HUMAN, FND3B_HUMAN, ILF3_HUMAN, IPO5_HUMAN, JUN_HUMAN, K1C15_HUMAN, KIFC3_HUMAN, KR412_HUMAN, MAFG_HUMAN, MAFK_HUMAN, MAGAB_HUMAN, MDFI_HUMAN, NAGA_HUMAN, PCH2_HUMAN, PLS1_HUMAN, Q9NXX0_HUMAN, Q9UJD7_HUMAN, RBPMS_HUMAN, RBTN2_HUMAN, SIAH1_HUMAN, TIE1_HUMAN, TRAF2_HUMAN, TRI23_HUMAN, TRIP6_HUMAN, VAC14_HUMAN, XPO5_HUMAN, ZBP1_HUMAN, ZN346_HUMAN, ZN655_HUMAN

[CLASS: 97]
CA	['RNA_metabolic_process', 'gene_expression']
P#	53
PN	1433G_HUMAN, 1433Z_HUMAN, A6NLN1_HUMAN, ALDR_HUMAN, ANM2_HUMAN, ANM6_HUMAN, ATX1_HUMAN, CASP3_HUMAN, CXAR_HUMAN, DB127_HUMAN, DFFA_HUMAN, DMRTB_HUMAN, EWS_HUMAN, FOXR2_HUMAN, GBF1_HUMAN, GRAN_HUMAN, HEBP2_HUMAN, HMGA1_HUMAN, HMGN4_HUMAN, HNRH2_HUMAN, HNRPD_HUMAN, HNRPK_HUMAN, HNRPL_HUMAN, IF2B2_HUMAN, IFT88_HUMAN, JAML1_HUMAN, LDHA_HUMAN, LDHB_HUMAN, OLA1_HUMAN, P4HA2_HUMAN, PABP1_HUMAN, PCBP1_HUMAN, PCBP2_HUMAN, PDCD6_HUMAN, PEF1_HUMAN, PRC2A_HUMAN, PSB3_HUMAN, PTBP1_HUMAN, Q12771_HUMAN, Q5T6U8_HUMAN, RFOX1_HUMAN, RIM3C_HUMAN, ROA1_HUMAN, SGK1_HUMAN, SPN90_HUMAN, SYCP3_HUMAN, TBCC1_HUMAN, TFE3_HUMAN, TFEC_HUMAN, TNFL6_HUMAN, TOB1_HUMAN, USO1_HUMAN, VINEX_HUMAN

[CLASS: 98]
CA	['signal_transduction']
P#	42
PN	A6NMI8_HUMAN, ABCA9_HUMAN, ADA23_HUMAN, AMD_HUMAN, B2CL1_HUMAN, BAD_HUMAN, BCL2_HUMAN, BI1_HUMAN, C1TC_HUMAN, CASP3_HUMAN, CCD69_HUMAN, CCNB3_HUMAN, CCNE1_HUMAN, CDK2_HUMAN, CDN1A_HUMAN, DEDD_HUMAN, GCKR_HUMAN, GRAM_HUMAN, HXK4_HUMAN, IR3IP_HUMAN, KAP0_HUMAN, KPCL_HUMAN, MEOX2_HUMAN, MLL5_HUMAN, NHP2_HUMAN, NPRL2_HUMAN, OGT1_HUMAN, PA24C_HUMAN, PARP1_HUMAN, PRIO_HUMAN, PSA3_HUMAN, RASF9_HUMAN, S10AA_HUMAN, SAM50_HUMAN, TOP1_HUMAN, TRAF6_HUMAN, UBC12_HUMAN, VA0E1_HUMAN, VATE1_HUMAN, VATE2_HUMAN, VATG1_HUMAN, WRP73_HUMAN

[CLASS: 99]
CA	['biological_process_unknown']
CM	nucleobase-containing_compound_metabolic_process	84/214	
P#	214
PN	A6NMP3_HUMAN, ACO13_HUMAN, ACV1B_HUMAN, AGTR2_HUMAN, AK1C3_HUMAN, ANR24_HUMAN, ANXA7_HUMAN, APLP1_HUMAN, ARL15_HUMAN, ARL3_HUMAN, BAG6_HUMAN, BMPR2_HUMAN, BMR1A_HUMAN, BMR1B_HUMAN, BRD7_HUMAN, BTBD2_HUMAN, CATB_HUMAN, CC130_HUMAN, CC90B_HUMAN, CCL18_HUMAN, CDK1_HUMAN, CDK4_HUMAN, CDKN3_HUMAN, CDN1A_HUMAN, CDN2C_HUMAN, CELF3_HUMAN, CENPB_HUMAN, CETN3_HUMAN, CH10_HUMAN, CHKA_HUMAN, CHMP7_HUMAN, CO4A5_HUMAN, COBA2_HUMAN, COX17_HUMAN, CPIN1_HUMAN, CS010_HUMAN, CSK2B_HUMAN, CSN5_HUMAN, CSN6_HUMAN, CYTB_HUMAN, DCUP_HUMAN, DEAF1_HUMAN, DHX34_HUMAN, DNER_HUMAN, DNJB6_HUMAN, DPYL1_HUMAN, DPYL2_HUMAN, DPYL3_HUMAN, DPYL5_HUMAN, DPYS_HUMAN, DQA1_HUMAN, DQB1_HUMAN, DYL1_HUMAN, EF1A1_HUMAN, EF1A2_HUMAN, ERG28_HUMAN, EXPH5_HUMAN, F118B_HUMAN, F264_HUMAN, F5H8B1_HUMAN, FA84B_HUMAN, FADS1_HUMAN, FAF1_HUMAN, FBN3_HUMAN, FOXA1_HUMAN, FXR1_HUMAN, GA45A_HUMAN, GBB2_HUMAN, GBP2_HUMAN, GBP7_HUMAN, GDF9_HUMAN, GRPL2_HUMAN, GSK3B_HUMAN, HEM1_HUMAN, IFG15_HUMAN, ING5_HUMAN, K1377_HUMAN, KDM6A_HUMAN
 , KDM6B_HUMAN, KDM8_HUMAN, KITH_HUMAN, KS6A6_HUMAN, LAMC3_HUMAN, LC7L2_HUMAN, LGMN_HUMAN, LIGO1_HUMAN, LIMK2_HUMAN, LMO4_HUMAN, LPHN3_HUMAN, LPP2_HUMAN, LRIF1_HUMAN, MPH6_HUMAN, MPPD1_HUMAN, MPRG_HUMAN, MYH2_HUMAN, MYT1_HUMAN, NALP7_HUMAN, NAT9_HUMAN, NCOA3_HUMAN, NDUV2_HUMAN, NH2L1_HUMAN, NK1R_HUMAN, NK3R_HUMAN, NR1H2_HUMAN, NU214_HUMAN, NUA4L_HUMAN, ODF2L_HUMAN, ODPAT_HUMAN, ODPB_HUMAN, ORAI2_HUMAN, ORML3_HUMAN, OSGEP_HUMAN, P53_HUMAN, PA1B3_HUMAN, PAAF1_HUMAN, PAHO_HUMAN, PCY2_HUMAN, PHF10_HUMAN, PIN1_HUMAN, PNPH_HUMAN, PP1A_HUMAN, PPA5_HUMAN, PRG2_HUMAN, PRKRA_HUMAN, PRS23_HUMAN, PSD11_HUMAN, PTN_HUMAN, PTOV1_HUMAN, Q5T5U9_HUMAN, Q6FI77_HUMAN, Q71RF8_HUMAN, Q75MT5_HUMAN, Q7Z3E4_HUMAN, Q7Z6C6_HUMAN, Q9BS75_HUMAN, Q9P1I0_HUMAN, RAB7B_HUMAN, RAI1_HUMAN, RAP1B_HUMAN, RB27A_HUMAN, RBBP6_HUMAN, RBM48_HUMAN, RCC1_HUMAN, REG1A_HUMAN, REG3A_HUMAN, RFA2_HUMAN, RFC4_HUMAN, RFC5_HUMAN, RIF1_HUMAN, RL35_HUMAN, RM09_HUMAN, ROCK1_HUMAN, RPF2_HUMAN, RT12_HUMAN, RTN4R_HUMAN, RX_HUMAN, S1
 0A4_HUMAN, S17A9_HUMAN, SAT1_HUMAN, SCHI1_HUMAN, SETB1_HUMAN, SGSM3_HUMAN, SLMAP_HUMAN, SMAD2_HUMAN, SMAD3_HUMAN, SMAD4_HUMAN, SMAD9_HUMAN, SMN_HUMAN, SOX_HUMAN, SP110_HUMAN, SPB9_HUMAN, SPRE1_HUMAN, SPS1_HUMAN, SPY2_HUMAN, ST1E1_HUMAN, ST2B1_HUMAN, STK3_HUMAN, SYNE4_HUMAN, SYQ_HUMAN, T22D1_HUMAN, TDGF1_HUMAN, TETN_HUMAN, TFG_HUMAN, TGT_HUMAN, TIAR_HUMAN, TKN1_HUMAN, TKNK_HUMAN, TLE1_HUMAN, TLE2_HUMAN, TLX1_HUMAN, TLX3_HUMAN, TM147_HUMAN, TNF10_HUMAN, TNR16_HUMAN, TOP1_HUMAN, TR10B_HUMAN, TRDMT_HUMAN, TRHDE_HUMAN, TRM2A_HUMAN, TTC19_HUMAN, TYB4_HUMAN, U119A_HUMAN, UBQL4_HUMAN, UN13D_HUMAN, UT14A_HUMAN, VIME_HUMAN, WFDC2_HUMAN, WIZ_HUMAN, XPO5_HUMAN, XRP2_HUMAN, ZBT16_HUMAN, ZHX1_HUMAN, ZN135_HUMAN, ZNF24_HUMAN

[CLASS: 100]
CA	['regulation_of_macromolecule_metabolic_process']
P#	37
PN	A6NNR3_HUMAN, CCND3_HUMAN, CDK4_HUMAN, CDK6_HUMAN, CDN1A_HUMAN, FBX18_HUMAN, FBXL2_HUMAN, HDAC1_HUMAN, HUNIN_HUMAN, IPP2M_HUMAN, IPP2_HUMAN, KI18A_HUMAN, LMTK2_HUMAN, MAX_HUMAN, MPP8_HUMAN, MYC_HUMAN, NEMO_HUMAN, NKD2_HUMAN, OSB10_HUMAN, PCNA_HUMAN, PCP_HUMAN, PP1A_HUMAN, PP1B_HUMAN, PP1G_HUMAN, PP1RA_HUMAN, PR15A_HUMAN, PRDX1_HUMAN, Q96GL3_HUMAN, RB_HUMAN, SH3B4_HUMAN, SKP1_HUMAN, SNF5_HUMAN, TBC9B_HUMAN, TRI11_HUMAN, UST_HUMAN, VDR_HUMAN, ZN363_HUMAN

[CLASS: 101]
CA	['biological_process_unknown']
CM	cellular_protein_metabolic_process	12/29	
P#	29
PN	A6NNV6_HUMAN, CDC37_HUMAN, CDKL1_HUMAN, DCTN1_HUMAN, ECSIT_HUMAN, GBRR2_HUMAN, HAP1_HUMAN, IFIT5_HUMAN, IMMT_HUMAN, NDC80_HUMAN, NEK2_HUMAN, PFD1_HUMAN, PP1A_HUMAN, PPOX_HUMAN, PSME1_HUMAN, PTPRN_HUMAN, RD23A_HUMAN, RNF32_HUMAN, SETB1_HUMAN, SMUF1_HUMAN, SPTN4_HUMAN, SQSTM_HUMAN, SYNG1_HUMAN, TGFR1_HUMAN, TIF1B_HUMAN, TMM98_HUMAN, TNNT1_HUMAN, VIME_HUMAN, ZN689_HUMAN

[CLASS: 102]
CA	['nucleic_acid_metabolic_process', 'signal_transduction']
P#	21
PN	A6NNZ0_HUMAN, AKAP8_HUMAN, AMY1_HUMAN, ATR_HUMAN, B4DN86_HUMAN, CSK21_HUMAN, DFFA_HUMAN, GOLM1_HUMAN, MCM2_HUMAN, NISCH_HUMAN, NOP58_HUMAN, Q9BUB1_HUMAN, SCHI1_HUMAN, SSXT_HUMAN, TERA_HUMAN, TF65_HUMAN, U5S1_HUMAN, UBC_HUMAN, UBP15_HUMAN, UBXN1_HUMAN, ZFAN3_HUMAN

[CLASS: 103]
CA	['nucleic_acid_metabolic_process', 'signal_transduction']
P#	26
PN	A6PVT6_HUMAN, DISC1_HUMAN, DMD_HUMAN, DTNA_HUMAN, JUN_HUMAN, KRBA1_HUMAN, MACF1_HUMAN, MK08_HUMAN, MK09_HUMAN, P53_HUMAN, PLK1_HUMAN, PLXD1_HUMAN, RAD21_HUMAN, SEM3E_HUMAN, SKIL_HUMAN, SLX4I_HUMAN, SLX4_HUMAN, SMAD2_HUMAN, SMAD3_HUMAN, SNTB1_HUMAN, SSU72_HUMAN, STAG2_HUMAN, TEP1_HUMAN, THS7A_HUMAN, TMCO7_HUMAN, UTRO_HUMAN

[CLASS: 104]
CA	['biological_process_unknown']
CM	nucleobase-containing_compound_metabolic_process	19	
P#	29
PN	A6XND8_HUMAN, DEF6_HUMAN, EBP_HUMAN, EGR2_HUMAN, EKI1_HUMAN, EP300_HUMAN, GRB2_HUMAN, GUC2C_HUMAN, KCNB2_HUMAN, KCNV1_HUMAN, MITF_HUMAN, MRP2_HUMAN, NHRF1_HUMAN, NHRF2_HUMAN, NHRF3_HUMAN, NHRF4_HUMAN, OXDA_HUMAN, PATZ1_HUMAN, PER3_HUMAN, RAN_HUMAN, RGPD8_HUMAN, S22A5_HUMAN, S22A9_HUMAN, SO1A2_HUMAN, TNPO1_HUMAN, UBC9_HUMAN, UBQL1_HUMAN, WDR59_HUMAN, ZACN_HUMAN

[CLASS: 105]
CA	['biological_process_unknown']
CM	nucleobase-containing_compound_metabolic_process	33/76	
P#	76
PN	A6ZJ79_HUMAN, ANM5_HUMAN, B4DRA1_HUMAN, BUD13_HUMAN, CD2B2_HUMAN, CHM1B_HUMAN, CHM4B_HUMAN, CHMP5_HUMAN, CU059_HUMAN, DAB2P_HUMAN, DDX20_HUMAN, DMPK_HUMAN, E5KPN0_HUMAN, EXOS8_HUMAN, FCGBP_HUMAN, FGF13_HUMAN, GEMI2_HUMAN, GEMI4_HUMAN, GLYR1_HUMAN, GPKOW_HUMAN, H2A2B_HUMAN, HACE1_HUMAN, HGF_HUMAN, ICLN_HUMAN, ITAV_HUMAN, ITB8_HUMAN, LSM2_HUMAN, LSM6_HUMAN, MEOX2_HUMAN, MEP50_HUMAN, MGDP1_HUMAN, MK06_HUMAN, MLH1_HUMAN, MMP14_HUMAN, MPP6_HUMAN, MSI2H_HUMAN, MTND_HUMAN, OSTF1_HUMAN, OTUD4_HUMAN, PCOTH_HUMAN, PDC6I_HUMAN, PLB1_HUMAN, PLXA2_HUMAN, PRAME_HUMAN, PRKX_HUMAN, PSA3_HUMAN, Q14D22_HUMAN, Q15182_HUMAN, REBL1_HUMAN, REL_HUMAN, RSMB_HUMAN, RSMN_HUMAN, RUXE_HUMAN, RUXF_HUMAN, SDC1_HUMAN, SDC2_HUMAN, SH3G1_HUMAN, SH3G2_HUMAN, SH3G3_HUMAN, SH3K1_HUMAN, SKAP_HUMAN, SMAD6_HUMAN, SMD1_HUMAN, SMD2_HUMAN, SMD3_HUMAN, SMN_HUMAN, STABP_HUMAN, STK19_HUMAN, SYNJ1_HUMAN, SYT17_HUMAN, TETN_HUMAN, TGFB1_HUMAN, TRI23_HUMAN, TXN4A_HUMAN, UBE2F_HUMAN, VPS4A_HUMAN

[CLASS: 106]
CA	['cell_surface_receptor_signaling_pathway', 'positive_regulation_of_cellular_process']
P#	35
PN	A7Y2U9_HUMAN, ABL1_HUMAN, AP1B1_HUMAN, BCAR1_HUMAN, CBL_HUMAN, CD2AP_HUMAN, CO6A3_HUMAN, CRK_HUMAN, DCC_HUMAN, DLGP1_HUMAN, F2Z382_HUMAN, F2Z3L0_HUMAN, FAK1_HUMAN, FLNA_HUMAN, FLNB_HUMAN, FYN_HUMAN, GRB2_HUMAN, ITA5_HUMAN, ITB1_HUMAN, ITB3_HUMAN, ITB5_HUMAN, KI13A_HUMAN, MCAF1_HUMAN, MTP_HUMAN, MUC18_HUMAN, MYO10_HUMAN, NCK1_HUMAN, P85A_HUMAN, PLCG1_HUMAN, RAGE_HUMAN, SHBG_HUMAN, SMRP1_HUMAN, TLR9_HUMAN, TTHY_HUMAN, UBE2O_HUMAN

[CLASS: 107]
CA	['biological_process_unknown']
CM	['biological_process_unknown']	0/68	
P#	68
PN	A8K0B5_HUMAN, AES_HUMAN, AQP9_HUMAN, ARGI1_HUMAN, ATX1_HUMAN, BANP_HUMAN, CA094_HUMAN, CCD70_HUMAN, CF165_HUMAN, COKA1_HUMAN, DAB1_HUMAN, DAZP2_HUMAN, DNJC4_HUMAN, EMID2_HUMAN, F189B_HUMAN, FAM9B_HUMAN, FATE1_HUMAN, FBF1_HUMAN, GLSK_HUMAN, GOGA2_HUMAN, HMR1_HUMAN, IBP6_HUMAN, IRK15_HUMAN, KLH32_HUMAN, KPCL_HUMAN, LPAL2_HUMAN, MLX_HUMAN, MOT4_HUMAN, MYZAP_HUMAN, NOS1_HUMAN, NR2CA_HUMAN, PARVG_HUMAN, PHC2_HUMAN, PR20A_HUMAN, PRP39_HUMAN, PRS7_HUMAN, Q4VXH0_HUMAN, Q6N083_HUMAN, Q86VL0_HUMAN, Q9NWP4_HUMAN, QCR6_HUMAN, RBM39_HUMAN, RBPMS_HUMAN, REL_HUMAN, RN183_HUMAN, RNF24_HUMAN, ROR2_HUMAN, SDCB1_HUMAN, SIAH1_HUMAN, SMBT1_HUMAN, SNTA1_HUMAN, SPAT4_HUMAN, TBP_HUMAN, TEX11_HUMAN, TRAF2_HUMAN, TX1B3_HUMAN, UBQL4_HUMAN, UBX11_HUMAN, USBP1_HUMAN, VAC14_HUMAN, YIPF1_HUMAN, YIPF2_HUMAN, YIPF6_HUMAN, ZBT32_HUMAN, ZCH10_HUMAN, ZN410_HUMAN, ZN488_HUMAN, ZN765_HUMAN

[CLASS: 108]
CA	['regulation_of_transcription,_DNA-dependent']
P#	27
PN	A8K161_HUMAN, ACTN4_HUMAN, ASCC1_HUMAN, ASCC2_HUMAN, ASCC3_HUMAN, BSN_HUMAN, CREB1_HUMAN, DOC2B_HUMAN, E9PG89_HUMAN, ERC2_HUMAN, FHL2_HUMAN, FHL3_HUMAN, FHL5_HUMAN, FUBP1_HUMAN, GTR4_HUMAN, JUN_HUMAN, KCC2A_HUMAN, LRRC7_HUMAN, P3H1_HUMAN, PUF60_HUMAN, RIMS1_HUMAN, SRFB1_HUMAN, SRF_HUMAN, TF65_HUMAN, TRIP4_HUMAN, UN13B_HUMAN, VIME_HUMAN

[CLASS: 109]
CA	['regulation_of_transcription,_DNA-dependent', 'signal_transduction']
P#	22
PN	A8K341_HUMAN, CASP3_HUMAN, CASP8_HUMAN, DPOLA_HUMAN, F126B_HUMAN, HDAC1_HUMAN, IF4E_HUMAN, IF4G3_HUMAN, MK14_HUMAN, MYH6_HUMAN, NFIX_HUMAN, P5CR2_HUMAN, PA24A_HUMAN, PCNA_HUMAN, PRI2_HUMAN, RBMS1_HUMAN, RB_HUMAN, RFC1_HUMAN, SMYD2_HUMAN, TF65_HUMAN, TFCP2_HUMAN, TRI27_HUMAN

[CLASS: 110]
CA	['intracellular_signal_transduction', 'phosphate-containing_compound_metabolic_process']
P#	42
PN	1A02_HUMAN, A8K638_HUMAN, ARHGC_HUMAN, B2MG_HUMAN, BICD2_HUMAN, CASP2_HUMAN, CASP3_HUMAN, CASP7_HUMAN, CDC42_HUMAN, DCTN1_HUMAN, DCTN2_HUMAN, EGFR_HUMAN, ENY2_HUMAN, GDS1_HUMAN, GOGA3_HUMAN, GRB2_HUMAN, HD_HUMAN, ICMT_HUMAN, MAGA3_HUMAN, MCM3A_HUMAN, NEK3_HUMAN, PAK2_HUMAN, PDE6D_HUMAN, PKN3_HUMAN, PLXB1_HUMAN, RAB6A_HUMAN, RAC1_HUMAN, RASA1_HUMAN, RASH_HUMAN, RHG10_HUMAN, RHG26_HUMAN, RHG31_HUMAN, RHOA_HUMAN, RND1_HUMAN, RUSD2_HUMAN, SEM4B_HUMAN, TEC_HUMAN, TMCO3_HUMAN, TRBC1_HUMAN, UBP38_HUMAN, VAV2_HUMAN, VAV_HUMAN

[CLASS: 111]
CA	['biological_process_unknown']
CM	regulation_of_macromolecule_metabolic_process	19/55	
P#	55
PN	A8K6M0_HUMAN, AMNLS_HUMAN, AN13D_HUMAN, CA094_HUMAN, CACO2_HUMAN, DAZP2_HUMAN, DDX42_HUMAN, DPPA4_HUMAN, EAPP_HUMAN, F168A_HUMAN, F8VU62_HUMAN, GGA1_HUMAN, GGA3_HUMAN, HERC3_HUMAN, HGS_HUMAN, ITCH_HUMAN, LEG9B_HUMAN, MPRD_HUMAN, MPRI_HUMAN, N4BP1_HUMAN, NEDD4_HUMAN, NFIP1_HUMAN, PDC6I_HUMAN, PI42B_HUMAN, PKHB2_HUMAN, PLIN3_HUMAN, POLI_HUMAN, PR20A_HUMAN, Q96C32_HUMAN, RABE1_HUMAN, RABX5_HUMAN, RBPMS_HUMAN, RECQ5_HUMAN, RNF11_HUMAN, RS27A_HUMAN, SCNNA_HUMAN, SCNNB_HUMAN, SCNNG_HUMAN, SH3G1_HUMAN, SH3G2_HUMAN, SH3G3_HUMAN, SMUF2_HUMAN, STABP_HUMAN, STAM2_HUMAN, TGON2_HUMAN, TS101_HUMAN, UB2L3_HUMAN, UBB_HUMAN, UBC_HUMAN, UBE3A_HUMAN, UBQL2_HUMAN, UBQL4_HUMAN, VP37C_HUMAN, VPS28_HUMAN, WWP2_HUMAN

[CLASS: 112]
CA	['nucleobase-containing_compound_metabolic_process']
P#	53
PN	A8K7U3_HUMAN, ALS2_HUMAN, ATM_HUMAN, ATR_HUMAN, B3KY11_HUMAN, CAHD1_HUMAN, CE164_HUMAN, CFAB_HUMAN, CNTP4_HUMAN, CO3_HUMAN, CR2_HUMAN, DLX6_HUMAN, EEA1_HUMAN, FBX21_HUMAN, HEXI1_HUMAN, HNRPK_HUMAN, HS12A_HUMAN, K0556_HUMAN, MEG10_HUMAN, MF2L2_HUMAN, MK14_HUMAN, NKTR_HUMAN, NRCAM_HUMAN, P53_HUMAN, PDK2_HUMAN, PROP_HUMAN, PRPF3_HUMAN, RAB4A_HUMAN, RBP10_HUMAN, RNPS1_HUMAN, RPB1_HUMAN, RPR1B_HUMAN, SART3_HUMAN, SEN2_HUMAN, SEN54_HUMAN, SFSWA_HUMAN, SNP29_HUMAN, SSBP_HUMAN, STX12_HUMAN, STX4_HUMAN, STX6_HUMAN, TBCD4_HUMAN, THS7B_HUMAN, TM154_HUMAN, UBC_HUMAN, VAMP2_HUMAN, VSIG4_HUMAN, WBP4_HUMAN, WWOX_HUMAN, XPA_HUMAN, ZIK1_HUMAN, ZMIZ1_HUMAN, ZN830_HUMAN

[CLASS: 113]
CA	['nucleobase-containing_compound_metabolic_process']
P#	28
PN	1433G_HUMAN, A8K8N1_HUMAN, ARL8A_HUMAN, ASNS_HUMAN, CAD24_HUMAN, CHTOP_HUMAN, CTNB1_HUMAN, CX026_HUMAN, CXCL7_HUMAN, DMWD_HUMAN, DX39B_HUMAN, F8VYA6_HUMAN, GATC_HUMAN, K0907_HUMAN, M3K3_HUMAN, MTG1_HUMAN, PP16A_HUMAN, PUF60_HUMAN, QCR6_HUMAN, SMAD2_HUMAN, SPRN_HUMAN, SRS11_HUMAN, STRN4_HUMAN, TBB4A_HUMAN, U2AF2_HUMAN, WDR27_HUMAN, WIPI2_HUMAN, WNT7A_HUMAN

[CLASS: 114]
CA	['organelle_organization', 'regulation_of_macromolecule_metabolic_process', 'nucleic_acid_metabolic_process', 'cellular_macromolecule_biosynthetic_process']
P#	44
PN	A8K8S9_HUMAN, ACL6A_HUMAN, ATM_HUMAN, ATR_HUMAN, BAP1_HUMAN, BRCA1_HUMAN, EPS8_HUMAN, F178A_HUMAN, FANCA_HUMAN, FCSD2_HUMAN, GNPTG_HUMAN, H2B1D_HUMAN, HIRA_HUMAN, IFM2_HUMAN, L2GL1_HUMAN, LC7L2_HUMAN, LIPE_HUMAN, MLP3B_HUMAN, MSL1_HUMAN, NASP_HUMAN, PB1_HUMAN, PCM1_HUMAN, PRKDC_HUMAN, PTCD3_HUMAN, REN3A_HUMAN, RENT1_HUMAN, RFX5_HUMAN, RFXAP_HUMAN, RFXK_HUMAN, RPGF6_HUMAN, RT15_HUMAN, SCHI1_HUMAN, SMCA4_HUMAN, SMCE1_HUMAN, SMRC1_HUMAN, SMRC2_HUMAN, SMRD1_HUMAN, SMRD2_HUMAN, SNF5_HUMAN, SPAG5_HUMAN, TERA_HUMAN, TEX28_HUMAN, TTC8_HUMAN, ZN318_HUMAN

[CLASS: 115]
CA	['regulation_of_transcription_from_RNA_polymerase_II_promoter', 'positive_regulation_of_transcription,_DNA-dependent']
P#	29
PN	A8KA13_HUMAN, AKT1_HUMAN, BCL6_HUMAN, CBP_HUMAN, EP300_HUMAN, ESR1_HUMAN, ESR2_HUMAN, GATA1_HUMAN, H2B1A_HUMAN, HDAC1_HUMAN, HPGDS_HUMAN, HXK3_HUMAN, IKKA_HUMAN, KAT2B_HUMAN, KLF13_HUMAN, NU5M_HUMAN, REXO4_HUMAN, SIN3A_HUMAN, SMCA4_HUMAN, SMCE1_HUMAN, SMRC1_HUMAN, SMRC2_HUMAN, SMRD1_HUMAN, SNF5_HUMAN, SP1_HUMAN, SRC_HUMAN, TDIF2_HUMAN, TRFM_HUMAN, ZBT17_HUMAN

[CLASS: 116]
CA	['biological_process_unknown']
CM	signal_transduction	13/44	
P#	44
PN	A8MQ07_HUMAN, ACSF2_HUMAN, ATRAP_HUMAN, CBR3_HUMAN, CCNL2_HUMAN, CD47_HUMAN, CKLF5_HUMAN, CREB3_HUMAN, DB121_HUMAN, F118A_HUMAN, F118B_HUMAN, FATE1_HUMAN, GANAB_HUMAN, GBRL2_HUMAN, GLU2B_HUMAN, ICAM4_HUMAN, MSRE_HUMAN, NKG7_HUMAN, PITC1_HUMAN, PPCT_HUMAN, RAP1A_HUMAN, RAP2A_HUMAN, RHAG_HUMAN, RM15_HUMAN, RPGF5_HUMAN, RUN3A_HUMAN, SC22A_HUMAN, SDCB1_HUMAN, SEM5B_HUMAN, SIRB2_HUMAN, SMUF1_HUMAN, SMYD3_HUMAN, SPY2_HUMAN, SRSF7_HUMAN, SYNE4_HUMAN, TFAM_HUMAN, TFB2M_HUMAN, TM115_HUMAN, TM14B_HUMAN, TRIM1_HUMAN, U3IP2_HUMAN, VANG1_HUMAN, VDR_HUMAN, ZMY19_HUMAN

[CLASS: 117]
CA	['biological_process_unknown']
CM	cellular_catabolic_process	16/41	
P#	41
PN	A8MX09_HUMAN, ATG13_HUMAN, ATG3_HUMAN, ATG7_HUMAN, CACO2_HUMAN, CASP8_HUMAN, CCSE2_HUMAN, CDD_HUMAN, CUL3_HUMAN, DNJ5B_HUMAN, FUND1_HUMAN, GBRAP_HUMAN, GBRL2_HUMAN, HECD3_HUMAN, KCTD6_HUMAN, KLHL5_HUMAN, LATS2_HUMAN, LCLT1_HUMAN, LNX1_HUMAN, LTMD1_HUMAN, MK67I_HUMAN, MLP3A_HUMAN, MLP3B_HUMAN, OPTN_HUMAN, PLIN4_HUMAN, POLI_HUMAN, RAB10_HUMAN, RAB8A_HUMAN, REEP5_HUMAN, RNF11_HUMAN, SDCB1_HUMAN, STK3_HUMAN, TARA_HUMAN, TCEA2_HUMAN, TF2H1_HUMAN, TFCP2_HUMAN, TNIP1_HUMAN, UBC_HUMAN, ULK1_HUMAN, ZCH10_HUMAN, ZN598_HUMAN

[CLASS: 118]
CA	['nucleobase-containing_compound_metabolic_process']
P#	32
PN	A8MXW0_HUMAN, ACTL8_HUMAN, ANR40_HUMAN, ARHGF_HUMAN, C43BP_HUMAN, CAH4_HUMAN, CBS_HUMAN, CCNG2_HUMAN, CEP55_HUMAN, FXR2_HUMAN, KAP0_HUMAN, NDKA_HUMAN, NDKB_HUMAN, NDKM_HUMAN, NRIP2_HUMAN, P121A_HUMAN, PCH2_HUMAN, PIHD1_HUMAN, PIN1_HUMAN, PP2AA_HUMAN, PRAF2_HUMAN, RBPMS_HUMAN, RHOB_HUMAN, RORB_HUMAN, S4A4_HUMAN, SDCB1_HUMAN, SETBP_HUMAN, SET_HUMAN, SPNXC_HUMAN, T22D4_HUMAN, TNR6A_HUMAN, UBC9_HUMAN

[CLASS: 119]
CA	['regulation_of_transcription,_DNA-dependent', 'signal_transduction', 'positive_regulation_of_cellular_process']
P#	27
PN	A8MYD4_HUMAN, ANK1_HUMAN, ATX1_HUMAN, BTLA_HUMAN, E9PF39_HUMAN, EGLN3_HUMAN, FHL2_HUMAN, GRB2_HUMAN, HDAC3_HUMAN, HDAC4_HUMAN, HIF1A_HUMAN, LHX4_HUMAN, MK01_HUMAN, MK03_HUMAN, NACC1_HUMAN, OBSCN_HUMAN, OS9_HUMAN, PTN5_HUMAN, REL_HUMAN, RHG09_HUMAN, SRBP2_HUMAN, SSX1_HUMAN, SSXT_HUMAN, TITIN_HUMAN, TNR14_HUMAN, TTC19_HUMAN, ZN131_HUMAN

[CLASS: 120]
CA	['cell_surface_receptor_signaling_pathway']
P#	89
PN	A8MYD5_HUMAN, AFAD_HUMAN, AFAP1_HUMAN, AKAP3_HUMAN, APBA1_HUMAN, ARBK1_HUMAN, ARHG1_HUMAN, BMR1B_HUMAN, CAC1B_HUMAN, CAR11_HUMAN, CBL_HUMAN, CNTP4_HUMAN, CP070_HUMAN, CSKP_HUMAN, CXA3_HUMAN, DDR2_HUMAN, DLG1_HUMAN, DLG2_HUMAN, DLG3_HUMAN, DLG4_HUMAN, ERG24_HUMAN, FAK2_HUMAN, FYN_HUMAN, FZD1_HUMAN, GNA12_HUMAN, GNA13_HUMAN, GNDS_HUMAN, GTPB1_HUMAN, INADL_HUMAN, IRK12_HUMAN, KAPCA_HUMAN, KCC2A_HUMAN, KIF17_HUMAN, KIT_HUMAN, KPCA_HUMAN, KPCB_HUMAN, KPCD_HUMAN, KPCE_HUMAN, KPCG_HUMAN, LAMA3_HUMAN, LCK_HUMAN, LIN7A_HUMAN, LRP1_HUMAN, LRP6_HUMAN, LYN_HUMAN, MACF1_HUMAN, MCLN1_HUMAN, MYO16_HUMAN, NLGN1_HUMAN, NLGN2_HUMAN, NLGN3_HUMAN, NMD3B_HUMAN, NMDE1_HUMAN, NMDE2_HUMAN, NMDE4_HUMAN, NMDZ1_HUMAN, NRX1A_HUMAN, NRX1B_HUMAN, NRX2A_HUMAN, NRX2B_HUMAN, NRX3B_HUMAN, OPRD_HUMAN, PDLI5_HUMAN, PDPK1_HUMAN, PITM3_HUMAN, PLCG1_HUMAN, PP2BC_HUMAN, RAP2A_HUMAN, RASM_HUMAN, RHOA_HUMAN, ROP1L_HUMAN, RSPH3_HUMAN, S35E1_HUMAN, SAC1_HUMAN, SDC2_HUMAN, SEM6A_HUMAN, SHC1_HUMAN, SMAD2_HUMAN, SRBS1_
 HUMAN, SRC_HUMAN, SYT13_HUMAN, TGFR1_HUMAN, TN13B_HUMAN, TNF13_HUMAN, TNR17_HUMAN, TR13B_HUMAN, TR13C_HUMAN, WNT3A_HUMAN, ZO1_HUMAN

[CLASS: 121]
CA	['regulation_of_macromolecule_metabolic_process', 'regulation_of_cellular_biosynthetic_process', 'nucleic_acid_metabolic_process', 'organic_cyclic_compound_biosynthetic_process', 'cellular_macromolecule_biosynthetic_process']
P#	33
PN	A8VJE1_HUMAN, ACSL5_HUMAN, APLP2_HUMAN, B4GT1_HUMAN, BRCA1_HUMAN, CDSN_HUMAN, CEP55_HUMAN, CREB3_HUMAN, DHE4_HUMAN, ERG1_HUMAN, ETS1_HUMAN, GTSE1_HUMAN, JUNB_HUMAN, JUND_HUMAN, JUN_HUMAN, KLK7_HUMAN, LY10_HUMAN, MAFG_HUMAN, MAFK_HUMAN, MYC_HUMAN, NF2L2_HUMAN, PFD5_HUMAN, PKHG6_HUMAN, PLK1_HUMAN, RD23B_HUMAN, SIR2_HUMAN, TBA1B_HUMAN, TBA4A_HUMAN, TBB5_HUMAN, TBG1_HUMAN, TM1L1_HUMAN, UBC_HUMAN, ZN641_HUMAN

[CLASS: 122]
CA	['RNA_metabolic_process', 'cellular_protein_metabolic_process', 'gene_expression', 'signal_transduction', 'cellular_macromolecule_biosynthetic_process']
P#	27
PN	A9CQZ6_HUMAN, ADH1B_HUMAN, ARHG5_HUMAN, ARNT_HUMAN, ASPM_HUMAN, AT131_HUMAN, IF4A1_HUMAN, IF4E_HUMAN, IF4G3_HUMAN, OR4D6_HUMAN, PARP2_HUMAN, PML_HUMAN, RB_HUMAN, RHOA_HUMAN, SMYD2_HUMAN, STAC_HUMAN, TRI23_HUMAN, TRI27_HUMAN, TRI32_HUMAN, TRI54_HUMAN, TRI55_HUMAN, TRI63_HUMAN, TRIM1_HUMAN, TRIP6_HUMAN, TRIPB_HUMAN, UBC9_HUMAN, UBE2U_HUMAN


[CLASS: 123]
CA	['biological_process_unknown']
CM	signal_transduction	20/62	
P#	62
PN	AA1R_HUMAN, AKAP9_HUMAN, ANX13_HUMAN, APC_HUMAN, CALD1_HUMAN, CALM_HUMAN, CCHCR_HUMAN, CDS2_HUMAN, CEP55_HUMAN, CH034_HUMAN, CRLS1_HUMAN, DCTN1_HUMAN, DCTN2_HUMAN, DCTN3_HUMAN, DCTN4_HUMAN, DISC1_HUMAN, FRMD6_HUMAN, GMCL1_HUMAN, GNAO_HUMAN, GOGA2_HUMAN, GRM6_HUMAN, HAUS1_HUMAN, HGS_HUMAN, HOME2_HUMAN, ICA1L_HUMAN, IMA2_HUMAN, JMJD6_HUMAN, K1C15_HUMAN, KIFC3_HUMAN, LZTS2_HUMAN, MCE1_HUMAN, MCES_HUMAN, MCM6_HUMAN, MCM7_HUMAN, MORC3_HUMAN, MRP_HUMAN, MTUS2_HUMAN, MZT2B_HUMAN, NAA50_HUMAN, NUP54_HUMAN, NUP62_HUMAN, NUPL1_HUMAN, NUPL2_HUMAN, ODFP1_HUMAN, PCNT_HUMAN, PDC6I_HUMAN, RECQ1_HUMAN, RFA1_HUMAN, RNF41_HUMAN, SNF8_HUMAN, SPAG4_HUMAN, TBG1_HUMAN, TRI54_HUMAN, TRIM1_HUMAN, TRPV1_HUMAN, TRPV2_HUMAN, TS101_HUMAN, USBP1_HUMAN, VP37C_HUMAN, VP37D_HUMAN, WDR7_HUMAN, XPO1_HUMAN

[CLASS: 124]
CA	['biological_process_unknown']
CM	cellular_localization	12	
P#	22
PN	1433Z_HUMAN, AA2AR_HUMAN, ACTN2_HUMAN, ACTN3_HUMAN, ACTN4_HUMAN, AHNK_HUMAN, CALM_HUMAN, CDC73_HUMAN, CNR1_HUMAN, CTNB1_HUMAN, EGFR_HUMAN, HSP74_HUMAN, KCNN2_HUMAN, LDB3_HUMAN, LEO1_HUMAN, MYOZ2_HUMAN, NUCG_HUMAN, OX1R_HUMAN, PEPL1_HUMAN, RBPMS_HUMAN, TFCP2_HUMAN, WDR90_HUMAN

[CLASS: 125]
CA	['signal_transduction']
P#	29
PN	AA2BR_HUMAN, AGTR1_HUMAN, APBB1_HUMAN, ARBK1_HUMAN, BKRB2_HUMAN, CLNK_HUMAN, DCC_HUMAN, DP13A_HUMAN, DP13B_HUMAN, EGFR_HUMAN, ERBB2_HUMAN, FSHR_HUMAN, GRK4_HUMAN, K6PF_HUMAN, MK03_HUMAN, NDUB2_HUMAN, NET1_HUMAN, Q8WYU9_HUMAN, RAB5A_HUMAN, RAB5C_HUMAN, RB22A_HUMAN, RIN2_HUMAN, SIAH1_HUMAN, STAT3_HUMAN, SYT7_HUMAN, TSH1_HUMAN, VPP1_HUMAN, ZN267_HUMAN, ZN467_HUMAN

[CLASS: 126]
CA	['biological_process_unknown']
CM	nucleobase-containing_compound_metabolic_process	17	
P#	27
PN	AAAS_HUMAN, ACACA_HUMAN, AK1BA_HUMAN, ARI2_HUMAN, ATX1_HUMAN, CG031_HUMAN, CIAO1_HUMAN, EF1A1_HUMAN, ENSA_HUMAN, FA54B_HUMAN, FA96A_HUMAN, KBTB5_HUMAN, MAGAC_HUMAN, MEOX1_HUMAN, Q8NB89_HUMAN, R144A_HUMAN, RAP2A_HUMAN, REL_HUMAN, TEANC_HUMAN, TRI18_HUMAN, TSPY1_HUMAN, UB2E3_HUMAN, UB2L3_HUMAN, UB2L6_HUMAN, UBP2L_HUMAN, UBS3A_HUMAN, ZN114_HUMAN

[CLASS: 127]
CA	['biological_process_unknown']
CM	nucleobase-containing_compound_metabolic_process	14/33	
P#	33
PN	AAAT_HUMAN, B3KSW2_HUMAN, CB044_HUMAN, CHM4B_HUMAN, CHMP6_HUMAN, DDB1_HUMAN, DGCR8_HUMAN, E2AK3_HUMAN, ELOF1_HUMAN, ENW1_HUMAN, EPIPL_HUMAN, GRB2_HUMAN, GRP78_HUMAN, GSTK1_HUMAN, HAX1_HUMAN, HSP76_HUMAN, IKKB_HUMAN, KAP0_HUMAN, KCNN1_HUMAN, M3K1_HUMAN, MK06_HUMAN, MYBA_HUMAN, NUCL_HUMAN, PDC6I_HUMAN, PGRP1_HUMAN, RNC_HUMAN, SATT_HUMAN, T22D1_HUMAN, TAB1_HUMAN, TNR1A_HUMAN, TNR1B_HUMAN, TP4AP_HUMAN, ZN420_HUMAN

[CLASS: 128]
CA	['positive_regulation_of_cellular_process', 'transcription,_DNA-dependent', 'regulation_of_RNA_biosynthetic_process']
P#	38
PN	AACS_HUMAN, AFF1_HUMAN, ARMC9_HUMAN, CARD9_HUMAN, CKLF5_HUMAN, DCE2_HUMAN, GCC1_HUMAN, GOGA3_HUMAN, GOGA7_HUMAN, LZTS2_HUMAN, NEMO_HUMAN, NHRF2_HUMAN, PAK7_HUMAN, PODXL_HUMAN, RPAB1_HUMAN, RPAB2_HUMAN, RPAB3_HUMAN, RPAB4_HUMAN, RPAB5_HUMAN, RPB11_HUMAN, RPB1_HUMAN, RPB2_HUMAN, RPB3_HUMAN, RPB4_HUMAN, RPB7_HUMAN, RPB9_HUMAN, SIAH1_HUMAN, SMAD9_HUMAN, SRY_HUMAN, SUN1_HUMAN, TBB5_HUMAN, TBCC_HUMAN, TBCD_HUMAN, TBCE_HUMAN, TM159_HUMAN, TRI29_HUMAN, TSNAX_HUMAN, ZN208_HUMAN

[CLASS: 129]
CA	['regulation_of_macromolecule_metabolic_process', 'regulation_of_molecular_function']
P#	22
PN	A4_HUMAN, AACT_HUMAN, EGFR_HUMAN, ERBB2_HUMAN, F8VTM4_HUMAN, FA12_HUMAN, JIP1_HUMAN, JIP2_HUMAN, JIP3_HUMAN, LRP1_HUMAN, MIDN_HUMAN, MLTK_HUMAN, MMP13_HUMAN, PGCB_HUMAN, PHS_HUMAN, Q5UBZ2_HUMAN, RPA12_HUMAN, SACS_HUMAN, SPE39_HUMAN, T22D4_HUMAN, VP33B_HUMAN, ZN593_HUMAN

[CLASS: 130]
CA	['nucleic_acid_metabolic_process', 'signal_transduction']
P#	27
PN	AADAT_HUMAN, BBS7_HUMAN, CBP_HUMAN, CK5P3_HUMAN, DISC1_HUMAN, EP300_HUMAN, FBX41_HUMAN, HXB2_HUMAN, IGBP1_HUMAN, IMA2_HUMAN, IMB1_HUMAN, JUN_HUMAN, KPCD3_HUMAN, NU160_HUMAN, NUP98_HUMAN, PP4C_HUMAN, PP4R1_HUMAN, Q63HP7_HUMAN, RBP2_HUMAN, REXON_HUMAN, SC16B_HUMAN, SCAP_HUMAN, SEC13_HUMAN, SPF30_HUMAN, SRBP2_HUMAN, SSXT_HUMAN, WWC3_HUMAN

[CLASS: 131]
CA	['regulation_of_macromolecule_metabolic_process', 'signal_transduction']
P#	35
PN	AAGAB_HUMAN, ANDR_HUMAN, ANR54_HUMAN, CALM_HUMAN, CD24_HUMAN, CFAD_HUMAN, ESR1_HUMAN, FLII_HUMAN, GCR_HUMAN, GLP2R_HUMAN, GRIA2_HUMAN, GRIA3_HUMAN, GRIK3_HUMAN, GRIP1_HUMAN, GRM3_HUMAN, HDHD2_HUMAN, LYN_HUMAN, MNDA_HUMAN, MYO10_HUMAN, PA2GX_HUMAN, PICK1_HUMAN, PPIP1_HUMAN, PRDM2_HUMAN, PRP6_HUMAN, RBBP9_HUMAN, RB_HUMAN, RL36A_HUMAN, ROP1A_HUMAN, SDCB1_HUMAN, SMCA2_HUMAN, SODM_HUMAN, TULP3_HUMAN, U119A_HUMAN, XKR3_HUMAN, YRDC_HUMAN

[CLASS: 132]
CA	['regulation_of_transcription,_DNA-dependent']
P#	25
PN	AAKB1_HUMAN, AAKB2_HUMAN, AAKG1_HUMAN, AAPK1_HUMAN, BANP_HUMAN, CA094_HUMAN, CCD33_HUMAN, CG034_HUMAN, CRX_HUMAN, DVL2_HUMAN, GPT2L_HUMAN, KR103_HUMAN, KR105_HUMAN, KRA42_HUMAN, MDFI_HUMAN, NUAK1_HUMAN, PCLI1_HUMAN, RBPMS_HUMAN, SP8_HUMAN, THAP1_HUMAN, ZBT48_HUMAN, ZBT8B_HUMAN, ZN273_HUMAN, ZN408_HUMAN, ZN559_HUMAN

[CLASS: 133]
CA	['biological_process_unknown']
CM	nucleobase-containing_compound_metabolic_process	15/36	
P#	36
PN	AAKB1_HUMAN, AAKB2_HUMAN, AAKG2_HUMAN, ATM_HUMAN, ATR_HUMAN, C9JAF2_HUMAN, CND1_HUMAN, CP51A_HUMAN, DAOA_HUMAN, DDX56_HUMAN, EEA1_HUMAN, F195A_HUMAN, GBRL2_HUMAN, M3K3_HUMAN, MCM7_HUMAN, MPRI_HUMAN, NARG2_HUMAN, NU107_HUMAN, O00334_HUMAN, OXDA_HUMAN, PARP1_HUMAN, PK3CD_HUMAN, PLOD2_HUMAN, PNPT1_HUMAN, Q8IZP5_HUMAN, Q8N7V9_HUMAN, RALY_HUMAN, RSPO3_HUMAN, RUVB2_HUMAN, TBB6_HUMAN, TIF1B_HUMAN, TRAF6_HUMAN, TRI13_HUMAN, VP26B_HUMAN, VPS35_HUMAN, ZN420_HUMAN

[CLASS: 134]
CA	['signal_transduction']
P#	29
PN	AAKB1_HUMAN, AAKB2_HUMAN, AAKG3_HUMAN, AAPK1_HUMAN, ABI2_HUMAN, AES_HUMAN, CCD36_HUMAN, CN048_HUMAN, CNCG_HUMAN, COTL1_HUMAN, CTNB1_HUMAN, CYBP_HUMAN, GNAO_HUMAN, KCTD5_HUMAN, KT33B_HUMAN, LOX5_HUMAN, MMSA_HUMAN, MR1L1_HUMAN, PRS6B_HUMAN, RBTN2_HUMAN, SDCB1_HUMAN, SIAH1_HUMAN, SKA1_HUMAN, SKP1_HUMAN, STX19_HUMAN, SYCE1_HUMAN, TRAF2_HUMAN, TRIP6_HUMAN, UBX11_HUMAN

[CLASS: 135]
CA	['nucleic_acid_metabolic_process', 'cellular_macromolecule_biosynthetic_process']
P#	55
PN	41_HUMAN, AAR2_HUMAN, AKT1_HUMAN, ATM_HUMAN, BCL10_HUMAN, BINCA_HUMAN, CABP2_HUMAN, CDC6_HUMAN, CSK21_HUMAN, CSRP3_HUMAN, CXA5_HUMAN, DCAF7_HUMAN, DCR1B_HUMAN, DX39A_HUMAN, DX39B_HUMAN, DYR1A_HUMAN, E9PB61_HUMAN, EAPP_HUMAN, EXOSX_HUMAN, F5H301_HUMAN, HIPK2_HUMAN, HMGA1_HUMAN, MCM2_HUMAN, MCM7_HUMAN, NFYA_HUMAN, NMT1_HUMAN, NOS3_HUMAN, NOSIP_HUMAN, NXF1_HUMAN, NXF5_HUMAN, ORC1_HUMAN, ORC2_HUMAN, ORC5_HUMAN, ORC6_HUMAN, PSIP1_HUMAN, RIC8A_HUMAN, RIMS3_HUMAN, RP9_HUMAN, SP1_HUMAN, SPTB1_HUMAN, SRSF1_HUMAN, TADBP_HUMAN, TERF1_HUMAN, TERF2_HUMAN, THOC4_HUMAN, U2AF1_HUMAN, U2AF2_HUMAN, UBQL1_HUMAN, UBQL4_HUMAN, XKRY_HUMAN, XRN2_HUMAN, ZFN2B_HUMAN, ZHX1_HUMAN, ZHX2_HUMAN, ZHX3_HUMAN

[CLASS: 136]
CA	['regulation_of_signal_transduction', 'cell_surface_receptor_signaling_pathway', 'positive_regulation_of_cellular_process']
P#	35
PN	1433G_HUMAN, AATC_HUMAN, CP080_HUMAN, CUED2_HUMAN, EGFR_HUMAN, FARP2_HUMAN, FLNA_HUMAN, FRMD6_HUMAN, FZD1_HUMAN, FZD5_HUMAN, IKKB_HUMAN, KPCA_HUMAN, NHRF3_HUMAN, NPT2C_HUMAN, PA2GA_HUMAN, PGS2_HUMAN, Q6IMJ8_HUMAN, QCR10_HUMAN, RAC1_HUMAN, RASF8_HUMAN, RBPMS_HUMAN, RHG24_HUMAN, ROR2_HUMAN, SRC_HUMAN, TARSH_HUMAN, TF2L1_HUMAN, TIAM1_HUMAN, TICN1_HUMAN, TNFA_HUMAN, UB2G2_HUMAN, UBC_HUMAN, WDR54_HUMAN, WNT2_HUMAN, WNT3_HUMAN, WNT5A_HUMAN

[CLASS: 137]
CA	['regulation_of_RNA_metabolic_process', 'regulation_of_gene_expression', 'cellular_macromolecule_biosynthetic_process', 'signal_transduction']
P#	33
PN	AATF_HUMAN, ATM_HUMAN, ATR_HUMAN, CK074_HUMAN, CSN3_HUMAN, E9PGD1_HUMAN, FUBP1_HUMAN, FUBP2_HUMAN, HNRH1_HUMAN, HNRPF_HUMAN, KAISO_HUMAN, M3K3_HUMAN, MET18_HUMAN, MK14_HUMAN, NCOR1_HUMAN, NDUV3_HUMAN, PAHX_HUMAN, PARPT_HUMAN, PHYIP_HUMAN, PRKDC_HUMAN, PTBP1_HUMAN, RAVR1_HUMAN, SL9A1_HUMAN, SMRC2_HUMAN, SP1_HUMAN, TERA_HUMAN, TM1L1_HUMAN, TOLIP_HUMAN, TSC1_HUMAN, UBAP2_HUMAN, WRP73_HUMAN, XRN2_HUMAN, YAED1_HUMAN

[CLASS: 138]
CA	['biological_process_unknown']
CM	cellular_protein_metabolic_process	57/126	
P#	126
PN	1433B_HUMAN, 1C17_HUMAN, AATM_HUMAN, ACM4_HUMAN, ACTG_HUMAN, ADSV_HUMAN, AIF1L_HUMAN, AIFM1_HUMAN, ANK2_HUMAN, APC_HUMAN, AUXI_HUMAN, BAG2_HUMAN, BASP1_HUMAN, BCS1_HUMAN, C1QBP_HUMAN, CAP7_HUMAN, CASP8_HUMAN, CASPA_HUMAN, CHIP_HUMAN, CLH1_HUMAN, CYLD_HUMAN, D9YZV7_HUMAN, DNJA1_HUMAN, DNS2A_HUMAN, E2GIM9_HUMAN, E5RI02_HUMAN, E7EQF2_HUMAN, E9PBQ9_HUMAN, E9PDJ0_HUMAN, EF1A2_HUMAN, F10A1_HUMAN, FOLH1_HUMAN, G3P_HUMAN, GBP3_HUMAN, GLRX1_HUMAN, GPR37_HUMAN, GRP75_HUMAN, GRP78_HUMAN, GRWD1_HUMAN, HIPK4_HUMAN, HNRPU_HUMAN, HS71L_HUMAN, HSP71_HUMAN, HSP72_HUMAN, HSP76_HUMAN, HSP7C_HUMAN, IFT57_HUMAN, IKBA_HUMAN, IKBB_HUMAN, IKBE_HUMAN, IKKA_HUMAN, IKKB_HUMAN, IKKE_HUMAN, IQGA1_HUMAN, K1C14_HUMAN, KI26B_HUMAN, KI2S4_HUMAN, LG3BP_HUMAN, M3K14_HUMAN, M3K1_HUMAN, M3K3_HUMAN, M3K7_HUMAN, M4K4_HUMAN, MATR3_HUMAN, MOC2A_HUMAN, MPRIP_HUMAN, MYH10_HUMAN, MYH9_HUMAN, MYL6B_HUMAN, MYL6_HUMAN, MYLK2_HUMAN, NEMO_HUMAN, NFKB1_HUMAN, NFKB2_HUMAN, ODO2_HUMAN, OLR1_HUMAN, OPTN_HUMAN, PCY1A_HUMAN, P
 ELO_HUMAN, PRDM7_HUMAN, PRI1_HUMAN, PRKDC_HUMAN, PRKN2_HUMAN, PYR1_HUMAN, RELB_HUMAN, RIPK1_HUMAN, RIPK3_HUMAN, RL9_HUMAN, RMP_HUMAN, RS14_HUMAN, RS15A_HUMAN, RS27_HUMAN, RS3_HUMAN, RS5_HUMAN, RUVB1_HUMAN, RUVB2_HUMAN, SENP6_HUMAN, SFPQ_HUMAN, SGTA_HUMAN, SKP2_HUMAN, SP17_HUMAN, SPNXB_HUMAN, SPTB2_HUMAN, SPTN1_HUMAN, SYEP_HUMAN, SYLC_HUMAN, SYMC_HUMAN, SYT11_HUMAN, TAB2_HUMAN, TANK_HUMAN, TBA1A_HUMAN, TBB2A_HUMAN, TBK1_HUMAN, TF65_HUMAN, TIM50_HUMAN, TNR1A_HUMAN, TNR1B_HUMAN, TNR25_HUMAN, TNR6_HUMAN, TRADD_HUMAN, TRAF1_HUMAN, TRAF2_HUMAN, TRAF6_HUMAN, TRI38_HUMAN, TTK_HUMAN, VATO_HUMAN

[CLASS: 139]
CA	['cytoskeleton_organization']
P#	34
PN	AB1IP_HUMAN, ACTB_HUMAN, ACTG_HUMAN, ACTS_HUMAN, B3KQM8_HUMAN, CMYA5_HUMAN, COBL1_HUMAN, COF2_HUMAN, DEST_HUMAN, DISC1_HUMAN, E9PQY6_HUMAN, ERMAP_HUMAN, EXOC1_HUMAN, FHOD1_HUMAN, FMNL_HUMAN, GAS7_HUMAN, KGP1_HUMAN, KPSH1_HUMAN, MACF1_HUMAN, MCAF1_HUMAN, MYPOP_HUMAN, NCKPL_HUMAN, PACN1_HUMAN, PPAP_HUMAN, PROF1_HUMAN, PROF2_HUMAN, PRS6B_HUMAN, RAC1_HUMAN, SHBG_HUMAN, SNTA1_HUMAN, TPM4_HUMAN, TRIP6_HUMAN, VASP_HUMAN, XRCC6_HUMAN

[CLASS: 140]
CA	['nucleic_acid_metabolic_process']
P#	39
PN	ABC3A_HUMAN, ABL1_HUMAN, AZIN1_HUMAN, CBL_HUMAN, CE152_HUMAN, CRK_HUMAN, DHX15_HUMAN, DNSL2_HUMAN, E41L3_HUMAN, FANCA_HUMAN, FANCC_HUMAN, FYN_HUMAN, GPR45_HUMAN, GRB2_HUMAN, HEXA_HUMAN, KHDR1_HUMAN, LUC7L_HUMAN, MGST1_HUMAN, MTP_HUMAN, NCK1_HUMAN, NCOA1_HUMAN, NELFB_HUMAN, NPHP3_HUMAN, P85A_HUMAN, PLCG1_HUMAN, PRIC3_HUMAN, RSMB_HUMAN, S22A3_HUMAN, SF3B3_HUMAN, SF3B4_HUMAN, SLK_HUMAN, SPN90_HUMAN, TCRG1_HUMAN, TNFL6_HUMAN, TSKS_HUMAN, WASL_HUMAN, WASP_HUMAN, WBP4_HUMAN, WIPF1_HUMAN

[CLASS: 141]
CA	['regulation_of_RNA_metabolic_process', 'regulation_of_gene_expression']
P#	26
PN	1433G_HUMAN, ABC3C_HUMAN, ATX1_HUMAN, CLASR_HUMAN, CLK2_HUMAN, CLK3_HUMAN, CLK4_HUMAN, CNBP_HUMAN, HSPB2_HUMAN, MSX2_HUMAN, NAB1_HUMAN, OBF1_HUMAN, PABP3_HUMAN, PR40A_HUMAN, RBM40_HUMAN, RBMX_HUMAN, RBY1A_HUMAN, RFOX2_HUMAN, RHXF2_HUMAN, ROAA_HUMAN, RPC4_HUMAN, SDCB1_HUMAN, SMAD2_HUMAN, SON_HUMAN, UBL5_HUMAN, ZDHC2_HUMAN

[CLASS: 142]
CA	['signal_transduction']
P#	66
PN	1433B_HUMAN, 1433E_HUMAN, 1433G_HUMAN, 1433S_HUMAN, 1433T_HUMAN, 1433Z_HUMAN, ABC3G_HUMAN, AKT1_HUMAN, ASGL1_HUMAN, ATX1_HUMAN, B2CL1_HUMAN, B2L11_HUMAN, B2LA1_HUMAN, BAD_HUMAN, BAK_HUMAN, BAX_HUMAN, BID_HUMAN, CC174_HUMAN, CGNL1_HUMAN, CHM2B_HUMAN, CL040_HUMAN, COF1_HUMAN, DCP1A_HUMAN, DYL1_HUMAN, DYL2_HUMAN, DYLT1_HUMAN, E9PHR7_HUMAN, EDC3_HUMAN, F117B_HUMAN, FA53C_HUMAN, GRP3_HUMAN, IF4A3_HUMAN, KANL3_HUMAN, KAPCA_HUMAN, KCNK3_HUMAN, KEAP1_HUMAN, LAD1_HUMAN, LSR_HUMAN, MSMO1_HUMAN, MYCPP_HUMAN, PAK1_HUMAN, PAK4_HUMAN, PANK1_HUMAN, PANK2_HUMAN, PDE3B_HUMAN, PI4KB_HUMAN, Q7RTQ2_HUMAN, RAF1_HUMAN, RGRF1_HUMAN, RHG07_HUMAN, RPGP2_HUMAN, SIA7F_HUMAN, SIX5_HUMAN, SR140_HUMAN, ST1C2_HUMAN, TAB1_HUMAN, TBCD4_HUMAN, TESK2_HUMAN, UBAP1_HUMAN, UBC_HUMAN, UBP8_HUMAN, UCP2_HUMAN, VDAC1_HUMAN, WNK1_HUMAN, ZHX1_HUMAN, ZMY11_HUMAN

[CLASS: 143]
CA	['cellular_protein_metabolic_process', 'positive_regulation_of_cellular_process', 'signal_transduction', 'regulation_of_transcription,_DNA-dependent']
P#	27
PN	ABCA1_HUMAN, CT027_HUMAN, FADD_HUMAN, IKKE_HUMAN, IRF3_HUMAN, IRF7_HUMAN, NEMO_HUMAN, OAZ1_HUMAN, PIAS4_HUMAN, PIDD_HUMAN, PO3F3_HUMAN, PPR1A_HUMAN, PR15A_HUMAN, PSB4_HUMAN, RALYL_HUMAN, RIPK1_HUMAN, SMAD1_HUMAN, SNTB2_HUMAN, SOX8_HUMAN, TBK1_HUMAN, TCAM1_HUMAN, TRI27_HUMAN, TSNAX_HUMAN, TSN_HUMAN, UBC9_HUMAN, UBE2K_HUMAN, UTRO_HUMAN

[CLASS: 144]
CA	['regulation_of_transcription,_DNA-dependent', 'signal_transduction']
P#	30
PN	ABCA2_HUMAN, ASIC1_HUMAN, CBY1_HUMAN, CD5R1_HUMAN, CDK5_HUMAN, CDK6_HUMAN, CK5P2_HUMAN, CTNB1_HUMAN, DAB1_HUMAN, DFB4A_HUMAN, DNAI1_HUMAN, DVL3_HUMAN, E9PBM3_HUMAN, IF3M_HUMAN, KLF10_HUMAN, KLF9_HUMAN, LIS1_HUMAN, LMTK1_HUMAN, NKD1_HUMAN, ODAM_HUMAN, PAK1_HUMAN, SIAH1_HUMAN, SIN3A_HUMAN, SMAD9_HUMAN, STOM_HUMAN, TLR4_HUMAN, TMTC3_HUMAN, TOLIP_HUMAN, Z512B_HUMAN, ZN823_HUMAN

[CLASS: 145]
CA	['biological_process_unknown']
CM	signal_transduction	7/18	
P#	18
PN	ABCA5_HUMAN, CLD7_HUMAN, EP300_HUMAN, FA46D_HUMAN, GIT2_HUMAN, H2B1B_HUMAN, HGD_HUMAN, KAT2B_HUMAN, MSTO1_HUMAN, NR4A1_HUMAN, PCDGK_HUMAN, RECO_HUMAN, RHXF2_HUMAN, SMAD3_HUMAN, U2D2L_HUMAN, UBQL1_HUMAN, XPO4_HUMAN, ZO1_HUMAN

[CLASS: 146]
CA	['negative_regulation_of_macromolecule_metabolic_process', 'positive_regulation_of_macromolecule_metabolic_process', 'positive_regulation_of_cellular_metabolic_process', 'cellular_protein_modification_process', 'regulation_of_transcription,_DNA-dependent', 'signal_transduction', 'regulation_of_molecular_function']
P#	21
PN	ABCB5_HUMAN, ANDR_HUMAN, CALR_HUMAN, DAXX_HUMAN, EP300_HUMAN, ESR1_HUMAN, GRIP1_HUMAN, HLAE_HUMAN, JUN_HUMAN, NCOA1_HUMAN, NCOA3_HUMAN, P53_HUMAN, PDIA3_HUMAN, PSB5_HUMAN, PSB9_HUMAN, PSMG3_HUMAN, SUMO1_HUMAN, TAP1_HUMAN, TAP2_HUMAN, TPSN_HUMAN, UBC9_HUMAN

[CLASS: 147]
CA	['biological_process_unknown']
CM	nucleobase-containing_compound_metabolic_process	12/41	
P#	41
PN	ABCB6_HUMAN, ADCK1_HUMAN, CC112_HUMAN, CC85B_HUMAN, CCD11_HUMAN, CDN1A_HUMAN, CDR2_HUMAN, CEP70_HUMAN, F110A_HUMAN, FCHO1_HUMAN, GKN2_HUMAN, HAUS1_HUMAN, K1C40_HUMAN, K1H1_HUMAN, KIFC3_HUMAN, LDOC1_HUMAN, LIN37_HUMAN, MAGAB_HUMAN, MASU1_HUMAN, PCNA_HUMAN, PNM6C_HUMAN, PNMA1_HUMAN, RAB1A_HUMAN, SDOS_HUMAN, SETD5_HUMAN, SH24A_HUMAN, TEX11_HUMAN, TFF1_HUMAN, TNIP1_HUMAN, TNNT1_HUMAN, TRAF2_HUMAN, TRI23_HUMAN, TRI27_HUMAN, TRI54_HUMAN, TRI69_HUMAN, TS101_HUMAN, USBP1_HUMAN, VPS4B_HUMAN, ZBT16_HUMAN, ZN250_HUMAN, ZN483_HUMAN

[CLASS: 148]
CA	['regulation_of_transcription,_DNA-dependent', 'positive_regulation_of_cellular_metabolic_process', 'transcription_from_RNA_polymerase_II_promoter', 'signal_transduction', 'positive_regulation_of_macromolecule_metabolic_process']
P#	113
PN	ABCBB_HUMAN, ACSL1_HUMAN, ANDR_HUMAN, ANGL1_HUMAN, AQP11_HUMAN, BOREA_HUMAN, BPIB3_HUMAN, CBP_HUMAN, CNOT1_HUMAN, CWC15_HUMAN, DDX17_HUMAN, DDX54_HUMAN, DDX5_HUMAN, E5KQF6_HUMAN, E9PGM5_HUMAN, ENOPH_HUMAN, EP300_HUMAN, ERR1_HUMAN, ERR3_HUMAN, ESR1_HUMAN, ESR2_HUMAN, F1D8P7_HUMAN, F2Z3E6_HUMAN, FBSP1_HUMAN, FOXO3_HUMAN, GCR_HUMAN, GRM8_HUMAN, HDAC3_HUMAN, HNF4A_HUMAN, HOP2_HUMAN, HSBPL_HUMAN, KAT2B_HUMAN, LMNB2_HUMAN, MCR_HUMAN, MECR_HUMAN, MED12_HUMAN, MED14_HUMAN, MED1_HUMAN, MED23_HUMAN, MED24_HUMAN, MED6_HUMAN, MED7_HUMAN, MK14_HUMAN, MOT8_HUMAN, NCOA1_HUMAN, NCOA2_HUMAN, NCOA3_HUMAN, NCOA6_HUMAN, NCOA7_HUMAN, NCOR1_HUMAN, NCOR2_HUMAN, NELF_HUMAN, NR0B1_HUMAN, NR0B2_HUMAN, NR1H2_HUMAN, NR1H3_HUMAN, NR2F6_HUMAN, NR4A1_HUMAN, NR5A2_HUMAN, NRIP1_HUMAN, NTM1A_HUMAN, OASL_HUMAN, P53_HUMAN, P73_HUMAN, PIAS1_HUMAN, PIAS2_HUMAN, PNRC1_HUMAN, PNRC2_HUMAN, PPARA_HUMAN, PPARG_HUMAN, PRGC1_HUMAN, PRGR_HUMAN, PROX1_HUMAN, PRS6B_HUMAN, PRS8_HUMAN, RAC3_HUMAN, RANB9_HUMAN, RAN_HUMAN, 
 RARA_HUMAN, RARG_HUMAN, RBP2_HUMAN, RORA_HUMAN, RORB_HUMAN, RRP44_HUMAN, RXRA_HUMAN, RXRB_HUMAN, RXRG_HUMAN, SAE2_HUMAN, SGCE_HUMAN, SHD_HUMAN, SIN3A_HUMAN, SIR1_HUMAN, SNW1_HUMAN, SRBP1_HUMAN, STA5A_HUMAN, STAT1_HUMAN, SUH_HUMAN, SUMO1_HUMAN, SVIL_HUMAN, T161A_HUMAN, TCF20_HUMAN, TDG_HUMAN, THA_HUMAN, THBG_HUMAN, THB_HUMAN, TIE2_HUMAN, TM11A_HUMAN, TRIP4_HUMAN, UBC9_HUMAN, VDR_HUMAN, ZBT17_HUMAN, ZDH12_HUMAN, ZN706_HUMAN

[CLASS: 149]
CA	['biological_process_unknown']
CM	nucleobase-containing_compound_metabolic_process	20/70	
P#	70
PN	ABCC8_HUMAN, ARSI_HUMAN, B1ALA9_HUMAN, BANP_HUMAN, BYST_HUMAN, CA094_HUMAN, CACO2_HUMAN, CD2B2_HUMAN, CK075_HUMAN, CRBA1_HUMAN, CRBA2_HUMAN, CRBB1_HUMAN, CRBB2_HUMAN, CRGC_HUMAN, CRYAA_HUMAN, CRYAB_HUMAN, DCD2B_HUMAN, DDT4L_HUMAN, DTX2_HUMAN, EPHAA_HUMAN, F120C_HUMAN, F171B_HUMAN, F90A1_HUMAN, FHL2_HUMAN, FHL3_HUMAN, FXR2_HUMAN, GOGA2_HUMAN, GORS2_HUMAN, K1C40_HUMAN, KCC2D_HUMAN, KHK_HUMAN, KIFC3_HUMAN, KPRA_HUMAN, KR103_HUMAN, KTI12_HUMAN, LMF2_HUMAN, MPP3_HUMAN, NFU1_HUMAN, NOA1_HUMAN, NUP98_HUMAN, NXF1_HUMAN, PCH2_HUMAN, PED1B_HUMAN, PRPS1_HUMAN, PRPS2_HUMAN, RAE1L_HUMAN, RAN_HUMAN, RBM47_HUMAN, RBPMS_HUMAN, RHXF2_HUMAN, RM28_HUMAN, RSMB_HUMAN, RUXG_HUMAN, SFR19_HUMAN, SPAG8_HUMAN, SPG21_HUMAN, TMM8A_HUMAN, TNFL4_HUMAN, TNPO2_HUMAN, TNR4_HUMAN, TRAF2_HUMAN, TRAF4_HUMAN, TRI23_HUMAN, TRIM1_HUMAN, TROAP_HUMAN, TROP_HUMAN, UBQL4_HUMAN, WDR18_HUMAN, ZN212_HUMAN, ZNF3_HUMAN

[CLASS: 150]
CA	['RNA_metabolic_process', 'cellular_protein_metabolic_process', 'gene_expression']
P#	17
PN	1433G_HUMAN, 1433Z_HUMAN, ABCC9_HUMAN, ASH2L_HUMAN, CCNY_HUMAN, CDC5L_HUMAN, CDK17_HUMAN, DEMA_HUMAN, DISC1_HUMAN, EF1G_HUMAN, MEP50_HUMAN, RBBP5_HUMAN, SET1A_HUMAN, SMD1_HUMAN, SMD2_HUMAN, SPTB2_HUMAN, TGFR1_HUMAN

[CLASS: 151]
CA	['biological_process_unknown']
CM	nucleobase-containing_compound_metabolic_process	20/51	
P#	51
PN	ABCD1_HUMAN, ABCD2_HUMAN, ABCD3_HUMAN, ANXA8_HUMAN, ARMC6_HUMAN, ATP5L_HUMAN, ATR_HUMAN, B4DUA7_HUMAN, C9J837_HUMAN, CCAR1_HUMAN, CDK2_HUMAN, CIAO1_HUMAN, CLM6_HUMAN, FEZ1_HUMAN, FEZ2_HUMAN, FRPD1_HUMAN, GSTK1_HUMAN, HEAT2_HUMAN, IF4A1_HUMAN, IF4E_HUMAN, IF4G2_HUMAN, MAGA6_HUMAN, MCM3_HUMAN, MCM7_HUMAN, MED20_HUMAN, MEST_HUMAN, MIP18_HUMAN, MLF2_HUMAN, MLP3A_HUMAN, MPZL2_HUMAN, MPZL3_HUMAN, MYO1C_HUMAN, NEMO_HUMAN, NU205_HUMAN, NUP93_HUMAN, P3C2A_HUMAN, PEX14_HUMAN, PEX19_HUMAN, PHLA3_HUMAN, Q5QGS1_HUMAN, RBGPR_HUMAN, RDH12_HUMAN, SAP18_HUMAN, SERC3_HUMAN, SMAD2_HUMAN, SRPRB_HUMAN, T22D1_HUMAN, TP4A3_HUMAN, WASH7_HUMAN, WRP73_HUMAN, XPO5_HUMAN

[CLASS: 152]
CA	['regulation_of_transcription,_DNA-dependent', 'positive_regulation_of_cellular_process', 'cell_development', 'signal_transduction', 'phosphorus_metabolic_process']
P#	17
PN	ABCD4_HUMAN, AKT1_HUMAN, DLDH_HUMAN, EP300_HUMAN, KS6B1_HUMAN, ODPB_HUMAN, ODPX_HUMAN, P63_HUMAN, PDK1_HUMAN, Q8N8Y4_HUMAN, SMAD7_HUMAN, SRC_HUMAN, TADA3_HUMAN, TAU_HUMAN, XRCC6_HUMAN, YAP1_HUMAN, ZN107_HUMAN

[CLASS: 153]
CA	['nucleic_acid_metabolic_process']
P#	54
PN	ABCE1_HUMAN, AHDC1_HUMAN, AT1B3_HUMAN, ATM_HUMAN, ATR_HUMAN, B3KNW8_HUMAN, B3KSG3_HUMAN, BEGIN_HUMAN, CYTA_HUMAN, DESP_HUMAN, DJB11_HUMAN, DSC1_HUMAN, DSC3_HUMAN, DSG3_HUMAN, EVPL_HUMAN, HEAT1_HUMAN, HTF4_HUMAN, INVO_HUMAN, K2C1_HUMAN, KLH26_HUMAN, LORI_HUMAN, NEMO_HUMAN, NIPBL_HUMAN, PDS5B_HUMAN, PKP2_HUMAN, PKP3_HUMAN, PKP4_HUMAN, PLAK_HUMAN, PRGC2_HUMAN, PROD2_HUMAN, PRS23_HUMAN, Q9BUK9_HUMAN, RECQ4_HUMAN, RN5A_HUMAN, RNAS2_HUMAN, RPC1_HUMAN, RPC5_HUMAN, SCC4_HUMAN, SMAD9_HUMAN, TP4A3_HUMAN, UBP1_HUMAN, UBQL4_HUMAN, UBR1_HUMAN, UBR2_HUMAN, UBXN7_HUMAN, WAP53_HUMAN, WAPL_HUMAN, XRN1_HUMAN, ZBTB9_HUMAN, ZF64A_HUMAN, ZFY_HUMAN, ZN513_HUMAN, ZN557_HUMAN, ZZZ3_HUMAN

[CLASS: 154]
CA	['biological_process_unknown']
CM	nucleobase-containing_compound_metabolic_process	17/40	
P#	40
PN	ABCF1_HUMAN, ACTB_HUMAN, ACTG_HUMAN, AGR2_HUMAN, AL1B1_HUMAN, B7ZBG9_HUMAN, BARX1_HUMAN, CD027_HUMAN, CDO1_HUMAN, CENPR_HUMAN, COF1_HUMAN, COF2_HUMAN, CP17A_HUMAN, CREL1_HUMAN, DCP2_HUMAN, DDX24_HUMAN, DPOA2_HUMAN, EF1A1_HUMAN, EXOS2_HUMAN, EXOS4_HUMAN, FABPI_HUMAN, IF6_HUMAN, LIPT_HUMAN, MCAF1_HUMAN, MK06_HUMAN, MLH1_HUMAN, PARN_HUMAN, PDP1_HUMAN, Q9HBB3_HUMAN, RAP2A_HUMAN, REN3B_HUMAN, RPGF4_HUMAN, S35G3_HUMAN, SETB1_HUMAN, SUSD1_HUMAN, TAGL_HUMAN, TPIS_HUMAN, VDAC3_HUMAN, WFS1_HUMAN, XRN2_HUMAN

[CLASS: 155]
CA	['vesicle-mediated_transport', 'establishment_of_localization_in_cell']
P#	57
PN	ABCF2_HUMAN, APEL_HUMAN, APJ_HUMAN, B2L13_HUMAN, BET1_HUMAN, CKLF5_HUMAN, CN159_HUMAN, CREB3_HUMAN, CXCR6_HUMAN, CXL16_HUMAN, CY561_HUMAN, ECHA_HUMAN, EDA_HUMAN, EMP3_HUMAN, GBRAP_HUMAN, GBRL2_HUMAN, GLYM_HUMAN, GOSR1_HUMAN, GOSR2_HUMAN, KASH5_HUMAN, MLP3A_HUMAN, NSF_HUMAN, PRRT2_HUMAN, PSA3_HUMAN, PSPC_HUMAN, RNF5_HUMAN, RTP2_HUMAN, SARCO_HUMAN, SC22A_HUMAN, SNAA_HUMAN, SNAB_HUMAN, SNP23_HUMAN, SNP25_HUMAN, SNP29_HUMAN, STBD1_HUMAN, STX12_HUMAN, STX1A_HUMAN, STX4_HUMAN, STX5_HUMAN, STX6_HUMAN, STX7_HUMAN, STX8_HUMAN, SYNE4_HUMAN, SYT1_HUMAN, T53I2_HUMAN, TM140_HUMAN, TMM79_HUMAN, USO1_HUMAN, VAMP1_HUMAN, VAMP2_HUMAN, VAMP3_HUMAN, VAMP4_HUMAN, VAMP8_HUMAN, VAPA_HUMAN, VAPB_HUMAN, VTI1B_HUMAN, YKT6_HUMAN

[CLASS: 156]
CA	['regulation_of_transcription,_DNA-dependent']
P#	47
PN	ABCF3_HUMAN, AES_HUMAN, ATN1_HUMAN, BCL6_HUMAN, BCOR_HUMAN, BEX5_HUMAN, CY24A_HUMAN, DCTN5_HUMAN, DNJA2_HUMAN, FATE1_HUMAN, FDXA1_HUMAN, GSG1L_HUMAN, ID3_HUMAN, IDLC_HUMAN, KIFC3_HUMAN, KR107_HUMAN, LXN_HUMAN, MAGA8_HUMAN, MAGB2_HUMAN, MDFI_HUMAN, MTG8R_HUMAN, MTG8_HUMAN, NDEL1_HUMAN, NDUBB_HUMAN, NOX1_HUMAN, OLIG3_HUMAN, PCGF1_HUMAN, PCGF5_HUMAN, PCYOX_HUMAN, PKCB1_HUMAN, PRD14_HUMAN, RBPMS_HUMAN, RS26_HUMAN, SIAH1_HUMAN, SPTN2_HUMAN, TD26_HUMAN, TOE1_HUMAN, TRAF1_HUMAN, TRAF2_HUMAN, TRI27_HUMAN, TSR2_HUMAN, UBP7_HUMAN, UN13B_HUMAN, ZBT7A_HUMAN, ZN180_HUMAN, ZN363_HUMAN, ZN425_HUMAN

[CLASS: 157]
CA	['regulation_of_macromolecule_metabolic_process', 'nucleic_acid_metabolic_process']
P#	27
PN	1433Z_HUMAN, ABCG2_HUMAN, AT7L2_HUMAN, ATR_HUMAN, CBX3_HUMAN, CE170_HUMAN, CENPA_HUMAN, CUL4A_HUMAN, DCAF5_HUMAN, DDB1_HUMAN, DDX1_HUMAN, DISC1_HUMAN, EHMT2_HUMAN, GCH1_HUMAN, HS105_HUMAN, HS90B_HUMAN, HSP7C_HUMAN, NUMA1_HUMAN, PGK1_HUMAN, PIM1_HUMAN, RAD21_HUMAN, RELB_HUMAN, STAG1_HUMAN, STAG2_HUMAN, TF65_HUMAN, TNKS2_HUMAN, VIR_HUMAN

[CLASS: 158]
CA	['nucleobase-containing_compound_metabolic_process', 'regulation_of_macromolecule_metabolic_process', 'cellular_protein_modification_process', 'phosphate-containing_compound_metabolic_process', 'intracellular_signal_transduction', 'positive_regulation_of_cellular_process']
P#	53
PN	1433Z_HUMAN, ABCG8_HUMAN, AHSP_HUMAN, AKT1_HUMAN, AKT2_HUMAN, AKT3_HUMAN, AKTS1_HUMAN, CNTRL_HUMAN, CUTA_HUMAN, DPH2_HUMAN, DVL1_HUMAN, ENOG_HUMAN, FBXL6_HUMAN, GA45B_HUMAN, GA45G_HUMAN, HBA_HUMAN, I17RA_HUMAN, I17RB_HUMAN, IL17B_HUMAN, IL17_HUMAN, IL25_HUMAN, KCNRG_HUMAN, KPCD_HUMAN, KS6A5_HUMAN, LRRK2_HUMAN, M3K4_HUMAN, MAPK2_HUMAN, MK03_HUMAN, MK14_HUMAN, MLTK_HUMAN, MP2K4_HUMAN, MP2K6_HUMAN, MP2K7_HUMAN, MTOR_HUMAN, NR4A1_HUMAN, PLCB_HUMAN, PP2AA_HUMAN, PPM1A_HUMAN, Q9P1M2_HUMAN, Q9UMP7_HUMAN, ROBO1_HUMAN, ROBO2_HUMAN, SLIT1_HUMAN, SMAD2_HUMAN, TCL1A_HUMAN, TCL1B_HUMAN, TISB_HUMAN, TSC1_HUMAN, TSC2_HUMAN, TTC33_HUMAN, UBE3A_HUMAN, ZN33A_HUMAN, ZN775_HUMAN

[CLASS: 159]
CA	['regulation_of_transcription_from_RNA_polymerase_II_promoter', 'positive_regulation_of_transcription,_DNA-dependent', 'cell_surface_receptor_signaling_pathway']
P#	46
PN	1C03_HUMAN, ABEC1_HUMAN, ABEC2_HUMAN, AKT1_HUMAN, CBP_HUMAN, CTNB1_HUMAN, DUT_HUMAN, E2F4_HUMAN, E2F5_HUMAN, EP300_HUMAN, ERR1_HUMAN, ERR3_HUMAN, ESR1_HUMAN, FBLN1_HUMAN, FINC_HUMAN, FOXO3_HUMAN, FOXO4_HUMAN, HDAC1_HUMAN, IMA2_HUMAN, IMB1_HUMAN, ING2_HUMAN, JUN_HUMAN, KI2L1_HUMAN, LBH_HUMAN, LEF1_HUMAN, MAGH1_HUMAN, MAL_HUMAN, MDM2_HUMAN, MYD88_HUMAN, P53_HUMAN, PIAS4_HUMAN, PLAG1_HUMAN, PRGC1_HUMAN, PROX1_HUMAN, Q96QL3_HUMAN, RBL1_HUMAN, RUNX2_HUMAN, RUNX3_HUMAN, SHPK_HUMAN, SKIL_HUMAN, SMAD2_HUMAN, SMAD3_HUMAN, SMAD4_HUMAN, SMUF1_HUMAN, TADA3_HUMAN, UBP7_HUMAN

[CLASS: 160]
CA	['biological_process_unknown']
CM	signal_transduction	14/48	
P#	48
PN	ABHD1_HUMAN, AR6P1_HUMAN, ATRAP_HUMAN, C43BP_HUMAN, CKLF5_HUMAN, CREB3_HUMAN, DNM1L_HUMAN, F16A2_HUMAN, FIS1_HUMAN, FXR2_HUMAN, GLTP_HUMAN, ITM2B_HUMAN, KASH5_HUMAN, KCTD4_HUMAN, MID49_HUMAN, MID51_HUMAN, PARP2_HUMAN, PLCE1_HUMAN, PRAF1_HUMAN, PTN9_HUMAN, PYRG2_HUMAN, Q7RTN4_HUMAN, RASA1_HUMAN, RASH_HUMAN, RB33A_HUMAN, REEP6_HUMAN, RSG1_HUMAN, RTN1_HUMAN, RTN3_HUMAN, RTN4_HUMAN, SNX10_HUMAN, SNX15_HUMAN, SNX1_HUMAN, SNX32_HUMAN, SPG21_HUMAN, ST3L1_HUMAN, SYNE4_HUMAN, TFAM_HUMAN, TFB1M_HUMAN, TM14C_HUMAN, TM159_HUMAN, TRAF1_HUMAN, TRAF2_HUMAN, UBQL1_HUMAN, UBQL4_HUMAN, ZFY21_HUMAN, ZN391_HUMAN, ZN662_HUMAN

[CLASS: 161]
CA	['biological_process_unknown']
CM	response_to_wounding	12/34	
P#	34
PN	ABHD4_HUMAN, ACL6B_HUMAN, ACTY_HUMAN, ANO8_HUMAN, CDN1A_HUMAN, CO4A1_HUMAN, CO4A2_HUMAN, COQ9_HUMAN, CREL2_HUMAN, CSK2B_HUMAN, CXCL9_HUMAN, DPP4_HUMAN, FBLN1_HUMAN, FIBA_HUMAN, FIBB_HUMAN, FINC_HUMAN, HBEGF_HUMAN, ITB1_HUMAN, KITH_HUMAN, KLK6_HUMAN, MATN2_HUMAN, MK06_HUMAN, NID1_HUMAN, PLF4_HUMAN, PLXA3_HUMAN, PROC_HUMAN, PSPC_HUMAN, PSRC1_HUMAN, SEPR_HUMAN, SMN_HUMAN, SRGN_HUMAN, SYNE4_HUMAN, TKN1_HUMAN, ZBT16_HUMAN

[CLASS: 162]
CA	['regulation_of_transcription,_DNA-dependent', 'signal_transduction', 'positive_regulation_of_cellular_process']
P#	27
PN	ABHD5_HUMAN, AP2C_HUMAN, ARRB1_HUMAN, ARRB2_HUMAN, B3KX42_HUMAN, BOK_HUMAN, CBP_HUMAN, CITE4_HUMAN, CLH1_HUMAN, DAD1_HUMAN, EP300_HUMAN, IKBA_HUMAN, IKKA_HUMAN, IKKB_HUMAN, IMA7_HUMAN, IMB1_HUMAN, KI26A_HUMAN, MCL1_HUMAN, MK10_HUMAN, NOA1_HUMAN, P53_HUMAN, PLIN2_HUMAN, RELB_HUMAN, S4A4_HUMAN, SPF30_HUMAN, SRBP2_HUMAN, UBC9_HUMAN

[CLASS: 163]
CA	['protein_ubiquitination']
P#	110
PN	AAKB1_HUMAN, ABHD6_HUMAN, AL1A2_HUMAN, AMFR_HUMAN, ARI2_HUMAN, ASF1B_HUMAN, ATCAY_HUMAN, ATX1_HUMAN, B3KUV5_HUMAN, BFAR_HUMAN, CAPS2_HUMAN, CASP8_HUMAN, CBWD3_HUMAN, CBX7_HUMAN, CHIP_HUMAN, CO041_HUMAN, CYAC3_HUMAN, D3DP09_HUMAN, DDI1_HUMAN, DTX1_HUMAN, DTX3_HUMAN, DZIP3_HUMAN, EFGM_HUMAN, FOCAD_HUMAN, GALM_HUMAN, GOLI_HUMAN, GP108_HUMAN, GSC2_HUMAN, HBS1L_HUMAN, HOIL1_HUMAN, INMT_HUMAN, KDM5C_HUMAN, KLH12_HUMAN, LRSM1_HUMAN, M3K1_HUMAN, MARH7_HUMAN, MGRN1_HUMAN, MGT4B_HUMAN, MKRN3_HUMAN, NDUS4_HUMAN, PCGF2_HUMAN, PCGF6_HUMAN, PEX5_HUMAN, PZRN3_HUMAN, R144B_HUMAN, RING1_HUMAN, RING2_HUMAN, RL14_HUMAN, RN103_HUMAN, RN111_HUMAN, RN114_HUMAN, RN125_HUMAN, RN150_HUMAN, RN167_HUMAN, RN181_HUMAN, RN220_HUMAN, RNF13_HUMAN, RNF26_HUMAN, RNF37_HUMAN, RNF38_HUMAN, RNF43_HUMAN, RNF4_HUMAN, RNF5_HUMAN, SVIP_HUMAN, TBCD1_HUMAN, TERA_HUMAN, TGFR1_HUMAN, TRAF2_HUMAN, TRAF6_HUMAN, TRAIP_HUMAN, TRI23_HUMAN, TRI27_HUMAN, TRI35_HUMAN, TRI46_HUMAN, TRI55_HUMAN, TRI63_HUMAN, TRI65_HUMAN, TRI74
 _HUMAN, TRIM3_HUMAN, TS101_HUMAN, UB2D1_HUMAN, UB2D2_HUMAN, UB2D3_HUMAN, UB2D4_HUMAN, UB2E1_HUMAN, UB2E2_HUMAN, UB2E3_HUMAN, UB2G2_HUMAN, UB2L3_HUMAN, UB2L6_HUMAN, UB2Q1_HUMAN, UB2V1_HUMAN, UBC9_HUMAN, UBC_HUMAN, UBE2H_HUMAN, UBE2K_HUMAN, UBE2N_HUMAN, UBE2T_HUMAN, UBE2U_HUMAN, UBE2W_HUMAN, UBE2Z_HUMAN, UBP7_HUMAN, UEVLD_HUMAN, UFD1_HUMAN, UFM1_HUMAN, UHRF2_HUMAN, XIAP_HUMAN, XPP1_HUMAN, ZMY10_HUMAN, ZN772_HUMAN

[CLASS: 164]
CA	['establishment_of_localization_in_cell']
P#	46
PN	ABI2_HUMAN, AES_HUMAN, CCD33_HUMAN, CCHCR_HUMAN, CCNL1_HUMAN, CDA7L_HUMAN, CEP55_HUMAN, HGS_HUMAN, I23O1_HUMAN, K1C15_HUMAN, KCTD9_HUMAN, KIFC3_HUMAN, KINH_HUMAN, NUP53_HUMAN, PP16A_HUMAN, PP16B_HUMAN, PTOV1_HUMAN, SEM3F_HUMAN, SNAA_HUMAN, SNAB_HUMAN, SNP23_HUMAN, SNP25_HUMAN, STX11_HUMAN, STX12_HUMAN, STX1A_HUMAN, STX1B_HUMAN, STX2_HUMAN, STX3_HUMAN, STX4_HUMAN, STXB1_HUMAN, STXB5_HUMAN, SYBU_HUMAN, TAD2A_HUMAN, TFP11_HUMAN, TMCC2_HUMAN, TS101_HUMAN, TXLNA_HUMAN, TXLNB_HUMAN, UBA1_HUMAN, UN13B_HUMAN, USBP1_HUMAN, VAMP2_HUMAN, VAMP3_HUMAN, VAPB_HUMAN, VP37C_HUMAN, ZN302_HUMAN

[CLASS: 165]
CA	['signal_transduction']
P#	81
PN	ABI1_HUMAN, ABL1_HUMAN, ABL2_HUMAN, AFF2_HUMAN, AHSA1_HUMAN, ARHG7_HUMAN, CBLB_HUMAN, CBL_HUMAN, CNKR2_HUMAN, CRK_HUMAN, CSF2R_HUMAN, DLG4_HUMAN, DLGP1_HUMAN, DLGP2_HUMAN, DLGP3_HUMAN, DLGP4_HUMAN, DOCK3_HUMAN, DYN2_HUMAN, DYN3_HUMAN, EGFR_HUMAN, EPHB3_HUMAN, ERBB2_HUMAN, ERBB3_HUMAN, ERC2_HUMAN, F2Z3L0_HUMAN, FAK1_HUMAN, FCSD2_HUMAN, FLNC_HUMAN, FYB_HUMAN, FYN_HUMAN, GABR1_HUMAN, GATA6_HUMAN, GIT1_HUMAN, GRB2_HUMAN, HNRPR_HUMAN, ICAL_HUMAN, IL3RB_HUMAN, JKIP1_HUMAN, KI13B_HUMAN, KIT_HUMAN, KY_HUMAN, LAP2_HUMAN, LIPA1_HUMAN, LIPA2_HUMAN, LIPA3_HUMAN, LPHN2_HUMAN, LRIQ3_HUMAN, LRRC7_HUMAN, LYN_HUMAN, M4K3_HUMAN, MK03_HUMAN, MTP_HUMAN, MYLK_HUMAN, NCK1_HUMAN, NCK2_HUMAN, NKX21_HUMAN, OTOF_HUMAN, P85A_HUMAN, PAK2_HUMAN, PLCG1_HUMAN, Q68DF1_HUMAN, RASA1_HUMAN, S29A1_HUMAN, SC5A6_HUMAN, SCRIB_HUMAN, SH3K1_HUMAN, SHAN2_HUMAN, SHAN3_HUMAN, SLK_HUMAN, SNX3_HUMAN, SPN90_HUMAN, SRBS1_HUMAN, SRBS2_HUMAN, SRC_HUMAN, SYN1_HUMAN, TYK2_HUMAN, UBA3_HUMAN, UBC_HUMAN, UBE2F_HUMAN, WASL_HUMA
 N, WASP_HUMAN

[CLASS: 166]
CA	['nucleic_acid_metabolic_process', 'regulation_of_macromolecule_metabolic_process', 'gene_expression']
P#	70
PN	AAKB2_HUMAN, AAPK1_HUMAN, ABLM1_HUMAN, AES_HUMAN, APEX2_HUMAN, BIRC2_HUMAN, C4BPA_HUMAN, CA109_HUMAN, CACO2_HUMAN, CARD9_HUMAN, CC85B_HUMAN, CCD33_HUMAN, CDX4_HUMAN, CHCH3_HUMAN, DDHD2_HUMAN, F107A_HUMAN, FA50B_HUMAN, FBF1_HUMAN, GFAP_HUMAN, GIT2_HUMAN, GOGA2_HUMAN, GTPB3_HUMAN, IKZF3_HUMAN, IKZF5_HUMAN, K0408_HUMAN, K1C15_HUMAN, K1C19_HUMAN, K1C40_HUMAN, KCTD9_HUMAN, LDOC1_HUMAN, LZTS2_HUMAN, NEMO_HUMAN, NMBR_HUMAN, NMB_HUMAN, PIAS2_HUMAN, PSA1_HUMAN, PSME4_HUMAN, Q8N7U5_HUMAN, Q9BTN8_HUMAN, RIBC2_HUMAN, RIPK1_HUMAN, RN213_HUMAN, RND3_HUMAN, SDCB1_HUMAN, SMRD1_HUMAN, STAC3_HUMAN, T22D4_HUMAN, TEX11_HUMAN, TNAP3_HUMAN, TNIP1_HUMAN, TRAF1_HUMAN, TRAF2_HUMAN, TRI23_HUMAN, TRI27_HUMAN, TRI29_HUMAN, TRI37_HUMAN, TRI42_HUMAN, TRIM1_HUMAN, TSG10_HUMAN, UBC9_HUMAN, UBCP1_HUMAN, UBX11_HUMAN, USBP1_HUMAN, VIME_HUMAN, XBP1_HUMAN, ZBED1_HUMAN, ZGPAT_HUMAN, ZN414_HUMAN, ZN417_HUMAN, ZN580_HUMAN

[CLASS: 167]
CA	['biological_process_unknown']
CM	cellular_localization	24/98	
P#	98
PN	ABI2_HUMAN, ABLM3_HUMAN, ACTN2_HUMAN, AKTIP_HUMAN, APC_HUMAN, BAAT_HUMAN, BBS5_HUMAN, BL1S6_HUMAN, BRM1L_HUMAN, CAN1_HUMAN, CC135_HUMAN, CC170_HUMAN, CC85B_HUMAN, CCD33_HUMAN, CCD53_HUMAN, CCD67_HUMAN, CCNH_HUMAN, CEP63_HUMAN, CND3_HUMAN, CS025_HUMAN, CX048_HUMAN, DESM_HUMAN, DLG3_HUMAN, DLG4_HUMAN, EPS8_HUMAN, EXOC1_HUMAN, EXOC2_HUMAN, EXOC3_HUMAN, EXOC4_HUMAN, EXOC5_HUMAN, EXOC6_HUMAN, EXOC7_HUMAN, EXOC8_HUMAN, F16B1_HUMAN, F6WBS8_HUMAN, FAM9C_HUMAN, FLOWR_HUMAN, FXR2_HUMAN, GKAP1_HUMAN, GOG8E_HUMAN, GOG8F_HUMAN, HAUS1_HUMAN, HGS_HUMAN, HOOK2_HUMAN, HSF2_HUMAN, IFIT1_HUMAN, IFIT3_HUMAN, IFT20_HUMAN, IKZF3_HUMAN, ING5_HUMAN, K1C15_HUMAN, K1C19_HUMAN, KLC3_HUMAN, KXDL1_HUMAN, MBIP1_HUMAN, MESH1_HUMAN, MILK2_HUMAN, MLH1_HUMAN, NAV2_HUMAN, NDC80_HUMAN, NDK6_HUMAN, NMDE2_HUMAN, NMDZ1_HUMAN, NMI_HUMAN, NUF2_HUMAN, NUP62_HUMAN, P2R3C_HUMAN, PAR12_HUMAN, PARP2_HUMAN, PCM1_HUMAN, PKHA5_HUMAN, Q5SZY0_HUMAN, Q96BU6_HUMAN, RPAC1_HUMAN, RT4I1_HUMAN, SEP11_HUMAN, SEPT2_HUMAN, SEPT5_HU
 MAN, SEPT7_HUMAN, SEPT8_HUMAN, SPC24_HUMAN, SPC25_HUMAN, SPTN1_HUMAN, SSA27_HUMAN, SYGP1_HUMAN, TM159_HUMAN, TPC6A_HUMAN, TPM3_HUMAN, TXLNA_HUMAN, TXLNB_HUMAN, UBQL1_HUMAN, UBQL4_HUMAN, UFSP2_HUMAN, USBP1_HUMAN, UT14A_HUMAN, WBS16_HUMAN, WIBG_HUMAN, ZC3HE_HUMAN

[CLASS: 168]
CA	['biological_process_unknown']
CM	cellular_nitrogen_compound_biosynthetic_process	12/37	
P#	37
PN	A1BG_HUMAN, ABP1_HUMAN, CC85B_HUMAN, CRIS3_HUMAN, CRYL1_HUMAN, ELMO1_HUMAN, EWS_HUMAN, FANK1_HUMAN, FGD1_HUMAN, FHR1_HUMAN, FXR2_HUMAN, GCC1_HUMAN, GLTD1_HUMAN, K0753_HUMAN, KDM2B_HUMAN, LZTR1_HUMAN, MAGAC_HUMAN, MCRS1_HUMAN, MRP6_HUMAN, NQO1_HUMAN, OXDA_HUMAN, PAPOG_HUMAN, PHS_HUMAN, PRDX1_HUMAN, PRDX4_HUMAN, Q5QPQ3_HUMAN, RALYL_HUMAN, SCMH1_HUMAN, SH21B_HUMAN, SMRD1_HUMAN, SRXN1_HUMAN, SV421_HUMAN, TBC19_HUMAN, TRI54_HUMAN, TYB4Y_HUMAN, USBP1_HUMAN, ZN451_HUMAN

[CLASS: 169]
CA	['organelle_organization']
P#	32
PN	ABRA_HUMAN, ACTB_HUMAN, ACTC_HUMAN, ACTS_HUMAN, AIF1_HUMAN, B2CL1_HUMAN, BAD_HUMAN, BCCIP_HUMAN, BCL2_HUMAN, CAPZB_HUMAN, CCNB1_HUMAN, CDK1_HUMAN, CDN1A_HUMAN, COF1_HUMAN, DMD_HUMAN, DTNA_HUMAN, DTNB_HUMAN, EWS_HUMAN, EZRI_HUMAN, GA45G_HUMAN, HM20A_HUMAN, MCL1_HUMAN, MINP1_HUMAN, MOES_HUMAN, PCNA_HUMAN, PLSL_HUMAN, PTN_HUMAN, SNTG2_HUMAN, SSH2_HUMAN, TSC1_HUMAN, VCAM1_HUMAN, ZN383_HUMAN

[CLASS: 170]
CA	['signal_transduction']
P#	40
PN	ABL1_HUMAN, ABR_HUMAN, CELR3_HUMAN, CLU_HUMAN, FYN_HUMAN, GRB2_HUMAN, IL3RA_HUMAN, ITPR3_HUMAN, JAK2_HUMAN, KIFC2_HUMAN, LAP2_HUMAN, LMAN1_HUMAN, MCFD2_HUMAN, MTP_HUMAN, NBEA_HUMAN, NCK1_HUMAN, P2RX7_HUMAN, PLCG1_HUMAN, PLXC1_HUMAN, PP16A_HUMAN, Q6ZR44_HUMAN, RB27A_HUMAN, RGMA_HUMAN, RIMS1_HUMAN, RIMS2_HUMAN, RNH1_HUMAN, RPH3L_HUMAN, RXRB_HUMAN, SEM7A_HUMAN, SGSM2_HUMAN, SH319_HUMAN, SLK_HUMAN, SOS2_HUMAN, SREC2_HUMAN, TDRD1_HUMAN, TM9S1_HUMAN, TMED5_HUMAN, TRPC3_HUMAN, TRPC6_HUMAN, TRPC7_HUMAN

[CLASS: 171]
CA	['regulation_of_RNA_metabolic_process', 'transcription,_DNA-dependent', 'regulation_of_gene_expression']
P#	62
PN	ABT1_HUMAN, ASB8_HUMAN, B4GT7_HUMAN, BORG4_HUMAN, BTG2_HUMAN, CDA7L_HUMAN, CEP70_HUMAN, CETN2_HUMAN, CIB3_HUMAN, CLPB_HUMAN, COMD1_HUMAN, COMD6_HUMAN, CUL5_HUMAN, DAPK2_HUMAN, DEN2D_HUMAN, ELOA1_HUMAN, ELOB_HUMAN, ELOC_HUMAN, EMP1_HUMAN, FAM9B_HUMAN, GAGE1_HUMAN, GG12I_HUMAN, GMCL1_HUMAN, HXC8_HUMAN, KIZ_HUMAN, KLF17_HUMAN, KR103_HUMAN, KR107_HUMAN, LPXN_HUMAN, MCTS1_HUMAN, MDFI_HUMAN, MDHC_HUMAN, MEOX2_HUMAN, MPP3_HUMAN, MPPE1_HUMAN, PKHH2_HUMAN, RBX1_HUMAN, S35B2_HUMAN, SFI1_HUMAN, SMAD1_HUMAN, SMAD9_HUMAN, SOCS1_HUMAN, SRTD1_HUMAN, SYNE4_HUMAN, TACC3_HUMAN, TBX21_HUMAN, TGFR1_HUMAN, TRI41_HUMAN, TRIM4_HUMAN, TTF2_HUMAN, VHL_HUMAN, WDR6_HUMAN, WSB1_HUMAN, ZC4H2_HUMAN, ZN175_HUMAN, ZN223_HUMAN, ZN250_HUMAN, ZN398_HUMAN, ZN426_HUMAN, ZN490_HUMAN, ZN783_HUMAN, ZSCA4_HUMAN

[CLASS: 172]
CA	['biological_process_unknown']
CM	nucleobase-containing_compound_metabolic_process	13/35	
P#	35
PN	1433G_HUMAN, 1433S_HUMAN, ABTB1_HUMAN, ACY1_HUMAN, CD158_HUMAN, CLHC1_HUMAN, DCP2_HUMAN, DNM1L_HUMAN, EXOSX_HUMAN, GNA15_HUMAN, LT4R1_HUMAN, MAGA1_HUMAN, MAGD4_HUMAN, MID51_HUMAN, MTDC_HUMAN, NAA38_HUMAN, NAGK_HUMAN, PDP1_HUMAN, RENT1_HUMAN, RENT2_HUMAN, SGF29_HUMAN, SH3B4_HUMAN, SHCBP_HUMAN, SHLB2_HUMAN, SMAD2_HUMAN, SMAD9_HUMAN, TERF1_HUMAN, TINAG_HUMAN, TM45B_HUMAN, TRI31_HUMAN, TTC1_HUMAN, URP2_HUMAN, VPP3_HUMAN, XRN2_HUMAN, ZBT37_HUMAN

[CLASS: 173]
CA	['biological_process_unknown']
CM	nucleobase-containing_compound_metabolic_process	39/98	
P#	98
PN	ABTB2_HUMAN, AES_HUMAN, ARMC7_HUMAN, ATPF2_HUMAN, BACD1_HUMAN, BACD2_HUMAN, BNC2_HUMAN, BUB1B_HUMAN, CA109_HUMAN, CAH8_HUMAN, CARD9_HUMAN, CEP72_HUMAN, CGBP1_HUMAN, CI072_HUMAN, CK068_HUMAN, CKAP4_HUMAN, COMD4_HUMAN, CRX_HUMAN, CUL3_HUMAN, CUTC_HUMAN, DPOLZ_HUMAN, E9PET5_HUMAN, EI2BB_HUMAN, EI2BD_HUMAN, EI2BE_HUMAN, FUCO2_HUMAN, GOGA2_HUMAN, HAT1_HUMAN, HMGB4_HUMAN, HTF4_HUMAN, IF2B3_HUMAN, IKZF1_HUMAN, IKZF3_HUMAN, ITF2_HUMAN, K1C40_HUMAN, KANK2_HUMAN, KR124_HUMAN, LDOC1_HUMAN, LNX1_HUMAN, LZTS2_HUMAN, MD2L1_HUMAN, MD2L2_HUMAN, MEOX2_HUMAN, MO4L1_HUMAN, MO4L2_HUMAN, MOFA1_HUMAN, MR1L1_HUMAN, MTUS2_HUMAN, NAGK_HUMAN, NDC80_HUMAN, NDK7_HUMAN, NEK6_HUMAN, NKX22_HUMAN, NR2CA_HUMAN, O76040_HUMAN, OLIG2_HUMAN, OSGI1_HUMAN, PCID2_HUMAN, PCNA_HUMAN, PHC2_HUMAN, PIHD2_HUMAN, PIN1_HUMAN, POSTN_HUMAN, PQBP1_HUMAN, RAMP1_HUMAN, RAMP2_HUMAN, RBTN1_HUMAN, RBTN2_HUMAN, RB_HUMAN, REL_HUMAN, RPC9_HUMAN, RWD2B_HUMAN, SDCB1_HUMAN, SPC1L_HUMAN, SPG21_HUMAN, STK16_HUMAN, T126B_HUMAN, TBX3_HUM
 AN, TCF23_HUMAN, TDT_HUMAN, TPC2L_HUMAN, TPC6A_HUMAN, TPPC3_HUMAN, TPPC9_HUMAN, TRI23_HUMAN, TRI27_HUMAN, TSNAX_HUMAN, TSSK3_HUMAN, TSTD2_HUMAN, TXN4A_HUMAN, UBE2A_HUMAN, USE1_HUMAN, VATB2_HUMAN, VPS52_HUMAN, WFDC9_HUMAN, ZMIZ2_HUMAN, ZW10_HUMAN, ZWINT_HUMAN

[CLASS: 174]
CA	['biological_process_unknown']
CM	synaptic_transmission	5/16	
P#	16
PN	ACACB_HUMAN, AP4M1_HUMAN, ATM_HUMAN, BPL1_HUMAN, CA131_HUMAN, CCG3_HUMAN, CELF6_HUMAN, DDX52_HUMAN, FOXK2_HUMAN, GRD2I_HUMAN, GRID2_HUMAN, PLXA2_HUMAN, PMP22_HUMAN, PP2BB_HUMAN, Q6PHY0_HUMAN, UBP2L_HUMAN

[CLASS: 175]
CA	['biological_process_unknown']
CM	cellular_localization	13/32	
P#	32
PN	ACADM_HUMAN, B1AQT2_HUMAN, BEND3_HUMAN, CASB_HUMAN, CDC42_HUMAN, CHM1B_HUMAN, CHM4B_HUMAN, CSPG5_HUMAN, ETFA_HUMAN, ETFB_HUMAN, FA22F_HUMAN, GCFC1_HUMAN, GOPC_HUMAN, GRB2_HUMAN, ITAV_HUMAN, K2018_HUMAN, MORN4_HUMAN, NFYC_HUMAN, PDZ1P_HUMAN, SMAD2_HUMAN, SMAD3_HUMAN, SSR5_HUMAN, STABP_HUMAN, TAF3_HUMAN, TBPL2_HUMAN, TGFB1_HUMAN, TGFB2_HUMAN, TGFB3_HUMAN, VASN_HUMAN, VPS4A_HUMAN, VTNC_HUMAN, ZN148_HUMAN

[CLASS: 176]
CA	['response_to_endogenous_stimulus', 'protein_phosphorylation', 'regulation_of_catalytic_activity', 'positive_regulation_of_molecular_function', 'intracellular_protein_kinase_cascade', 'regulation_of_signal_transduction', 'positive_regulation_of_cellular_metabolic_process', 'apoptotic_process', 'regulation_of_protein_metabolic_process', 'positive_regulation_of_immune_response', 'regulation_of_transcription,_DNA-dependent', 'cellular_response_to_organic_substance', 'positive_regulation_of_gene_expression', 'cell_surface_receptor_signaling_pathway', 'innate_immune_response', 'regulation_of_defense_response']
P#	23
PN	ACADS_HUMAN, BTK_HUMAN, DUS1_HUMAN, ELF4_HUMAN, GSH0_HUMAN, IRAK1_HUMAN, IRF7_HUMAN, MK01_HUMAN, MK03_HUMAN, MK08_HUMAN, MK14_HUMAN, MYC_HUMAN, MYD88_HUMAN, SKP2_HUMAN, SMAD3_HUMAN, SP130_HUMAN, STA5A_HUMAN, STOX1_HUMAN, TAF10_HUMAN, TLR4_HUMAN, UBC_HUMAN, UD2B4_HUMAN, ZDHC4_HUMAN

[CLASS: 177]
CA	['signal_transduction', 'positive_regulation_of_cellular_process']
P#	61
PN	ABL1_HUMAN, ACAP1_HUMAN, AIRE_HUMAN, AMPH_HUMAN, ARHGB_HUMAN, ASAP1_HUMAN, ASAP2_HUMAN, B4DP69_HUMAN, BIN1_HUMAN, CBL_HUMAN, CDC42_HUMAN, CKAP5_HUMAN, COBL_HUMAN, CRK_HUMAN, DLGP4_HUMAN, DLX2_HUMAN, DLX5_HUMAN, DNLI3_HUMAN, DOPO_HUMAN, DUS15_HUMAN, DYN1_HUMAN, DYN2_HUMAN, ELL3_HUMAN, EMAL1_HUMAN, F2Z3L0_HUMAN, FAK1_HUMAN, FRIH_HUMAN, FYN_HUMAN, GRB2_HUMAN, HXC8_HUMAN, I20L2_HUMAN, ITSN1_HUMAN, LCP2_HUMAN, MSX1_HUMAN, MSX2_HUMAN, MTP_HUMAN, MYO1E_HUMAN, NCK1_HUMAN, NCOA1_HUMAN, NEK8_HUMAN, NELFB_HUMAN, P85A_HUMAN, PACN1_HUMAN, PACN2_HUMAN, PACN3_HUMAN, PAX3_HUMAN, PAXI_HUMAN, PLCG1_HUMAN, RHG17_HUMAN, RPGF1_HUMAN, SH3G2_HUMAN, SH3K1_HUMAN, SHLB1_HUMAN, SL9A2_HUMAN, SLK_HUMAN, SNX8_HUMAN, SRC_HUMAN, SYNJ1_HUMAN, TBP_HUMAN, TRPV4_HUMAN, WASL_HUMAN

[CLASS: 178]
CA	['RNA_metabolic_process', 'regulation_of_nucleobase-containing_compound_metabolic_process', 'gene_expression', 'regulation_of_cellular_macromolecule_biosynthetic_process', 'organic_cyclic_compound_biosynthetic_process']
P#	44
PN	ACAP2_HUMAN, ANR53_HUMAN, AP2B_HUMAN, ATM_HUMAN, ATR_HUMAN, BNIP3_HUMAN, BRE1B_HUMAN, CEL3A_HUMAN, CREB3_HUMAN, ELMD1_HUMAN, ENDOV_HUMAN, FGFR3_HUMAN, FOXA2_HUMAN, FRMD5_HUMAN, H2A1C_HUMAN, ISL1_HUMAN, ISL2_HUMAN, LCN1_HUMAN, LHX1_HUMAN, LHX3_HUMAN, LMBRL_HUMAN, LZTR1_HUMAN, NELFD_HUMAN, NR4A2_HUMAN, NU4LM_HUMAN, OPA1_HUMAN, OTX2_HUMAN, Q16089_HUMAN, Q6ZTP6_HUMAN, RWDD3_HUMAN, SETBP_HUMAN, STAT1_HUMAN, SUGP2_HUMAN, T2FB_HUMAN, TCF19_HUMAN, THG1_HUMAN, THIM_HUMAN, UBC9_HUMAN, UBE3A_HUMAN, UBXN4_HUMAN, YAF2_HUMAN, ZN451_HUMAN, ZN638_HUMAN, ZNF24_HUMAN

[CLASS: 179]
CA	['biological_process_unknown']
CM	signal_transduction	13/38	
P#	38
PN	1433G_HUMAN, ACAP3_HUMAN, ATRX_HUMAN, B4GT3_HUMAN, B7ZBG9_HUMAN, CENPR_HUMAN, CI114_HUMAN, EWS_HUMAN, FA69B_HUMAN, FUND2_HUMAN, GIT1_HUMAN, IF6_HUMAN, K1377_HUMAN, LC7L2_HUMAN, MAGD1_HUMAN, MMP12_HUMAN, OFD1_HUMAN, OPRX_HUMAN, PLK1_HUMAN, PSA_HUMAN, Q2L6I2_HUMAN, RBM23_HUMAN, RIF1_HUMAN, RT31_HUMAN, SAT1_HUMAN, SC24A_HUMAN, SIAH1_HUMAN, STAT3_HUMAN, SURF2_HUMAN, SVIL_HUMAN, TAB1_HUMAN, TBA4A_HUMAN, TFG_HUMAN, TM102_HUMAN, TMM43_HUMAN, UBP13_HUMAN, UPAR_HUMAN, VOPP1_HUMAN

[CLASS: 180]
CA	['apoptotic_process', 'signal_transduction', 'positive_regulation_of_cellular_process']
P#	17
PN	1433E_HUMAN, ACBG1_HUMAN, AVEN_HUMAN, B2CL1_HUMAN, BCL2_HUMAN, DNM1L_HUMAN, EFHD1_HUMAN, G3P_HUMAN, GSK3B_HUMAN, MTCH1_HUMAN, PSN1_HUMAN, Q6DCB4_HUMAN, SH3G1_HUMAN, SYUA_HUMAN, TBCD8_HUMAN, TPPP_HUMAN, VIME_HUMAN

[CLASS: 181]
CA	['RNA_metabolic_process', 'regulation_of_macromolecule_metabolic_process', 'gene_expression', 'regulation_of_nitrogen_compound_metabolic_process', 'positive_regulation_of_cellular_process']
P#	42
PN	ACBP_HUMAN, APLP1_HUMAN, BRD7_HUMAN, BRE1A_HUMAN, CKLF6_HUMAN, EF1G_HUMAN, EFNA1_HUMAN, EVA1A_HUMAN, GSK3B_HUMAN, KCRS_HUMAN, KI21A_HUMAN, LAMA4_HUMAN, LRIF1_HUMAN, MPC2_HUMAN, NSF1C_HUMAN, P53_HUMAN, PAAF1_HUMAN, PCDA4_HUMAN, PLCD3_HUMAN, PRS4_HUMAN, PRS6B_HUMAN, PRS7_HUMAN, PSD10_HUMAN, PSD11_HUMAN, PSMD2_HUMAN, PSMD6_HUMAN, PTN_HUMAN, Q5TG12_HUMAN, RBM5_HUMAN, RIF1_HUMAN, RLA1_HUMAN, RU17_HUMAN, SAT1_HUMAN, SETB1_HUMAN, SKIL_HUMAN, SMAD1_HUMAN, SMAD4_HUMAN, SMAD5_HUMAN, SUMO2_HUMAN, U119A_HUMAN, XRCC6_HUMAN, ZNF24_HUMAN

[CLASS: 182]
CA	['nucleic_acid_metabolic_process']
P#	100
PN	ACD_HUMAN, AF1L1_HUMAN, AL1A1_HUMAN, ANDR_HUMAN, ANXA3_HUMAN, APLP1_HUMAN, ASF1A_HUMAN, ATP5H_HUMAN, BOC_HUMAN, BRD7_HUMAN, CAAP1_HUMAN, CAB39_HUMAN, CC106_HUMAN, CDN1A_HUMAN, CHD3_HUMAN, CRCT1_HUMAN, DMP4_HUMAN, E7EUE5_HUMAN, E9PB02_HUMAN, E9PG89_HUMAN, EAF6_HUMAN, EF1A1_HUMAN, EF1G_HUMAN, ETHE1_HUMAN, FA86C_HUMAN, FEZ1_HUMAN, FEZ2_HUMAN, GA45G_HUMAN, GAR1_HUMAN, GASP1_HUMAN, GDF9_HUMAN, GET4_HUMAN, GLYAT_HUMAN, H31_HUMAN, H4_HUMAN, HAP1_HUMAN, HIRA_HUMAN, HMOX2_HUMAN, HSPB1_HUMAN, IGS21_HUMAN, IMMT_HUMAN, ING4_HUMAN, JADE1_HUMAN, K1377_HUMAN, KAT5_HUMAN, KAT7_HUMAN, KCMA1_HUMAN, KDM4A_HUMAN, KIBRA_HUMAN, KITH_HUMAN, KLK10_HUMAN, KPCZ_HUMAN, LRIF1_HUMAN, MD2BP_HUMAN, MED31_HUMAN, NDST2_HUMAN, NSMA2_HUMAN, P53_HUMAN, PA1B3_HUMAN, PABP4_HUMAN, PCNA_HUMAN, PDCD5_HUMAN, PFD1_HUMAN, PHOCN_HUMAN, PIAS4_HUMAN, PKHM1_HUMAN, PLRKT_HUMAN, PLXB2_HUMAN, POP7_HUMAN, POTE1_HUMAN, PTN_HUMAN, Q7KZT7_HUMAN, Q96DN7_HUMAN, RGS7_HUMAN, RIF1_HUMAN, RM44_HUMAN, RSMN_HUMAN, SAT1_HUMAN, SETB1_HU
 MAN, SGSM2_HUMAN, SMN_HUMAN, SMRD1_HUMAN, SNAPN_HUMAN, SPB9_HUMAN, ST1E1_HUMAN, STK11_HUMAN, TAF1D_HUMAN, TERF2_HUMAN, THAP4_HUMAN, TOPK_HUMAN, TTLL5_HUMAN, TYB4_HUMAN, U119A_HUMAN, VATH_HUMAN, VIME_HUMAN, VOPP1_HUMAN, XRCC4_HUMAN, XRCC6_HUMAN, ZBT45_HUMAN, ZN235_HUMAN

[CLASS: 183]
CA	['signal_transduction']
P#	22
PN	ACER3_HUMAN, DESM_HUMAN, GBRAP_HUMAN, IDD_HUMAN, IRAK1_HUMAN, MAON_HUMAN, MLH1_HUMAN, MLP3A_HUMAN, NBR1_HUMAN, NEBU_HUMAN, Q9H716_HUMAN, SMUF2_HUMAN, SQSTM_HUMAN, SUMO1_HUMAN, SYNCI_HUMAN, TITIN_HUMAN, TNR5_HUMAN, TRAF4_HUMAN, TRI63_HUMAN, TYDP2_HUMAN, UBC9_HUMAN, ZNT7_HUMAN

[CLASS: 184]
CA	['biological_process_unknown']
CM	nucleobase-containing_compound_metabolic_process	21/63	
P#	63
PN	ACES_HUMAN, AIM2_HUMAN, APBP2_HUMAN, ATF7_HUMAN, B4DFE7_HUMAN, CD019_HUMAN, CEL_HUMAN, CHLE_HUMAN, CHM1B_HUMAN, CHM2A_HUMAN, CHM4B_HUMAN, CHMP3_HUMAN, CHMP5_HUMAN, COLQ_HUMAN, CP4FC_HUMAN, CSK21_HUMAN, CSK22_HUMAN, CSK2B_HUMAN, DHX16_HUMAN, ECI2_HUMAN, ENPL_HUMAN, FAM9B_HUMAN, FGF1_HUMAN, FOS_HUMAN, FUT1_HUMAN, HDHD2_HUMAN, ITSN2_HUMAN, K1549_HUMAN, KLF13_HUMAN, KLF16_HUMAN, MBD5_HUMAN, MEG10_HUMAN, MIC1_HUMAN, MITD1_HUMAN, MK14_HUMAN, MYL4_HUMAN, MYO5B_HUMAN, OCAD1_HUMAN, PDC10_HUMAN, PHS_HUMAN, PRIMA_HUMAN, PYRD2_HUMAN, RB11A_HUMAN, RFIP2_HUMAN, RHBG_HUMAN, RNPS1_HUMAN, RRP12_HUMAN, S10AD_HUMAN, SH2B1_HUMAN, SIAT1_HUMAN, SIN3A_HUMAN, SODM_HUMAN, SYT1_HUMAN, SYYM_HUMAN, TPC11_HUMAN, UBP54_HUMAN, URGCP_HUMAN, UTP18_HUMAN, VPS4B_HUMAN, WASP_HUMAN, YTHD1_HUMAN, ZFY19_HUMAN, ZN567_HUMAN

[CLASS: 185]
CA	['signal_transduction']
P#	27
PN	ACHA4_HUMAN, ACHB2_HUMAN, BY55_HUMAN, CREL2_HUMAN, DC1L1_HUMAN, FBX5_HUMAN, FEZ1_HUMAN, FEZ2_HUMAN, GET4_HUMAN, K1377_HUMAN, NK2R_HUMAN, PDIA1_HUMAN, PIN1_HUMAN, PLK1_HUMAN, PTN_HUMAN, RAB4A_HUMAN, SODM_HUMAN, SP30L_HUMAN, SRA1_HUMAN, SRGN_HUMAN, TKN1_HUMAN, TKN4_HUMAN, TKNK_HUMAN, TNR14_HUMAN, TTHY_HUMAN, UBQL1_HUMAN, UBQL4_HUMAN

[CLASS: 186]
CA	['regulation_of_phosphate_metabolic_process', 'regulation_of_macromolecule_metabolic_process', 'phosphorylation', 'cellular_protein_modification_process', 'regulation_of_signal_transduction', 'enzyme_linked_receptor_protein_signaling_pathway', 'intracellular_signal_transduction', 'response_to_organic_substance', 'positive_regulation_of_cellular_process']
P#	62
PN	A4_HUMAN, AACT_HUMAN, ACHA7_HUMAN, ALK_HUMAN, AMPQ_HUMAN, B4DK95_HUMAN, BRAF_HUMAN, CBL_HUMAN, CCL14_HUMAN, CCL26_HUMAN, CCR1_HUMAN, CNTFR_HUMAN, CNTF_HUMAN, CRK_HUMAN, CTRB1_HUMAN, DDR1_HUMAN, EGFR_HUMAN, ELOC_HUMAN, EPOR_HUMAN, ERBB2_HUMAN, FAK1_HUMAN, FRS2_HUMAN, GAB1_HUMAN, GFRA4_HUMAN, GRB2_HUMAN, IFIT3_HUMAN, IL6RA_HUMAN, IL6RB_HUMAN, ILK_HUMAN, IRS1_HUMAN, JAK1_HUMAN, JAK2_HUMAN, KIT_HUMAN, LFG3_HUMAN, LIFR_HUMAN, MIPEP_HUMAN, MK06_HUMAN, NCK2_HUMAN, NTF4_HUMAN, NTRK2_HUMAN, P85A_HUMAN, PDPK1_HUMAN, PLCG1_HUMAN, PLCG2_HUMAN, PSPN_HUMAN, PTN11_HUMAN, PTPRJ_HUMAN, RBM26_HUMAN, RET_HUMAN, RPGF1_HUMAN, RPGP1_HUMAN, SHC1_HUMAN, SOCS3_HUMAN, SOCS4_HUMAN, SOCS5_HUMAN, TNR16_HUMAN, TOM22_HUMAN, TOM40_HUMAN, TOM7_HUMAN, VGFR3_HUMAN, VPP4_HUMAN, ZN133_HUMAN

[CLASS: 187]
CA	['biological_process_unknown']
CM	signal_transduction	7/25	
P#	25
PN	ACHA_HUMAN, ACHD_HUMAN, ACHE_HUMAN, CX6A1_HUMAN, CXCR7_HUMAN, ENPP3_HUMAN, ESTD_HUMAN, EURL_HUMAN, EXTL1_HUMAN, FOXJ1_HUMAN, GRB2_HUMAN, KCNH7_HUMAN, NMRL1_HUMAN, PPIL1_HUMAN, PRR22_HUMAN, RDHE2_HUMAN, RPRM_HUMAN, RUSD1_HUMAN, SO2A1_HUMAN, SPX3_HUMAN, ST32C_HUMAN, TAB3_HUMAN, TMM79_HUMAN, TX264_HUMAN, ZN177_HUMAN

[CLASS: 188]
CA	['nucleobase-containing_compound_metabolic_process', 'regulation_of_signal_transduction', 'phosphate-containing_compound_metabolic_process', 'cell_surface_receptor_signaling_pathway', 'intracellular_signal_transduction', 'regulation_of_molecular_function', 'positive_regulation_of_cellular_process']
P#	34
PN	ACK1_HUMAN, ARBK1_HUMAN, ARF6_HUMAN, ARHG7_HUMAN, ARRB1_HUMAN, BTK_HUMAN, CCR2_HUMAN, CDC42_HUMAN, CYH2_HUMAN, EGFR_HUMAN, GBB5_HUMAN, GBG13_HUMAN, GBG1_HUMAN, GBG2_HUMAN, GBG3_HUMAN, GBG4_HUMAN, GBG5_HUMAN, GBG7_HUMAN, GIT1_HUMAN, GIT2_HUMAN, GRB2_HUMAN, KPCA_HUMAN, KPCZ_HUMAN, PAK1_HUMAN, PAK2_HUMAN, PCLO_HUMAN, PEX5R_HUMAN, PI51A_HUMAN, PP14A_HUMAN, PPM1E_HUMAN, RAF1_HUMAN, SPD2B_HUMAN, TEC_HUMAN, TNFL6_HUMAN

[CLASS: 189]
CA	['regulation_of_transcription_from_RNA_polymerase_II_promoter', 'chromatin_modification']
P#	51
PN	ACL6A_HUMAN, ARI1A_HUMAN, ARI1B_HUMAN, ARID2_HUMAN, ATR_HUMAN, BRCA1_HUMAN, BRD2_HUMAN, CARM1_HUMAN, CBP_HUMAN, CDK8_HUMAN, CHD4_HUMAN, DDX51_HUMAN, DSC1_HUMAN, DSG1_HUMAN, EP300_HUMAN, ESR1_HUMAN, FHL2_HUMAN, H2B1K_HUMAN, H4_HUMAN, HDAC1_HUMAN, HDAC2_HUMAN, HIRA_HUMAN, HM20B_HUMAN, KDM1A_HUMAN, MED1_HUMAN, MTA1_HUMAN, MTA2_HUMAN, P53_HUMAN, PHB2_HUMAN, PKP3_HUMAN, PLAK_HUMAN, PTMA_HUMAN, Q9HBD4_HUMAN, RBBP4_HUMAN, RBBP7_HUMAN, RCOR1_HUMAN, RPB1_HUMAN, SAP18_HUMAN, SAP30_HUMAN, SIN3A_HUMAN, SMCA2_HUMAN, SMCA4_HUMAN, SMCE1_HUMAN, SMRC1_HUMAN, SMRC2_HUMAN, SMRD1_HUMAN, SMRD2_HUMAN, SND1_HUMAN, SNF5_HUMAN, TF65_HUMAN, TM164_HUMAN

[CLASS: 190]
CA	['regulation_of_transcription,_DNA-dependent', 'positive_regulation_of_cellular_process', 'transcription_from_RNA_polymerase_II_promoter']
P#	45
PN	ACL7A_HUMAN, ASCL2_HUMAN, ATMIN_HUMAN, ATM_HUMAN, AZI1_HUMAN, BCL3_HUMAN, BRCA1_HUMAN, CG057_HUMAN, CITE2_HUMAN, COM1_HUMAN, CTBP1_HUMAN, CTBP2_HUMAN, DCOR_HUMAN, DEPD7_HUMAN, E9PDQ9_HUMAN, ENAH_HUMAN, EP300_HUMAN, F1711_HUMAN, F1T0D9_HUMAN, FAT1_HUMAN, HNF4A_HUMAN, HOME1_HUMAN, HOME3_HUMAN, IF172_HUMAN, INT3_HUMAN, ISL1_HUMAN, KAT5_HUMAN, LHX2_HUMAN, LHX3_HUMAN, LIN9_HUMAN, LMX1A_HUMAN, MDM2_HUMAN, NCOA1_HUMAN, NCOA6_HUMAN, NDUAC_HUMAN, NFKB1_HUMAN, PAX6_HUMAN, RBBP5_HUMAN, RB_HUMAN, SOSB1_HUMAN, TBP_HUMAN, TELO2_HUMAN, TES_HUMAN, TF2B_HUMAN, ZN768_HUMAN

[CLASS: 191]
CA	['positive_regulation_of_macromolecule_biosynthetic_process', 'regulation_of_transcription_from_RNA_polymerase_II_promoter', 'positive_regulation_of_nucleobase-containing_compound_metabolic_process', 'signal_transduction', 'positive_regulation_of_cellular_biosynthetic_process']
P#	46
PN	1433S_HUMAN, ACM2_HUMAN, AHR_HUMAN, AIP_HUMAN, ANRA2_HUMAN, ARNT2_HUMAN, ARNT_HUMAN, BCAS3_HUMAN, BMAL1_HUMAN, BMAL2_HUMAN, CC017_HUMAN, CD11A_HUMAN, CLOCK_HUMAN, CNGB1_HUMAN, CSK21_HUMAN, CTBP1_HUMAN, CTBP2_HUMAN, EGFR_HUMAN, EGLN1_HUMAN, EP300_HUMAN, EPAS1_HUMAN, GBG2_HUMAN, HDAC4_HUMAN, HDAC5_HUMAN, HIF1A_HUMAN, HS90A_HUMAN, KAT2B_HUMAN, NCOA1_HUMAN, NCOA2_HUMAN, NCOA3_HUMAN, NR1H3_HUMAN, OSBP1_HUMAN, PAK1_HUMAN, PININ_HUMAN, PPARA_HUMAN, RARA_HUMAN, RCBT2_HUMAN, RXRA_HUMAN, SH3L1_HUMAN, SIM2_HUMAN, SP1_HUMAN, TEBP_HUMAN, UBC9_HUMAN, UBP43_HUMAN, VAPA_HUMAN, VHL_HUMAN

[CLASS: 192]
CA	['signal_transduction']
P#	26
PN	ACM3_HUMAN, AKT1_HUMAN, ANR17_HUMAN, APOH_HUMAN, B3A3_HUMAN, B3AT_HUMAN, BCD1_HUMAN, CAH4_HUMAN, CD2A1_HUMAN, CDC42_HUMAN, GFPT1_HUMAN, KS6B1_HUMAN, KSYK_HUMAN, LYN_HUMAN, MDM2_HUMAN, MK08_HUMAN, MTOR_HUMAN, NEB2_HUMAN, P53_HUMAN, PEX14_HUMAN, PEX16_HUMAN, PEX19_HUMAN, PKHA8_HUMAN, Q15227_HUMAN, RICTR_HUMAN, SMAD2_HUMAN

[CLASS: 193]
CA	['biological_process_unknown']
CM	nucleobase-containing_compound_metabolic_process	13/37	
P#	37
PN	ACMSD_HUMAN, ADX_HUMAN, ANDR_HUMAN, ARF5_HUMAN, B4DT13_HUMAN, CLUA1_HUMAN, CP1A2_HUMAN, CP2E1_HUMAN, CUED1_HUMAN, CYC_HUMAN, EFCB6_HUMAN, F5H8A7_HUMAN, FACE1_HUMAN, GATM_HUMAN, IF4H_HUMAN, IKKE_HUMAN, LNX1_HUMAN, LPPRC_HUMAN, MAGAB_HUMAN, MDN1_HUMAN, MYOZ1_HUMAN, NCPR_HUMAN, PARK7_HUMAN, RFIP3_HUMAN, RM19_HUMAN, RRMJ1_HUMAN, SMUF2_HUMAN, TELT_HUMAN, TERA_HUMAN, TF65_HUMAN, TOM34_HUMAN, TP4A3_HUMAN, TRAF6_HUMAN, TRI63_HUMAN, UBE2U_HUMAN, UXT_HUMAN, ZSWM2_HUMAN

[CLASS: 194]
CA	['protein_phosphorylation', 'cell_proliferation', 'regulation_of_catalytic_activity', 'interphase_of_mitotic_cell_cycle', 'nucleic_acid_metabolic_process', 'regulation_of_cell_cycle', 'signal_transduction', 'regulation_of_protein_modification_process', 'regulation_of_gene_expression', 'positive_regulation_of_cellular_process']
P#	38
PN	ACOD_HUMAN, ASB4_HUMAN, BRCA1_HUMAN, CCNA1_HUMAN, CCNA2_HUMAN, CCNB1_HUMAN, CCNB2_HUMAN, CCND1_HUMAN, CCNE1_HUMAN, CD2A1_HUMAN, CDC6_HUMAN, CDK1_HUMAN, CDK2_HUMAN, CDK4_HUMAN, CDK6_HUMAN, CDN1A_HUMAN, CDN1B_HUMAN, CKS1_HUMAN, DCLK1_HUMAN, E2F1_HUMAN, FOLR1_HUMAN, HERC5_HUMAN, HIF1N_HUMAN, IRAK3_HUMAN, LYN_HUMAN, MAP7_HUMAN, MCM2_HUMAN, MYC_HUMAN, NSA2_HUMAN, PLCL2_HUMAN, PP1A_HUMAN, RBL1_HUMAN, RB_HUMAN, SGT1_HUMAN, SKP1_HUMAN, SKP2_HUMAN, TGFR2_HUMAN, TRPV4_HUMAN

[CLASS: 195]
CA	['biological_process_unknown']
CM	cellular_protein_metabolic_process	11/41	
P#	41
PN	A2MG_HUMAN, ACON_HUMAN, ACTH_HUMAN, ADHX_HUMAN, ALDOA_HUMAN, ARSA_HUMAN, BGH3_HUMAN, CLC4G_HUMAN, CLD12_HUMAN, ECHM_HUMAN, ECSIT_HUMAN, ELP3_HUMAN, FAN1_HUMAN, FINC_HUMAN, GALT6_HUMAN, GRB2_HUMAN, GTR5_HUMAN, IFNA4_HUMAN, KPYR_HUMAN, MLH1_HUMAN, MYOC_HUMAN, PMS2_HUMAN, PPIC_HUMAN, PQLC1_HUMAN, PRDX1_HUMAN, Q7Z5G6_HUMAN, RM02_HUMAN, RPB1_HUMAN, RSSA_HUMAN, SEC13_HUMAN, SHBG_HUMAN, STRN4_HUMAN, SUMO4_HUMAN, SYFA_HUMAN, TMEM9_HUMAN, TRI47_HUMAN, TRI63_HUMAN, UBA1_HUMAN, UBE2U_HUMAN, WBP2_HUMAN, WDR44_HUMAN

[CLASS: 196]
CA	['regulation_of_macromolecule_metabolic_process', 'nucleic_acid_metabolic_process', 'gene_expression']
P#	41
PN	ACOT2_HUMAN, AFG32_HUMAN, ATR_HUMAN, CAND1_HUMAN, CUL1_HUMAN, CUL4A_HUMAN, CUL4B_HUMAN, CUL5_HUMAN, DAZ3_HUMAN, DCAF4_HUMAN, DCNL1_HUMAN, DDB1_HUMAN, E2F1_HUMAN, ELOA1_HUMAN, FBX38_HUMAN, FOXJ3_HUMAN, GABPA_HUMAN, GLD2_HUMAN, HCFC1_HUMAN, IMP4_HUMAN, LDB1_HUMAN, LRC41_HUMAN, MED23_HUMAN, NEDD8_HUMAN, PUM2_HUMAN, Q9BWW5_HUMAN, RAC2_HUMAN, RBPMS_HUMAN, RBX1_HUMAN, RL11_HUMAN, SENP8_HUMAN, SOCS1_HUMAN, SOX30_HUMAN, SP1_HUMAN, STML1_HUMAN, VHL_HUMAN, VPRBP_HUMAN, WDTC1_HUMAN, WSB1_HUMAN, ZBT7B_HUMAN, ZN277_HUMAN

[CLASS: 197]
CA	['regulation_of_macromolecule_metabolic_process', 'nucleobase-containing_compound_metabolic_process', 'signal_transduction']
P#	24
PN	ACOX1_HUMAN, AES_HUMAN, ANDR_HUMAN, APBP2_HUMAN, ATX2_HUMAN, C1QT5_HUMAN, CCNJL_HUMAN, CREB3_HUMAN, GCH1_HUMAN, GTR4_HUMAN, HDAC3_HUMAN, HDAC4_HUMAN, KCC4_HUMAN, LPP1_HUMAN, MFRP_HUMAN, NR2C1_HUMAN, NR2C2_HUMAN, RAB26_HUMAN, RRS1_HUMAN, SH3G2_HUMAN, SH3G3_HUMAN, STRN3_HUMAN, TICN3_HUMAN, TRAF2_HUMAN

[CLASS: 198]
CA	['regulation_of_transcription,_DNA-dependent']
P#	32
PN	ACOX3_HUMAN, ANKR2_HUMAN, ATF4_HUMAN, ATX1_HUMAN, CIRBP_HUMAN, CSK21_HUMAN, F5H098_HUMAN, GDF8_HUMAN, HNRPK_HUMAN, HS90B_HUMAN, IKBA_HUMAN, IKBB_HUMAN, KBRS2_HUMAN, MDM2_HUMAN, NKX23_HUMAN, NUDT9_HUMAN, P53_HUMAN, RBMX_HUMAN, RBY1A_HUMAN, RL5_HUMAN, RN157_HUMAN, SAFB1_HUMAN, SMUF2_HUMAN, SREK1_HUMAN, TBP_HUMAN, TELT_HUMAN, TF2AY_HUMAN, TITIN_HUMAN, UB2G2_HUMAN, YBOX1_HUMAN, Z804A_HUMAN, ZN212_HUMAN

[CLASS: 199]
CA	['biological_process_unknown']
CM	phosphorus_metabolic_process	6/14	
P#	14
PN	ABL1_HUMAN, ACPH_HUMAN, ATX1_HUMAN, CENPA_HUMAN, CENPN_HUMAN, CHM1B_HUMAN, CNOTA_HUMAN, FYN_HUMAN, HGFL_HUMAN, IST1_HUMAN, SUCA_HUMAN, SUCB2_HUMAN, UBA5_HUMAN, WNK2_HUMAN

[CLASS: 200]
CA	['biological_process_unknown']
CM	nucleic_acid_metabolic_process	12/32	
P#	32
PN	ACS2L_HUMAN, CDR1_HUMAN, CEP76_HUMAN, CNOT8_HUMAN, CRBA4_HUMAN, CRBB1_HUMAN, DNM1L_HUMAN, E400N_HUMAN, ESR1_HUMAN, IFIH1_HUMAN, K1143_HUMAN, MGRN1_HUMAN, PEX5_HUMAN, RN128_HUMAN, RNF4_HUMAN, SCG3_HUMAN, SIR3_HUMAN, TBP_HUMAN, TF3B_HUMAN, TF3C2_HUMAN, TF3C4_HUMAN, TOB2_HUMAN, TRI25_HUMAN, UB2G2_HUMAN, UB2J2_HUMAN, UB2Q2_HUMAN, UBC9_HUMAN, UBE2T_HUMAN, VAC14_HUMAN, XIAP_HUMAN, XRCC6_HUMAN, ZMY10_HUMAN

[CLASS: 201]
CA	['regulation_of_transcription,_DNA-dependent', 'chromosome_organization', 'peptidyl-amino_acid_modification']
P#	32
PN	ACL6A_HUMAN, ACSA_HUMAN, ACTB_HUMAN, ATM_HUMAN, ATR_HUMAN, BRD8_HUMAN, CCDC8_HUMAN, DCK_HUMAN, DMAP1_HUMAN, E9PFV9_HUMAN, EAF6_HUMAN, EP400_HUMAN, EPC1_HUMAN, EPC2_HUMAN, HIRA_HUMAN, IKBE_HUMAN, ING3_HUMAN, KAT5_HUMAN, MO4L1_HUMAN, NAV2_HUMAN, PP6R1_HUMAN, PP6R3_HUMAN, PPP6_HUMAN, PRKDC_HUMAN, RBM15_HUMAN, RENT1_HUMAN, RUVB1_HUMAN, RUVB2_HUMAN, TAOK3_HUMAN, TRRAP_HUMAN, YETS4_HUMAN, ZN608_HUMAN

[CLASS: 202]
CA	['biological_process_unknown']
CM	['biological_process_unknown']	0/34	
P#	34
PN	ACSL3_HUMAN, AES_HUMAN, APOL1_HUMAN, ASUN_HUMAN, CA109_HUMAN, CDC23_HUMAN, CJ082_HUMAN, CPNE6_HUMAN, CS044_HUMAN, EPMIP_HUMAN, FA81B_HUMAN, FBX34_HUMAN, GG6L2_HUMAN, K1C40_HUMAN, LZTS2_HUMAN, MEOX2_HUMAN, MIS_HUMAN, MTUS2_HUMAN, PIN1_HUMAN, PLK4_HUMAN, RBPMS_HUMAN, RBTN2_HUMAN, RINT1_HUMAN, SH3R2_HUMAN, SPAS1_HUMAN, SPERT_HUMAN, SPG7_HUMAN, T22D4_HUMAN, T2FB_HUMAN, TEX11_HUMAN, TGFR1_HUMAN, ZF161_HUMAN, ZMAT2_HUMAN, ZN655_HUMAN

[CLASS: 203]
CA	['signal_transduction']
P#	27
PN	1433E_HUMAN, 1433G_HUMAN, 1433Z_HUMAN, ACSL4_HUMAN, ATX1_HUMAN, CSN5_HUMAN, DSE_HUMAN, F2Z2W0_HUMAN, GABR1_HUMAN, GABR2_HUMAN, GP1BB_HUMAN, K1377_HUMAN, LC7L2_HUMAN, MSL2_HUMAN, MYOF_HUMAN, NSF_HUMAN, P53_HUMAN, REPS1_HUMAN, SAT1_HUMAN, SH3G3_HUMAN, SMS1_HUMAN, SNX24_HUMAN, SSFA2_HUMAN, THIO_HUMAN, VIME_HUMAN, WNK1_HUMAN, WWC2_HUMAN

[CLASS: 204]
CA	['regulation_of_transcription,_DNA-dependent']
P#	21
PN	ACSM3_HUMAN, ACTG_HUMAN, B4DSP0_HUMAN, CAP1_HUMAN, CAP2_HUMAN, CIKS_HUMAN, CTBP2_HUMAN, EHMT2_HUMAN, FHL3_HUMAN, IDI1_HUMAN, KLF3_HUMAN, PO3F3_HUMAN, PO3F4_HUMAN, PR15A_HUMAN, TNR8_HUMAN, TRAF1_HUMAN, TRAF2_HUMAN, TRAF3_HUMAN, TRAF5_HUMAN, TRAF6_HUMAN, Z512B_HUMAN

[CLASS: 205]
CA	['biological_process_unknown']
CM	['biological_process_unknown']		
P#	2
PN	ACSS3_HUMAN, LFTY2_HUMAN

[CLASS: 206]
CA	['positive_regulation_of_transcription_from_RNA_polymerase_II_promoter', 'signal_transduction', 'cellular_response_to_chemical_stimulus']
P#	36
PN	ACTA_HUMAN, ACTS_HUMAN, ADCY3_HUMAN, B2L15_HUMAN, CBP_HUMAN, EGR1_HUMAN, EP300_HUMAN, FOXH1_HUMAN, GOPC_HUMAN, JUN_HUMAN, KCC2G_HUMAN, MEF2A_HUMAN, MYOD1_HUMAN, NCOA1_HUMAN, NFYA_HUMAN, NFYC_HUMAN, NR1I3_HUMAN, P53_HUMAN, PCY1B_HUMAN, PRGC1_HUMAN, RXRA_HUMAN, SAAL1_HUMAN, SMAD2_HUMAN, SMAD3_HUMAN, SMAD4_HUMAN, SNW1_HUMAN, SP1_HUMAN, SPB4_HUMAN, SRBP2_HUMAN, STML3_HUMAN, TCPD_HUMAN, TCPE_HUMAN, TEAD2_HUMAN, TF65_HUMAN, TWST1_HUMAN, USF2_HUMAN

[CLASS: 207]
CA	['regulation_of_macromolecule_metabolic_process']
P#	104
PN	ACTBL_HUMAN, ADIP_HUMAN, AES_HUMAN, AN36B_HUMAN, AP1M1_HUMAN, AP2M1_HUMAN, BEND7_HUMAN, BL1S6_HUMAN, BSDC1_HUMAN, BYST_HUMAN, CAMKV_HUMAN, CARD9_HUMAN, CC062_HUMAN, CC112_HUMAN, CC136_HUMAN, CC85B_HUMAN, CCD33_HUMAN, CCD53_HUMAN, CCHCR_HUMAN, CDA7L_HUMAN, CDC23_HUMAN, CDIP1_HUMAN, CEP70_HUMAN, CG050_HUMAN, COIL_HUMAN, DAB1_HUMAN, DAXX_HUMAN, DDX6_HUMAN, DPOLL_HUMAN, DPPA2_HUMAN, DVL2_HUMAN, ECM29_HUMAN, EFC4A_HUMAN, EMD_HUMAN, F124A_HUMAN, F168A_HUMAN, FAM9B_HUMAN, FXR2_HUMAN, GAGD4_HUMAN, GFI1B_HUMAN, GMCL1_HUMAN, HAP1_HUMAN, HAUS1_HUMAN, HGS_HUMAN, HRSL3_HUMAN, I17RC_HUMAN, IL17F_HUMAN, IN80E_HUMAN, ING5_HUMAN, K1C40_HUMAN, KIFC3_HUMAN, KR107_HUMAN, LRRF1_HUMAN, LURA1_HUMAN, LYAR_HUMAN, MBIP1_HUMAN, MDSP_HUMAN, MED4_HUMAN, MFAP1_HUMAN, MO4L1_HUMAN, MO4L2_HUMAN, MOAP1_HUMAN, MOFA1_HUMAN, MR1L1_HUMAN, NAF1_HUMAN, NDC80_HUMAN, NDEL1_HUMAN, PBIP1_HUMAN, PCM1_HUMAN, PDLI5_HUMAN, PHC2_HUMAN, PI5PA_HUMAN, PKHF2_HUMAN, PNMA1_HUMAN, Q5JRJ0_HUMAN, Q7Z3N9_HUMAN, RM23_HUMAN, RUN3A_H
 UMAN, SDCB1_HUMAN, SDCB2_HUMAN, SIGL8_HUMAN, TBRG1_HUMAN, TCEA2_HUMAN, TEANC_HUMAN, TEX9_HUMAN, TFF1_HUMAN, TFIP8_HUMAN, THAP1_HUMAN, TNIP1_HUMAN, TRI27_HUMAN, TRI37_HUMAN, TRI41_HUMAN, TRI42_HUMAN, U2AF2_HUMAN, UBQL1_HUMAN, UBQL4_HUMAN, ZBT10_HUMAN, ZBT8A_HUMAN, ZBT8B_HUMAN, ZCH10_HUMAN, ZGPAT_HUMAN, ZN230_HUMAN, ZN250_HUMAN, ZN821_HUMAN

[CLASS: 208]
CA	['RNA_metabolic_process', 'gene_expression', 'cellular_macromolecule_biosynthetic_process']
P#	28
PN	1433Z_HUMAN, ACTB_HUMAN, BRD3_HUMAN, DNLI4_HUMAN, E9PCM4_HUMAN, EFTS_HUMAN, FAF2_HUMAN, FLNA_HUMAN, HS90A_HUMAN, HUNIN_HUMAN, M3K14_HUMAN, M3K3_HUMAN, M3K7_HUMAN, MYC_HUMAN, NEMO_HUMAN, NFKB2_HUMAN, RGS20_HUMAN, RUVB1_HUMAN, RUVB2_HUMAN, S39A7_HUMAN, SYEP_HUMAN, SYIC_HUMAN, SYRC_HUMAN, TERT_HUMAN, TYY1_HUMAN, XRCC4_HUMAN, XRCC5_HUMAN, XRCC6_HUMAN

[CLASS: 209]
CA	['cell_surface_receptor_signaling_pathway', 'positive_regulation_of_cellular_process']
P#	48
PN	ACTC_HUMAN, ANGL3_HUMAN, AVIL_HUMAN, B4DH74_HUMAN, B7ZLX0_HUMAN, BANK1_HUMAN, BCAR1_HUMAN, CAN1_HUMAN, CASL_HUMAN, CHERP_HUMAN, CRKL_HUMAN, CRK_HUMAN, CXL14_HUMAN, ERBB3_HUMAN, ERBB4_HUMAN, FAK1_HUMAN, FHL2_HUMAN, FLNA_HUMAN, GAB2_HUMAN, GABT_HUMAN, HCK_HUMAN, HSPB7_HUMAN, ISCA2_HUMAN, ITAV_HUMAN, ITB1_HUMAN, ITB3_HUMAN, ITB5_HUMAN, LYN_HUMAN, MK03_HUMAN, NGF_HUMAN, NRG2_HUMAN, NTRK1_HUMAN, PAXI_HUMAN, PDGFC_HUMAN, PGFRA_HUMAN, PTN11_HUMAN, REL_HUMAN, RNF41_HUMAN, RPGF1_HUMAN, SSDH_HUMAN, STAT3_HUMAN, TEKT5_HUMAN, TENC1_HUMAN, TRI23_HUMAN, TTYH3_HUMAN, WASP_HUMAN, WBP4_HUMAN, WIPF1_HUMAN

[CLASS: 210]
CA	['signal_transduction']
P#	90
PN	1433Z_HUMAN, ACTB_HUMAN, ACTG_HUMAN, ADT2_HUMAN, ADT3_HUMAN, AJUBA_HUMAN, AKIP_HUMAN, ATP5J_HUMAN, AURKA_HUMAN, B2L12_HUMAN, CMIP_HUMAN, CONA1_HUMAN, CYFP1_HUMAN, DNJA1_HUMAN, DNJB4_HUMAN, DYN1_HUMAN, E5RI02_HUMAN, E9PDG9_HUMAN, F162A_HUMAN, FLNA_HUMAN, GRP75_HUMAN, GRP78_HUMAN, HCDH_HUMAN, HS90A_HUMAN, HS90B_HUMAN, HSP76_HUMAN, HSP7C_HUMAN, IKBA_HUMAN, IKBB_HUMAN, IKBE_HUMAN, IKKA_HUMAN, IKKB_HUMAN, IKKE_HUMAN, IRF3_HUMAN, IRF5_HUMAN, K1967_HUMAN, LEG7_HUMAN, M3K14_HUMAN, M3K1_HUMAN, M3K3_HUMAN, M3K7_HUMAN, MK06_HUMAN, MON2_HUMAN, MPRIP_HUMAN, MVD1_HUMAN, NAA38_HUMAN, NCKP1_HUMAN, NEMO_HUMAN, NEUM_HUMAN, NFKB2_HUMAN, NOX5_HUMAN, PHB_HUMAN, PRI1_HUMAN, PROF2_HUMAN, Q6ZUH1_HUMAN, RIPK1_HUMAN, RIPK3_HUMAN, ROCK2_HUMAN, RS27A_HUMAN, SCN8A_HUMAN, SERC_HUMAN, SGTA_HUMAN, SPTN1_HUMAN, STA13_HUMAN, SUMO4_HUMAN, SYN1_HUMAN, SYN2_HUMAN, SYT4_HUMAN, TAB2_HUMAN, TBA1A_HUMAN, TBA1C_HUMAN, TBB2B_HUMAN, TBK1_HUMAN, TERA_HUMAN, TF65_HUMAN, TIM50_HUMAN, TNFB_HUMAN, TNR1A_HUMAN, TNR1B_HUMA
 N, TRADD_HUMAN, TRAF1_HUMAN, TRAF2_HUMAN, TRAF6_HUMAN, TRI58_HUMAN, TTK_HUMAN, UB2E3_HUMAN, UBC_HUMAN, VIME_HUMAN, WDR34_HUMAN, YA023_HUMAN

[CLASS: 211]
CA	['cellular_protein_metabolic_process', 'positive_regulation_of_metabolic_process', 'defense_response', 'regulation_of_transcription,_DNA-dependent', 'cell_surface_receptor_signaling_pathway', 'positive_regulation_of_cellular_process']
P#	29
PN	ACTHR_HUMAN, COLI_HUMAN, CUL1_HUMAN, DRB3_HUMAN, FBW1B_HUMAN, IKBA_HUMAN, IKKA_HUMAN, IKKB_HUMAN, IKKE_HUMAN, KCC2B_HUMAN, KCC2D_HUMAN, KCTD9_HUMAN, LGUL_HUMAN, M3K13_HUMAN, NEMO_HUMAN, NFKB2_HUMAN, REL_HUMAN, RM11_HUMAN, RNF11_HUMAN, SC6A5_HUMAN, SDCB1_HUMAN, SKP1_HUMAN, SYT6_HUMAN, TAXB1_HUMAN, TF65_HUMAN, TNAP3_HUMAN, TNIP1_HUMAN, TRI32_HUMAN, UBC_HUMAN

[CLASS: 212]
CA	['protein_phosphorylation', 'positive_regulation_of_macromolecule_metabolic_process', 'regulation_of_cell_cycle', 'positive_regulation_of_cellular_metabolic_process', 'regulation_of_transcription,_DNA-dependent', 'cellular_response_to_stress', 'nucleobase-containing_compound_catabolic_process', 'regulation_of_molecular_function', 'macromolecule_catabolic_process']
P#	25
PN	ACTN1_HUMAN, CCNH_HUMAN, CDC37_HUMAN, CDK1_HUMAN, CDK5_HUMAN, CDK7_HUMAN, CP2C9_HUMAN, ERCC2_HUMAN, ERCC3_HUMAN, FA156_HUMAN, GOGA2_HUMAN, KI20B_HUMAN, LYPA1_HUMAN, MAGAB_HUMAN, MAT1_HUMAN, NDEL1_HUMAN, PIN1_HUMAN, PLD2_HUMAN, RNF32_HUMAN, SRC_HUMAN, TF2H1_HUMAN, TF2H2_HUMAN, TF2H3_HUMAN, TF2H4_HUMAN, ZN211_HUMAN

[CLASS: 213]
CA	['biological_process_unknown']
CM	signal_transduction	16/37	
P#	37
PN	ACTN2_HUMAN, ACTN3_HUMAN, ACTN4_HUMAN, AKP8L_HUMAN, BNIP2_HUMAN, BNIPL_HUMAN, C1QT6_HUMAN, CD017_HUMAN, CDC42_HUMAN, CFTR_HUMAN, CLD6_HUMAN, CTNB1_HUMAN, DNJC5_HUMAN, ELYS_HUMAN, HMDH_HUMAN, HS90A_HUMAN, HS90B_HUMAN, HV311_HUMAN, IKKA_HUMAN, IQGA2_HUMAN, KAPCA_HUMAN, LAC1_HUMAN, M3K3_HUMAN, NHRF2_HUMAN, NHRF3_HUMAN, NPT2A_HUMAN, PDLI1_HUMAN, PGPS1_HUMAN, PLOD1_HUMAN, RHG01_HUMAN, S10A8_HUMAN, S10A9_HUMAN, SGTA_HUMAN, STA13_HUMAN, TBA4A_HUMAN, TF65_HUMAN, ZO1_HUMAN

[CLASS: 214]
CA	['biological_process_unknown']
CM	nucleobase-containing_compound_metabolic_process	15/47	
P#	47
PN	ACTN3_HUMAN, ANKR1_HUMAN, AT5F1_HUMAN, CC28A_HUMAN, CC85B_HUMAN, CYH4_HUMAN, E9PGG4_HUMAN, EHD1_HUMAN, EHD3_HUMAN, FAM9B_HUMAN, GMCL1_HUMAN, GOGA2_HUMAN, HRSL5_HUMAN, HYI_HUMAN, ISCU_HUMAN, K1C15_HUMAN, KIFC3_HUMAN, LNX1_HUMAN, LZTS2_HUMAN, MYPN_HUMAN, NEBL_HUMAN, NECA2_HUMAN, NIF3L_HUMAN, NRBP2_HUMAN, PEX19_HUMAN, PXMP4_HUMAN, RCOR3_HUMAN, RGS8_HUMAN, RT27_HUMAN, SHQ1_HUMAN, SNP29_HUMAN, SPAT2_HUMAN, STK3_HUMAN, SYT17_HUMAN, T22D4_HUMAN, TEX11_HUMAN, TITIN_HUMAN, TRAF1_HUMAN, TRAF2_HUMAN, TRI27_HUMAN, TRI42_HUMAN, TRI54_HUMAN, TRIM1_HUMAN, TS101_HUMAN, TSSC4_HUMAN, Z3H7A_HUMAN, ZN783_HUMAN

[CLASS: 215]
CA	['cellular_component_assembly']
P#	22
PN	ACTN2_HUMAN, ACTN4_HUMAN, ADIP_HUMAN, APC_HUMAN, CADH1_HUMAN, COIL_HUMAN, CTNA1_HUMAN, CTNB1_HUMAN, DHAK_HUMAN, KR107_HUMAN, MARE1_HUMAN, MARE2_HUMAN, MARE3_HUMAN, NCK5L_HUMAN, NIF3L_HUMAN, NOL12_HUMAN, RBTN2_HUMAN, RP1_HUMAN, SDCB1_HUMAN, TEKT1_HUMAN, VEZA_HUMAN, VINC_HUMAN

[CLASS: 216]
CA	['intracellular_signal_transduction', 'cellular_component_movement', 'cell_surface_receptor_signaling_pathway', 'positive_regulation_of_cellular_process']
P#	47
PN	ABL1_HUMAN, ACTS_HUMAN, ANGL4_HUMAN, ANX11_HUMAN, BTK_HUMAN, CBL_HUMAN, CRCM1_HUMAN, CRKL_HUMAN, CRK_HUMAN, CUZD1_HUMAN, EGFR_HUMAN, EPOR_HUMAN, FCG2B_HUMAN, FINC_HUMAN, FYN_HUMAN, GBLP_HUMAN, GRB2_HUMAN, ITAV_HUMAN, ITB1_HUMAN, ITB3_HUMAN, ITB5_HUMAN, KIF17_HUMAN, KIT_HUMAN, KPCD1_HUMAN, KPCE_HUMAN, LIPB2_HUMAN, MAGAC_HUMAN, OPT_HUMAN, P2RY2_HUMAN, PAXI_HUMAN, PECA1_HUMAN, PLCG1_HUMAN, PLS1_HUMAN, PTN11_HUMAN, PTN1_HUMAN, PTN6_HUMAN, ROS1_HUMAN, SCF_HUMAN, SIG12_HUMAN, SRC_HUMAN, STA5A_HUMAN, STA5B_HUMAN, TFG_HUMAN, TRPC3_HUMAN, TRPC6_HUMAN, VGFR2_HUMAN, XPO1_HUMAN

[CLASS: 217]
CA	['signal_transduction']
P#	19
PN	ACTT1_HUMAN, CDC42_HUMAN, CTNB1_HUMAN, CTND2_HUMAN, DSCL1_HUMAN, FBP1L_HUMAN, FYN_HUMAN, JKAMP_HUMAN, LCK_HUMAN, MAGI2_HUMAN, MK08_HUMAN, O75702_HUMAN, P53_HUMAN, PLCL2_HUMAN, PLXB3_HUMAN, PPAC_HUMAN, RM20_HUMAN, SMBT1_HUMAN, UBP13_HUMAN

[CLASS: 218]
CA	['generation_of_neurons', 'cell_morphogenesis_involved_in_differentiation', 'regulation_of_signal_transduction', 'cellular_protein_modification_process', 'cell_surface_receptor_signaling_pathway', 'positive_regulation_of_cellular_process']
P#	34
PN	ACTZ_HUMAN, APC_HUMAN, B4DFP6_HUMAN, BLK_HUMAN, CSKI1_HUMAN, CTNB1_HUMAN, DLG3_HUMAN, DLG4_HUMAN, EGFR_HUMAN, ERBB2_HUMAN, ERBB4_HUMAN, FINC_HUMAN, GRB2_HUMAN, ITA1_HUMAN, ITA5_HUMAN, ITB1_HUMAN, ITB3_HUMAN, JIP1_HUMAN, JIP2_HUMAN, KIF3A_HUMAN, KIF3B_HUMAN, KIFA3_HUMAN, LRP2_HUMAN, M3K10_HUMAN, MAGI1_HUMAN, MINK1_HUMAN, MK09_HUMAN, MYH11_HUMAN, NLGN2_HUMAN, SMC3_HUMAN, SPTN2_HUMAN, STAT3_HUMAN, TGM2_HUMAN, TLN1_HUMAN

[CLASS: 219]
CA	['cellular_protein_metabolic_process', 'positive_regulation_of_cellular_process', 'cell_surface_receptor_signaling_pathway', 'regulation_of_transcription,_DNA-dependent']
P#	53
PN	ACV1B_HUMAN, ACV1C_HUMAN, ACVR1_HUMAN, ALG8_HUMAN, AN32E_HUMAN, ARL4C_HUMAN, AVR2B_HUMAN, BCAM_HUMAN, BMP2_HUMAN, BMP3_HUMAN, BMP4_HUMAN, BMP5_HUMAN, BMP6_HUMAN, BMP7_HUMAN, BMPER_HUMAN, BMPR2_HUMAN, BTBDA_HUMAN, CC134_HUMAN, CPXM2_HUMAN, CRDL2_HUMAN, CRNS1_HUMAN, CUL5_HUMAN, DCNL1_HUMAN, FNTA_HUMAN, FOS_HUMAN, GDF11_HUMAN, GRAP1_HUMAN, GREM2_HUMAN, HMGN3_HUMAN, INHBB_HUMAN, LAMA5_HUMAN, NOGG_HUMAN, NU2M_HUMAN, Q5U4N9_HUMAN, Q96K00_HUMAN, RBX1_HUMAN, RXRA_HUMAN, SMAD2_HUMAN, SMAD3_HUMAN, SMAD9_HUMAN, SMUF1_HUMAN, SRC_HUMAN, TGFB1_HUMAN, TGFR1_HUMAN, THB_HUMAN, TRIPC_HUMAN, UBC12_HUMAN, UBQL4_HUMAN, ULA1_HUMAN, VDR_HUMAN, WFKN1_HUMAN, WFKN2_HUMAN, ZNHI3_HUMAN

[CLASS: 220]
CA	['cellular_response_to_endogenous_stimulus', 'positive_regulation_of_cell_differentiation', 'organ_morphogenesis', 'growth', 'cell_proliferation', 'positive_regulation_of_signal_transduction', 'positive_regulation_of_cellular_metabolic_process', 'positive_regulation_of_protein_metabolic_process', 'protein_phosphorylation', 'embryo_development', 'cellular_response_to_organic_substance', 'cardiovascular_system_development', 'regulation_of_multicellular_organismal_development', 'regulation_of_transcription_from_RNA_polymerase_II_promoter', 'transmembrane_receptor_protein_serine/threonine_kinase_signaling_pathway']
P#	38
PN	ACVL1_HUMAN, ACVR1_HUMAN, APC_HUMAN, AVR2A_HUMAN, AVR2B_HUMAN, BMP2_HUMAN, BMP7_HUMAN, BMPR2_HUMAN, BMR1A_HUMAN, BMR1B_HUMAN, CNBP1_HUMAN, CO2A1_HUMAN, CTNB1_HUMAN, D2JYI1_HUMAN, DAXX_HUMAN, EGLN_HUMAN, FHL2_HUMAN, GDF5_HUMAN, HIC1_HUMAN, HYAL1_HUMAN, INHBC_HUMAN, KAD1_HUMAN, MPDZ_HUMAN, O2AG1_HUMAN, PKHA1_HUMAN, PKHA2_HUMAN, PLAK_HUMAN, PTN13_HUMAN, Q05BQ3_HUMAN, TF7L2_HUMAN, TGBR3_HUMAN, TGFB1_HUMAN, TGFB2_HUMAN, TGFB3_HUMAN, TGFR1_HUMAN, TGFR2_HUMAN, TRI63_HUMAN, WFKN2_HUMAN

[CLASS: 221]
CA	['nucleobase-containing_compound_metabolic_process', 'cell_surface_receptor_signaling_pathway']
P#	38
PN	ACY3_HUMAN, ADCY1_HUMAN, AT134_HUMAN, CMS1_HUMAN, CXCR2_HUMAN, DAZP2_HUMAN, GALT_HUMAN, GNAI1_HUMAN, GNAI2_HUMAN, GNAI3_HUMAN, GPSM2_HUMAN, GRIN2_HUMAN, HES4_HUMAN, HXA1_HUMAN, KR103_HUMAN, KR108_HUMAN, KR122_HUMAN, KR412_HUMAN, LASP1_HUMAN, LCE4A_HUMAN, LZTS2_HUMAN, MDFI_HUMAN, MGT5B_HUMAN, NT2NL_HUMAN, NUMA1_HUMAN, OTX1_HUMAN, PCH2_HUMAN, PLS1_HUMAN, Q9BSE8_HUMAN, RBPMS_HUMAN, RGS12_HUMAN, RGS17_HUMAN, RHXF2_HUMAN, S1PR1_HUMAN, SPY2_HUMAN, SUV3_HUMAN, VAC14_HUMAN, ZNF34_HUMAN

[CLASS: 222]
CA	['nucleobase-containing_compound_metabolic_process']
P#	27
PN	ACYP2_HUMAN, CUL4A_HUMAN, DCAF6_HUMAN, DDB1_HUMAN, EF1G_HUMAN, EXOSX_HUMAN, GCP60_HUMAN, LITD1_HUMAN, MCHR1_HUMAN, MLRA_HUMAN, PCMD1_HUMAN, RM41_HUMAN, RPE_HUMAN, SCHI1_HUMAN, SMUF2_HUMAN, ST1A1_HUMAN, ST2B1_HUMAN, TBCD8_HUMAN, TNNC1_HUMAN, TNNI2_HUMAN, TNNT1_HUMAN, TOX4_HUMAN, TRAF4_HUMAN, TRI63_HUMAN, Z512B_HUMAN, ZHANG_HUMAN, ZMY19_HUMAN

[CLASS: 223]
CA	['signal_transduction']
P#	39
PN	ADA11_HUMAN, ARH40_HUMAN, ARRB2_HUMAN, CALRL_HUMAN, CAN3_HUMAN, CC85B_HUMAN, CCNO_HUMAN, CDN1A_HUMAN, CR1_HUMAN, CYH2_HUMAN, DYSF_HUMAN, E9PC21_HUMAN, FUT4_HUMAN, GBLP_HUMAN, GET4_HUMAN, IFNA5_HUMAN, IL3RB_HUMAN, INAR2_HUMAN, ITB2_HUMAN, KDSR_HUMAN, KPCB_HUMAN, M2OM_HUMAN, MK06_HUMAN, NDUB1_HUMAN, NEUT_HUMAN, NTR1_HUMAN, OBSL1_HUMAN, PCNA_HUMAN, Q8WYZ0_HUMAN, Q96T11_HUMAN, Q9HA70_HUMAN, RAMP1_HUMAN, RHOA_HUMAN, RPC9_HUMAN, STC2_HUMAN, TITIN_HUMAN, TKN1_HUMAN, VAV2_HUMAN, VPP2_HUMAN

[CLASS: 224]
CA	['regulation_of_signal_transduction', 'nucleobase-containing_compound_metabolic_process', 'cellular_localization', 'enzyme_linked_receptor_protein_signaling_pathway']
P#	19
PN	ADA12_HUMAN, ADAM8_HUMAN, APBP2_HUMAN, ARHGI_HUMAN, BZW1_HUMAN, CDC42_HUMAN, FSTL3_HUMAN, FST_HUMAN, FXYD7_HUMAN, GCSAM_HUMAN, GDF8_HUMAN, P85A_HUMAN, RAC1_HUMAN, RHG01_HUMAN, RHOA_HUMAN, SGTA_HUMAN, SH319_HUMAN, VAV2_HUMAN, WASP_HUMAN

[CLASS: 225]
CA	['nucleobase-containing_compound_metabolic_process']
P#	49
PN	ABL1_HUMAN, ADA15_HUMAN, AGFG1_HUMAN, B3KTH8_HUMAN, CCNA2_HUMAN, CD22_HUMAN, CDK3_HUMAN, CDN1B_HUMAN, CENPA_HUMAN, CENPH_HUMAN, CENPK_HUMAN, CKS1_HUMAN, CRK_HUMAN, DLG4_HUMAN, EGFR_HUMAN, EPS15_HUMAN, F74A1_HUMAN, FYN_HUMAN, GNS_HUMAN, GRB2_HUMAN, I13R1_HUMAN, IL15_HUMAN, IL2RB_HUMAN, IL2RG_HUMAN, IL4RA_HUMAN, IL4_HUMAN, IPKA_HUMAN, KSYK_HUMAN, LAP2B_HUMAN, LYN_HUMAN, NCK1_HUMAN, OLIG2_HUMAN, PAX3_HUMAN, PER3_HUMAN, PHC2_HUMAN, PTN6_HUMAN, RNC_HUMAN, RPP14_HUMAN, RPP30_HUMAN, RPP38_HUMAN, RPP40_HUMAN, SEM4F_HUMAN, SHC1_HUMAN, SP1_HUMAN, SPR2A_HUMAN, SRC_HUMAN, TBP_HUMAN, XPO1_HUMAN, YES_HUMAN

[CLASS: 226]
CA	['regulation_of_macromolecule_metabolic_process', 'nucleobase-containing_compound_metabolic_process', 'gene_expression', 'cell_surface_receptor_signaling_pathway', 'positive_regulation_of_cellular_process']
P#	31
PN	ADA17_HUMAN, ANDR_HUMAN, CAV1_HUMAN, CIR1A_HUMAN, E9PAV7_HUMAN, EGFR_HUMAN, ESR1_HUMAN, FHL2_HUMAN, GNAI1_HUMAN, HEXI1_HUMAN, K6PF_HUMAN, MAG_HUMAN, MK01_HUMAN, MOG_HUMAN, NIBAN_HUMAN, NLTP_HUMAN, NSD1_HUMAN, PGH2_HUMAN, PIPNA_HUMAN, PPARG_HUMAN, PRIO_HUMAN, RTN4R_HUMAN, SEN15_HUMAN, SEN34_HUMAN, SPRL1_HUMAN, STRN_HUMAN, TNF11_HUMAN, TNFA_HUMAN, TNR16_HUMAN, VPP4_HUMAN, ZN496_HUMAN

[CLASS: 227]
CA	['RNA_metabolic_process', 'gene_expression', 'macromolecule_biosynthetic_process', 'signal_transduction']
P#	35
PN	ADA19_HUMAN, AIMP1_HUMAN, AIMP2_HUMAN, BIRC3_HUMAN, BPIA1_HUMAN, FADD_HUMAN, IPO5_HUMAN, IRF1_HUMAN, IRF9_HUMAN, K1C9_HUMAN, KRR1_HUMAN, M3K14_HUMAN, MA2B1_HUMAN, NU153_HUMAN, RAN_HUMAN, SMAD3_HUMAN, SMAD9_HUMAN, SRP19_HUMAN, STAT1_HUMAN, SYQ_HUMAN, SYRC_HUMAN, TANK_HUMAN, TF65_HUMAN, TNF14_HUMAN, TNFC_HUMAN, TNPO1_HUMAN, TNR1A_HUMAN, TNR3_HUMAN, TRADD_HUMAN, TRAF2_HUMAN, UBC_HUMAN, UBQL4_HUMAN, XPO5_HUMAN, ZACN_HUMAN, ZNF83_HUMAN

[CLASS: 228]
CA	['nucleobase-containing_compound_metabolic_process', 'signal_transduction']
P#	39
PN	ADA1A_HUMAN, ADA1B_HUMAN, AP2B1_HUMAN, ATM_HUMAN, ATP8_HUMAN, ATR_HUMAN, CAH2_HUMAN, CCD82_HUMAN, CHP2_HUMAN, CSN5_HUMAN, CXCR1_HUMAN, CXCR2_HUMAN, DHX58_HUMAN, F1D8Q4_HUMAN, F5GWT4_HUMAN, FLNC_HUMAN, HNF4G_HUMAN, IL8_HUMAN, KAP0_HUMAN, KAP1_HUMAN, MLH1_HUMAN, NCOA1_HUMAN, OXSR1_HUMAN, PCNA_HUMAN, RAD17_HUMAN, RANB9_HUMAN, RFC1_HUMAN, RFC2_HUMAN, RFC3_HUMAN, RFC4_HUMAN, RFC5_HUMAN, S12A2_HUMAN, SL9A1_HUMAN, SL9A5_HUMAN, STK39_HUMAN, UBC9_HUMAN, WNK1_HUMAN, ZC11A_HUMAN, ZN106_HUMAN

[CLASS: 229]
CA	['cellular_response_to_endogenous_stimulus', 'response_to_external_stimulus', 'nervous_system_development', 'cell_proliferation', 'regulation_of_signal_transduction', 'cell_development', 'response_to_wounding', 'cellular_response_to_organic_substance', 'enzyme_linked_receptor_protein_signaling_pathway', 'intracellular_signal_transduction', 'cell_migration', 'positive_regulation_of_cellular_process']
P#	20
PN	ADA1A_HUMAN, ADA1B_HUMAN, AP2B1_HUMAN, AP2M1_HUMAN, CXCL6_HUMAN, CXCR1_HUMAN, CXCR2_HUMAN, D2JYI1_HUMAN, EGLN_HUMAN, GAB1_HUMAN, GRB2_HUMAN, NEB2_HUMAN, P85A_HUMAN, PLCG1_HUMAN, RET_HUMAN, SHC1_HUMAN, TGFB2_HUMAN, TGFB3_HUMAN, TGFR1_HUMAN, TGON2_HUMAN

[CLASS: 230]
CA	['biological_process_unknown']
CM	signal_transduction	17/40	
P#	40
PN	ADA1A_HUMAN, ADA1D_HUMAN, APBP2_HUMAN, CC85C_HUMAN, CC90B_HUMAN, COR2B_HUMAN, CXCL5_HUMAN, CXCR1_HUMAN, CXCR2_HUMAN, DHB3_HUMAN, DTNA_HUMAN, FLNC_HUMAN, GLIS2_HUMAN, KASH5_HUMAN, KPCA_HUMAN, LFG4_HUMAN, MLH1_HUMAN, MTX1_HUMAN, MTX2_HUMAN, NT2NL_HUMAN, PORCN_HUMAN, PRDX5_HUMAN, SAT1_HUMAN, SGCA_HUMAN, SGCB_HUMAN, SGCD_HUMAN, SGCG_HUMAN, SGPL1_HUMAN, SHOX2_HUMAN, SNAI2_HUMAN, SSPN_HUMAN, T22D1_HUMAN, TCF25_HUMAN, TM41A_HUMAN, TRI23_HUMAN, TRI29_HUMAN, UPK2_HUMAN, WNK1_HUMAN, WNT5B_HUMAN, XK_HUMAN

[CLASS: 231]
CA	['biological_process_unknown']
CM	nucleobase-containing_compound_metabolic_process	19/43	
P#	43
PN	2A5A_HUMAN, ADA2A_HUMAN, ADA2B_HUMAN, ADA2C_HUMAN, ADRB1_HUMAN, AP1B1_HUMAN, AP1G1_HUMAN, AP1G2_HUMAN, AP1S1_HUMAN, AP1S2_HUMAN, ARF1_HUMAN, AXIN1_HUMAN, BEST1_HUMAN, BT1A1_HUMAN, CENP1_HUMAN, DAB2_HUMAN, DVL1_HUMAN, EGFL6_HUMAN, EHMT2_HUMAN, EI2BA_HUMAN, GNAO_HUMAN, H14_HUMAN, KI13A_HUMAN, MYRIP_HUMAN, NCK1_HUMAN, NEB2_HUMAN, P85A_HUMAN, PARP2_HUMAN, PLIN2_HUMAN, PP2AA_HUMAN, RD3_HUMAN, RGS5_HUMAN, SH3G2_HUMAN, SH3G3_HUMAN, SMAD2_HUMAN, SNTA1_HUMAN, T106A_HUMAN, TRYB2_HUMAN, UTP15_HUMAN, XDH_HUMAN, XRN1_HUMAN, ZC4H2_HUMAN, ZN524_HUMAN

[CLASS: 232]
CA	['biological_process_unknown']
CM	nucleobase-containing_compound_metabolic_process	16/53	
P#	53
PN	ADA33_HUMAN, ATS4_HUMAN, ATX7_HUMAN, C1QT2_HUMAN, CAN2_HUMAN, CC85B_HUMAN, CCL7_HUMAN, CEP70_HUMAN, CMA1_HUMAN, CRIP1_HUMAN, FA13C_HUMAN, GAS2_HUMAN, GASP1_HUMAN, GPX7_HUMAN, H2B1C_HUMAN, H31_HUMAN, KASH5_HUMAN, LTOR4_HUMAN, LTOR5_HUMAN, MEOX2_HUMAN, MMP10_HUMAN, MMP14_HUMAN, MMP1_HUMAN, MMP2_HUMAN, NGLY1_HUMAN, NRIP3_HUMAN, PACA_HUMAN, PACR_HUMAN, PGCB_HUMAN, PNMA1_HUMAN, PPIC_HUMAN, PRS4_HUMAN, PRS7_HUMAN, PSMD2_HUMAN, PTPRN_HUMAN, PTPRT_HUMAN, RA51B_HUMAN, RD23A_HUMAN, RL15_HUMAN, RSRC2_HUMAN, SGTA_HUMAN, SODE_HUMAN, STX16_HUMAN, STX4_HUMAN, TRI54_HUMAN, UBQL1_HUMAN, UBQL4_HUMAN, VAMP5_HUMAN, VIPR2_HUMAN, VIP_HUMAN, VOPP1_HUMAN, ZBT16_HUMAN, ZNT2_HUMAN

[CLASS: 233]
CA	['regulation_of_macromolecule_metabolic_process', 'cellular_protein_metabolic_process', 'nucleic_acid_metabolic_process', 'apoptotic_process', 'positive_regulation_of_cellular_process']
P#	46
PN	ADAM2_HUMAN, ARP6_HUMAN, B4E0X6_HUMAN, BAK_HUMAN, BAX_HUMAN, BRCA2_HUMAN, BRE1A_HUMAN, C9JIM0_HUMAN, CK049_HUMAN, DSS1_HUMAN, DYH7_HUMAN, ERN1_HUMAN, FER3L_HUMAN, GBRL2_HUMAN, HSP13_HUMAN, IKKE_HUMAN, ITA4_HUMAN, ITB1_HUMAN, JAM2_HUMAN, KC1AL_HUMAN, METK2_HUMAN, NDK3_HUMAN, NDKA_HUMAN, NDKB_HUMAN, PAAF1_HUMAN, PSA1_HUMAN, PSA2_HUMAN, PSA7_HUMAN, PSB2_HUMAN, PSB5_HUMAN, PSD7_HUMAN, PSDE_HUMAN, PSMD3_HUMAN, PSMD6_HUMAN, Q9P019_HUMAN, SGTA_HUMAN, SHLB1_HUMAN, STRAP_HUMAN, TERF1_HUMAN, TRAF6_HUMAN, TWF1_HUMAN, UBE3A_HUMAN, UBQL1_HUMAN, UBQL2_HUMAN, UBQL4_HUMAN, UVRAG_HUMAN

[CLASS: 234]
CA	['regulation_of_nucleobase-containing_compound_metabolic_process', 'regulation_of_signaling', 'signal_transduction', 'phosphorus_metabolic_process', 'regulation_of_cell_communication', 'positive_regulation_of_cellular_process']
P#	53
PN	ADAP1_HUMAN, ADCK5_HUMAN, AKIR1_HUMAN, AKT1_HUMAN, APOE_HUMAN, CDC37_HUMAN, CDC42_HUMAN, CREB1_HUMAN, DCTN1_HUMAN, DCTN2_HUMAN, DISC1_HUMAN, DKK2_HUMAN, DUS4L_HUMAN, ECSIT_HUMAN, FANCA_HUMAN, FZD5_HUMAN, GCDH_HUMAN, GOPC_HUMAN, GSK3A_HUMAN, GSK3B_HUMAN, GSKIP_HUMAN, IFIT3_HUMAN, IKKA_HUMAN, IKKB_HUMAN, K2026_HUMAN, KIF3A_HUMAN, KIFA3_HUMAN, KPCA_HUMAN, KPCZ_HUMAN, LIS1_HUMAN, LRP6_HUMAN, M3K11_HUMAN, MASTR_HUMAN, MYCD_HUMAN, PIGR_HUMAN, PLXA1_HUMAN, PSN1_HUMAN, Q8IZ03_HUMAN, RHG29_HUMAN, RHOD_HUMAN, RNF32_HUMAN, ROR2_HUMAN, RPGR_HUMAN, SDCB2_HUMAN, SEM6D_HUMAN, SGK1_HUMAN, SMC3_HUMAN, SMYD2_HUMAN, STP1_HUMAN, STYL1_HUMAN, TAU_HUMAN, TGFR1_HUMAN, YMEL1_HUMAN

[CLASS: 235]
CA	['RNA_metabolic_process', 'regulation_of_nucleobase-containing_compound_metabolic_process', 'regulation_of_cellular_macromolecule_biosynthetic_process', 'regulation_of_gene_expression']
P#	25
PN	ADAP2_HUMAN, CCD33_HUMAN, CFDP1_HUMAN, CI106_HUMAN, CRBB2_HUMAN, CRYAA_HUMAN, CRYAB_HUMAN, DAZP2_HUMAN, EWS_HUMAN, GO45_HUMAN, GORS2_HUMAN, HSPB1_HUMAN, KR195_HUMAN, LBP_HUMAN, MAGD1_HUMAN, NANOG_HUMAN, PRIO_HUMAN, PSA3_HUMAN, RBPMS_HUMAN, RBTN2_HUMAN, RHXF2_HUMAN, RSLBB_HUMAN, SMAD3_HUMAN, T22D4_HUMAN, ZMAT1_HUMAN

[CLASS: 236]
CA	['biological_process_unknown']
CM	nucleobase-containing_compound_metabolic_process	27/56	
P#	56
PN	ADAS_HUMAN, ANK3_HUMAN, CC115_HUMAN, CCNB1_HUMAN, CCNF_HUMAN, CD4_HUMAN, CDC42_HUMAN, CDCA2_HUMAN, CDK1_HUMAN, CDN1A_HUMAN, CRADD_HUMAN, CSK2B_HUMAN, DALD3_HUMAN, DCXR_HUMAN, DEOC_HUMAN, DOCK9_HUMAN, DP13B_HUMAN, EF1A1_HUMAN, ERG28_HUMAN, FADD_HUMAN, GNDS_HUMAN, GORS1_HUMAN, HSPB3_HUMAN, ITSN1_HUMAN, KCNE3_HUMAN, KITH_HUMAN, KPCZ_HUMAN, LCK_HUMAN, LRIF1_HUMAN, MBD4_HUMAN, MCM3_HUMAN, MK06_HUMAN, MRCKA_HUMAN, NRBP_HUMAN, PAAF1_HUMAN, PHYIP_HUMAN, PLK1_HUMAN, PROF1_HUMAN, PRP4B_HUMAN, Q540R4_HUMAN, RALA_HUMAN, RAP1A_HUMAN, RHOQ_HUMAN, RIF1_HUMAN, RPC6_HUMAN, RSRC1_HUMAN, SETB1_HUMAN, SPON1_HUMAN, SYF2_HUMAN, SYQ_HUMAN, TNR6_HUMAN, TTHY_HUMAN, U119A_HUMAN, UT14A_HUMAN, VIPR1_HUMAN, WASL_HUMAN

[CLASS: 237]
CA	['cellular_protein_metabolic_process', 'regulation_of_nucleobase-containing_compound_metabolic_process', 'regulation_of_macromolecule_metabolic_process', 'gene_expression', 'signal_transduction', 'positive_regulation_of_cellular_process']
P#	25
PN	ADAT2_HUMAN, CDC23_HUMAN, DGKI_HUMAN, DJC15_HUMAN, DVL2_HUMAN, EBP2_HUMAN, FAM9B_HUMAN, FOXP3_HUMAN, JUN_HUMAN, MOCS1_HUMAN, NAV2_HUMAN, NFAC2_HUMAN, PIN1_HUMAN, PP2BB_HUMAN, PR20A_HUMAN, RB15B_HUMAN, RBPMS_HUMAN, RCAN3_HUMAN, RLP24_HUMAN, RUSC1_HUMAN, SIAH1_HUMAN, TNNC1_HUMAN, UBE2C_HUMAN, VA0D2_HUMAN, VHL_HUMAN

[CLASS: 238]
CA	['RNA_metabolic_process', 'gene_expression']
P#	25
PN	ADAT3_HUMAN, APOM_HUMAN, ASCC2_HUMAN, ATM_HUMAN, ATR_HUMAN, B3KPL1_HUMAN, CSN1_HUMAN, CSN2_HUMAN, CSN3_HUMAN, CSN4_HUMAN, DPOA2_HUMAN, F203A_HUMAN, FGF1_HUMAN, FGFR3_HUMAN, KLF6_HUMAN, MCAF1_HUMAN, MOD5_HUMAN, PUS10_HUMAN, SMG7_HUMAN, STK40_HUMAN, TBC17_HUMAN, TF3C1_HUMAN, THB_HUMAN, TRIPC_HUMAN, WRP73_HUMAN

[CLASS: 239]
CA	['nucleobase-containing_compound_metabolic_process']
P#	44
PN	ADCY2_HUMAN, ADCY5_HUMAN, BLM_HUMAN, COMD1_HUMAN, COMD7_HUMAN, CUL3_HUMAN, ELOC_HUMAN, GAG2E_HUMAN, GMCL1_HUMAN, GNAI1_HUMAN, GNAO_HUMAN, GP143_HUMAN, GRM1A_HUMAN, HDAC4_HUMAN, KLHL3_HUMAN, MAR1_HUMAN, MEG10_HUMAN, MSH4_HUMAN, OPRD_HUMAN, RAD51_HUMAN, RAGP1_HUMAN, RBP2_HUMAN, RFA1_HUMAN, RGS16_HUMAN, RGS20_HUMAN, S1PR5_HUMAN, SENP1_HUMAN, SGPP1_HUMAN, SHOT1_HUMAN, SHOX_HUMAN, SOX6_HUMAN, SUMO1_HUMAN, SUMO2_HUMAN, SUMO3_HUMAN, TFCP2_HUMAN, TLR7_HUMAN, UBC9_HUMAN, UBIP1_HUMAN, UPP1_HUMAN, USPL1_HUMAN, VIME_HUMAN, VWA8_HUMAN, WNT7B_HUMAN, ZN184_HUMAN

[CLASS: 240]
CA	['signal_transduction']
P#	36
PN	ABHGA_HUMAN, ADCY4_HUMAN, ARHG3_HUMAN, ARHG5_HUMAN, AT5G3_HUMAN, B3GA1_HUMAN, CC172_HUMAN, CEP76_HUMAN, DGKQ_HUMAN, DNJC1_HUMAN, ELMD3_HUMAN, F102A_HUMAN, GGACT_HUMAN, GOGA2_HUMAN, GPAN1_HUMAN, HRSL5_HUMAN, IFM1_HUMAN, MAGA6_HUMAN, MAGAB_HUMAN, MIB2_HUMAN, MST4_HUMAN, MT1H_HUMAN, PDC10_HUMAN, Q6ZNC6_HUMAN, RHOA_HUMAN, SH24A_HUMAN, SH3G1_HUMAN, SKAP1_HUMAN, SPS2_HUMAN, STK24_HUMAN, STK25_HUMAN, TRI23_HUMAN, TRI27_HUMAN, TRI54_HUMAN, TXND9_HUMAN, UBE2U_HUMAN

[CLASS: 241]
CA	['biological_process_unknown']
CM	signal_transduction	11/25	
P#	25
PN	ADCY7_HUMAN, DEXI_HUMAN, DJC21_HUMAN, ELMD2_HUMAN, ELMO1_HUMAN, EPDR1_HUMAN, GOLM1_HUMAN, LBN_HUMAN, MTERF_HUMAN, NIT1_HUMAN, NRSN2_HUMAN, RBBP6_HUMAN, RHG39_HUMAN, RHOG_HUMAN, SMAD9_HUMAN, TBCD_HUMAN, TEN3_HUMAN, TFF2_HUMAN, TKN1_HUMAN, UBQL4_HUMAN, VAV2_HUMAN, WBS16_HUMAN, XRCC6_HUMAN, ZFYV9_HUMAN, ZN398_HUMAN

[CLASS: 242]
CA	['regulation_of_transcription,_DNA-dependent']
P#	24
PN	ADC_HUMAN, BARH2_HUMAN, EF1A1_HUMAN, FEZ1_HUMAN, FEZ2_HUMAN, FRG1B_HUMAN, IMA7_HUMAN, KAD3_HUMAN, KAD6_HUMAN, KC1D_HUMAN, MDM2_HUMAN, NC2A_HUMAN, OAZ3_HUMAN, P53_HUMAN, PSG11_HUMAN, REL_HUMAN, RS14_HUMAN, SMAD2_HUMAN, TAF9_HUMAN, TBCA_HUMAN, TBP_HUMAN, TF2B_HUMAN, TRIM9_HUMAN, ZN251_HUMAN

[CLASS: 243]
CA	['signal_transduction']
P#	34
PN	1433B_HUMAN, 1433S_HUMAN, 1433Z_HUMAN, 41_HUMAN, ADDA_HUMAN, C2C2L_HUMAN, CA106_HUMAN, CALM_HUMAN, DRD2_HUMAN, E41L1_HUMAN, GRIA1_HUMAN, GRIA2_HUMAN, ITPR1_HUMAN, KCNN4_HUMAN, KPCZ_HUMAN, M3K2_HUMAN, MINK1_HUMAN, MP2K5_HUMAN, NCS1_HUMAN, NSF_HUMAN, PAR6A_HUMAN, PI4KB_HUMAN, RT35_HUMAN, SMUF1_HUMAN, SNAG_HUMAN, SPTB1_HUMAN, SPTN1_HUMAN, STA13_HUMAN, STK38_HUMAN, STX8_HUMAN, TBA1B_HUMAN, TFCP2_HUMAN, TGFR1_HUMAN, WDR61_HUMAN

[CLASS: 244]
CA	['transcription,_DNA-dependent', 'signal_transduction', 'regulation_of_RNA_biosynthetic_process']
P#	33
PN	ADH1A_HUMAN, AKT1_HUMAN, AKT2_HUMAN, BBX_HUMAN, CASQ2_HUMAN, CDC37_HUMAN, CLCN5_HUMAN, COF1_HUMAN, CSK21_HUMAN, CSK22_HUMAN, ESR1_HUMAN, FKB10_HUMAN, FKBP5_HUMAN, GPS2_HUMAN, GTR4_HUMAN, H2B2E_HUMAN, H4_HUMAN, HCDH_HUMAN, HDAC3_HUMAN, HS90A_HUMAN, HS90B_HUMAN, IKKA_HUMAN, M3K1_HUMAN, MDR3_HUMAN, NCOR1_HUMAN, NCOR2_HUMAN, PRKDC_HUMAN, RHG04_HUMAN, TASP1_HUMAN, TBL1R_HUMAN, TBL1X_HUMAN, TESK1_HUMAN, TF2AA_HUMAN

[CLASS: 245]
CA	['regulation_of_transcription,_DNA-dependent']
P#	61
PN	4EBP1_HUMAN, ADH4_HUMAN, B4DEE8_HUMAN, BEX1_HUMAN, CBP_HUMAN, CDN1A_HUMAN, CREB1_HUMAN, CREM_HUMAN, CSK21_HUMAN, CSK22_HUMAN, CTF8A_HUMAN, DCPS_HUMAN, FOS_HUMAN, FRAT2_HUMAN, GLI3_HUMAN, GPC5_HUMAN, GSK3B_HUMAN, HAVR2_HUMAN, HMGN1_HUMAN, HNF1A_HUMAN, HNF1B_HUMAN, IN35_HUMAN, IP3KA_HUMAN, IRF2_HUMAN, JUN_HUMAN, KAPCA_HUMAN, KGP1_HUMAN, KITH_HUMAN, KPCA_HUMAN, LEG3_HUMAN, LEG9_HUMAN, LMIP_HUMAN, MGMT_HUMAN, MRVI1_HUMAN, NAA16_HUMAN, NF2IP_HUMAN, NFAC2_HUMAN, NOG2_HUMAN, OMP_HUMAN, PEBB_HUMAN, PKHO1_HUMAN, PPIL4_HUMAN, RL35_HUMAN, RN180_HUMAN, S4A10_HUMAN, SCG1_HUMAN, SET_HUMAN, SG2A2_HUMAN, SMAD5_HUMAN, SMUF1_HUMAN, T2AG_HUMAN, TAF1A_HUMAN, TAF1C_HUMAN, TAF1_HUMAN, TBP_HUMAN, TF2AA_HUMAN, UBF1_HUMAN, VASP_HUMAN, ZIC2_HUMAN, ZIC3_HUMAN, ZN436_HUMAN

[CLASS: 246]
CA	['cell_surface_receptor_signaling_pathway']
P#	50
PN	ADH6_HUMAN, ATS2_HUMAN, C99L2_HUMAN, CD28_HUMAN, CD86_HUMAN, DLL1_HUMAN, DLL4_HUMAN, DOA_HUMAN, ECE2_HUMAN, ICOSL_HUMAN, ICOS_HUMAN, JAG1_HUMAN, KAT2B_HUMAN, KIF2A_HUMAN, LAR1B_HUMAN, LRC23_HUMAN, LRRC3_HUMAN, MARH8_HUMAN, MET2B_HUMAN, MFNG_HUMAN, MSS4_HUMAN, NCK1_HUMAN, NOTC1_HUMAN, NOTC2_HUMAN, NOTC3_HUMAN, NOTC4_HUMAN, NSMA_HUMAN, OFUT1_HUMAN, P85A_HUMAN, PERE_HUMAN, PI3R5_HUMAN, PK3CA_HUMAN, PK3CD_HUMAN, PK3CG_HUMAN, PLCG1_HUMAN, PSN1_HUMAN, PSN2_HUMAN, RAB15_HUMAN, RASF5_HUMAN, RASH_HUMAN, RASK_HUMAN, RASN_HUMAN, REL_HUMAN, RM53_HUMAN, RS20_HUMAN, SUH_HUMAN, SYNE4_HUMAN, TRI69_HUMAN, TRYB1_HUMAN, UBQL1_HUMAN

[CLASS: 247]
CA	['cellular_protein_metabolic_process', 'intracellular_signal_transduction', 'regulation_of_macromolecule_metabolic_process', 'positive_regulation_of_signal_transduction', 'apoptotic_process', 'cell_surface_receptor_signaling_pathway', 'regulation_of_molecular_function', 'response_to_organic_substance']
P#	20
PN	ADHX_HUMAN, BID_HUMAN, CASP1_HUMAN, CASP3_HUMAN, CASP8_HUMAN, CASPA_HUMAN, CE030_HUMAN, CSK21_HUMAN, CSK22_HUMAN, CSK2B_HUMAN, EPHA4_HUMAN, FGF1_HUMAN, FGF23_HUMAN, FGF2_HUMAN, FGFR1_HUMAN, FGFR4_HUMAN, GDIR1_HUMAN, GRAB_HUMAN, TRAF1_HUMAN, VTNC_HUMAN

[CLASS: 248]
CA	['regulation_of_transcription,_DNA-dependent', 'cellular_protein_modification_process', 'positive_regulation_of_cellular_process']
P#	25
PN	ADIG_HUMAN, ASH2L_HUMAN, ATM_HUMAN, ATR_HUMAN, COASY_HUMAN, CTBP1_HUMAN, CTBP2_HUMAN, EP300_HUMAN, HCFC1_HUMAN, HCFC2_HUMAN, HMGN2_HUMAN, IZUM2_HUMAN, KAT2B_HUMAN, KS6B2_HUMAN, MEN1_HUMAN, MLL1_HUMAN, NCOA1_HUMAN, NEU2_HUMAN, OXYR_HUMAN, RBBP5_HUMAN, RNZ2_HUMAN, RUFY1_HUMAN, STPAP_HUMAN, TXD17_HUMAN, WDR5_HUMAN

[CLASS: 249]
CA	['biological_process_unknown']
CM	signal_transduction	9/37	
P#	37
PN	ADIPO_HUMAN, B2L13_HUMAN, BNI3L_HUMAN, BNIP3_HUMAN, CLC7A_HUMAN, CNPY3_HUMAN, CREB3_HUMAN, E7EX88_HUMAN, FAM3A_HUMAN, FATE1_HUMAN, GGT7_HUMAN, GPR25_HUMAN, ILRL1_HUMAN, KASH5_HUMAN, LRAD1_HUMAN, LUM_HUMAN, M4A12_HUMAN, MALL_HUMAN, MEOX2_HUMAN, MMP14_HUMAN, NADL2_HUMAN, NINJ2_HUMAN, OLFM4_HUMAN, PACRL_HUMAN, PLLP_HUMAN, PRR19_HUMAN, SGTA_HUMAN, SMAD3_HUMAN, SYNE4_HUMAN, TM128_HUMAN, TMED1_HUMAN, TMHS_HUMAN, TRAF6_HUMAN, UPK1B_HUMAN, UPK3B_HUMAN, ZN404_HUMAN, ZNT3_HUMAN

[CLASS: 250]
CA	['nucleobase-containing_compound_metabolic_process']
P#	29
PN	ADK_HUMAN, B4DQM4_HUMAN, CALX_HUMAN, CHD3_HUMAN, E9PG89_HUMAN, FICD_HUMAN, GIT1_HUMAN, GRB2_HUMAN, GRIP2_HUMAN, HD_HUMAN, IMPA2_HUMAN, KAP0_HUMAN, MLXPL_HUMAN, MTR1_HUMAN, NIF3L_HUMAN, PAIRB_HUMAN, PORED_HUMAN, Q8N634_HUMAN, RET4_HUMAN, TIF1B_HUMAN, TIP_HUMAN, TNR14_HUMAN, TNR16_HUMAN, TTHY_HUMAN, UBA3_HUMAN, VIME_HUMAN, Z354A_HUMAN, ZBED1_HUMAN, ZN274_HUMAN

[CLASS: 251]
CA	['nucleotide_metabolic_process', 'signal_transduction']
P#	27
PN	ADML_HUMAN, ALDH2_HUMAN, CALC_HUMAN, CALRL_HUMAN, CH10_HUMAN, CH60_HUMAN, DHRS1_HUMAN, FA45A_HUMAN, FA45B_HUMAN, FHIT_HUMAN, FKBPL_HUMAN, KR103_HUMAN, KR107_HUMAN, KR108_HUMAN, KRA59_HUMAN, NT2NL_HUMAN, PED1A_HUMAN, PKD2_HUMAN, PLS1_HUMAN, RAMP2_HUMAN, RAMP3_HUMAN, TM256_HUMAN, TNI3K_HUMAN, TNNC1_HUMAN, TNNI3_HUMAN, U119A_HUMAN, YIPF3_HUMAN

[CLASS: 252]
CA	['organelle_organization', 'negative_regulation_of_protein_metabolic_process', 'positive_regulation_of_protein_modification_process', 'mitotic_cell_cycle', 'negative_regulation_of_cellular_metabolic_process', 'negative_regulation_of_cellular_component_organization', 'cell_cycle_arrest', 'positive_regulation_of_catalytic_activity']
P#	22
PN	ADNP2_HUMAN, ANC2_HUMAN, APC10_HUMAN, APC1_HUMAN, APC4_HUMAN, APC5_HUMAN, APC7_HUMAN, CADH1_HUMAN, CDC16_HUMAN, CDC23_HUMAN, CDC26_HUMAN, CDC27_HUMAN, ITA3_HUMAN, ITB1_HUMAN, MY18A_HUMAN, NFYC_HUMAN, PTN14_HUMAN, SKOR2_HUMAN, SMAD2_HUMAN, SMAD3_HUMAN, TGM2_HUMAN, TSP1_HUMAN

[CLASS: 253]
CA	['regulation_of_macromolecule_metabolic_process', 'transcription,_DNA-dependent']
P#	37
PN	ADNP_HUMAN, ANT3_HUMAN, ATF7_HUMAN, ATG4A_HUMAN, BATF3_HUMAN, BATF_HUMAN, CLD4_HUMAN, CR3L1_HUMAN, CREB3_HUMAN, CREB5_HUMAN, CX04A_HUMAN, DBP_HUMAN, DDIT3_HUMAN, EST1_HUMAN, FA9_HUMAN, FXYD3_HUMAN, HLF_HUMAN, ISK7_HUMAN, JUNB_HUMAN, JUN_HUMAN, KPCD1_HUMAN, MAFG_HUMAN, MAFK_HUMAN, MK06_HUMAN, MLP3B_HUMAN, MT1G_HUMAN, MT1H_HUMAN, MT2_HUMAN, PLCG1_HUMAN, SHBG_HUMAN, SNPC1_HUMAN, SNPC4_HUMAN, SNPC5_HUMAN, SUSD4_HUMAN, THRB_HUMAN, VKGC_HUMAN, ZO1_HUMAN

[CLASS: 254]
CA	['biological_process_unknown']
CM	positive_regulation_of_cellular_metabolic_process	8/29	
P#	29
PN	ADO_HUMAN, ATX1_HUMAN, BEND2_HUMAN, BIRC1_HUMAN, CCL28_HUMAN, CHIP_HUMAN, CLP1L_HUMAN, CP3A4_HUMAN, GLPK_HUMAN, HPCA_HUMAN, KR108_HUMAN, KRA59_HUMAN, MATN1_HUMAN, MATN2_HUMAN, MATN3_HUMAN, MATN4_HUMAN, MEOX2_HUMAN, MUM1_HUMAN, NT2NL_HUMAN, PLCA_HUMAN, PSA3_HUMAN, PUM1_HUMAN, PWP1_HUMAN, S22AN_HUMAN, SMAD1_HUMAN, SMUF1_HUMAN, TRAF2_HUMAN, UD2B7_HUMAN, ZN363_HUMAN

[CLASS: 255]
CA	['biological_process_unknown']
CM	macromolecule_biosynthetic_process	17/61	
P#	61
PN	ADPGK_HUMAN, AL3B1_HUMAN, ASPC1_HUMAN, CCD14_HUMAN, CE060_HUMAN, CI009_HUMAN, CIA30_HUMAN, DDX18_HUMAN, DJC10_HUMAN, DLG3_HUMAN, ELF3_HUMAN, GFOD1_HUMAN, GPAA1_HUMAN, GPI8_HUMAN, HBAT_HUMAN, HBAZ_HUMAN, HBA_HUMAN, HBB_HUMAN, HBD_HUMAN, HBE_HUMAN, IGSF8_HUMAN, K1C40_HUMAN, K1H1_HUMAN, KLHL9_HUMAN, KR103_HUMAN, KR105_HUMAN, KR107_HUMAN, KR108_HUMAN, KR109_HUMAN, KRA42_HUMAN, KRT34_HUMAN, KRT37_HUMAN, KRT82_HUMAN, MAGAB_HUMAN, MEOX2_HUMAN, MTA1_HUMAN, MTR1L_HUMAN, MXI1_HUMAN, NAB2_HUMAN, NT2NL_HUMAN, PIGS_HUMAN, PIGT_HUMAN, PIGU_HUMAN, PIN1_HUMAN, PKHB2_HUMAN, PSMG2_HUMAN, PUR9_HUMAN, PVRL3_HUMAN, PVR_HUMAN, RFESD_HUMAN, SELT_HUMAN, SEM4C_HUMAN, SMAD3_HUMAN, TM231_HUMAN, TRIB2_HUMAN, TWF2_HUMAN, UBQL4_HUMAN, ZN329_HUMAN, ZN446_HUMAN, ZN572_HUMAN, ZSC21_HUMAN

[CLASS: 256]
CA	['regulation_of_transcription,_DNA-dependent']
P#	39
PN	ACL6A_HUMAN, ADPPT_HUMAN, AF10_HUMAN, AFF4_HUMAN, AP2B1_HUMAN, ARI1A_HUMAN, ARI1B_HUMAN, ASB2_HUMAN, ATM_HUMAN, ATR_HUMAN, CCD86_HUMAN, DOT1L_HUMAN, E9PGZ2_HUMAN, ENL_HUMAN, FLII_HUMAN, LFTY2_HUMAN, ODO2_HUMAN, PEX12_HUMAN, PEX14_HUMAN, PEX5_HUMAN, Q5VX90_HUMAN, Q9H7R8_HUMAN, Q9H836_HUMAN, RBM34_HUMAN, RREB1_HUMAN, SAS10_HUMAN, SCFD1_HUMAN, SIAH1_HUMAN, SMAD9_HUMAN, SMRC1_HUMAN, SMRC2_HUMAN, SMRD1_HUMAN, SMRD2_HUMAN, SNF5_HUMAN, TIGAR_HUMAN, UBP22_HUMAN, UBQL4_HUMAN, YETS4_HUMAN, ZHX1_HUMAN

[CLASS: 257]
CA	['regulation_of_transcription,_DNA-dependent', 'positive_regulation_of_cellular_process', 'transcription_from_RNA_polymerase_II_promoter']
P#	24
PN	ADPRH_HUMAN, ANDR_HUMAN, CALM_HUMAN, ESR1_HUMAN, GCR_HUMAN, HS90A_HUMAN, HXC4_HUMAN, NELFA_HUMAN, NELFB_HUMAN, NELFD_HUMAN, OBF1_HUMAN, PDE1A_HUMAN, PEG10_HUMAN, PO2F2_HUMAN, PPID_HUMAN, PPP5_HUMAN, SIAH1_HUMAN, SPT4H_HUMAN, SPT5H_HUMAN, TBP_HUMAN, TFCP2_HUMAN, XRCC5_HUMAN, XRCC6_HUMAN, Z512B_HUMAN

[CLASS: 258]
CA	['biological_process_unknown']
CM	cellular_macromolecule_biosynthetic_process	19/49	
P#	49
PN	ADR1_HUMAN, ALKB8_HUMAN, ANR26_HUMAN, APC_HUMAN, AT10A_HUMAN, ATAD5_HUMAN, ATM_HUMAN, ATR_HUMAN, B4DXL2_HUMAN, BARX2_HUMAN, CBP_HUMAN, CHD5_HUMAN, COG1_HUMAN, COG2_HUMAN, COG3_HUMAN, COG4_HUMAN, COG5_HUMAN, COG6_HUMAN, COG7_HUMAN, COG8_HUMAN, CTF18_HUMAN, DCC1_HUMAN, DPH3_HUMAN, E9PC70_HUMAN, FA35A_HUMAN, FLCN_HUMAN, FNIP1_HUMAN, IFT74_HUMAN, LN28A_HUMAN, LN28B_HUMAN, NAA20_HUMAN, NUP88_HUMAN, NUP98_HUMAN, PHF8_HUMAN, POP1_HUMAN, POP5_HUMAN, Q7Z5N2_HUMAN, RPP25_HUMAN, RPP29_HUMAN, SC23A_HUMAN, SC24C_HUMAN, SC31A_HUMAN, SEC13_HUMAN, SRGEF_HUMAN, TCOF_HUMAN, TM9S1_HUMAN, TUT4_HUMAN, VANG1_HUMAN, ZN711_HUMAN

[CLASS: 259]
CA	['biological_process_unknown']
CM	signal_transduction	22/49	
P#	49
PN	ADR2_HUMAN, ARSJ_HUMAN, BACH_HUMAN, BCL7B_HUMAN, CD33_HUMAN, CDCA3_HUMAN, EXOS8_HUMAN, FAN_HUMAN, FIZ1_HUMAN, FLT3L_HUMAN, FLT3_HUMAN, FOXN3_HUMAN, GLT14_HUMAN, GYS2_HUMAN, IRPL1_HUMAN, LSM1_HUMAN, LSM7_HUMAN, MAGA6_HUMAN, MLP3A_HUMAN, MLP3B_HUMAN, MUC7_HUMAN, MYH13_HUMAN, NBL1_HUMAN, NCS1_HUMAN, NIPS1_HUMAN, NPY1R_HUMAN, NRL_HUMAN, PRAP1_HUMAN, PROF2_HUMAN, PTN11_HUMAN, PTN6_HUMAN, PYY_HUMAN, RASF1_HUMAN, RASF2_HUMAN, RASF4_HUMAN, RASF5_HUMAN, RPC8_HUMAN, RPC9_HUMAN, SAV1_HUMAN, SGTA_HUMAN, STK10_HUMAN, STK3_HUMAN, STK4_HUMAN, TM174_HUMAN, TNR1A_HUMAN, TRAF1_HUMAN, TRAF2_HUMAN, UBQL1_HUMAN, ZMIZ2_HUMAN

[CLASS: 260]
CA	['regulation_of_macromolecule_metabolic_process', 'nucleobase-containing_compound_metabolic_process', 'gene_expression', 'phosphate-containing_compound_metabolic_process', 'cell_surface_receptor_signaling_pathway']
P#	43
PN	ADRB2_HUMAN, ARRB1_HUMAN, ARRB2_HUMAN, ARRC_HUMAN, B7Z1Q3_HUMAN, BOP1_HUMAN, CAD16_HUMAN, CDC37_HUMAN, CDC42_HUMAN, CSK21_HUMAN, CSK22_HUMAN, CTNB1_HUMAN, DVL2_HUMAN, FZD4_HUMAN, G6PC_HUMAN, GNAQ_HUMAN, ITCH_HUMAN, JUN_HUMAN, KPCA_HUMAN, MAST3_HUMAN, MDM2_HUMAN, MEA1_HUMAN, NHRF1_HUMAN, NUAK1_HUMAN, OPRD_HUMAN, PARP2_HUMAN, PESC_HUMAN, PLCB2_HUMAN, PRDX1_HUMAN, PTEN_HUMAN, PTH1R_HUMAN, PTHR_HUMAN, RIOK3_HUMAN, SESN2_HUMAN, SNRK_HUMAN, SOX1_HUMAN, STK11_HUMAN, TM45B_HUMAN, TPK1_HUMAN, UB2G2_HUMAN, UBC_HUMAN, USP9X_HUMAN, ZN667_HUMAN

[CLASS: 261]
CA	['signal_transduction']
P#	46
PN	ADRB2_HUMAN, ADRB3_HUMAN, AES_HUMAN, ARRC_HUMAN, CHM4A_HUMAN, CHM4C_HUMAN, CNRG_HUMAN, CRK_HUMAN, DLGP4_HUMAN, DYN1_HUMAN, DYN2_HUMAN, ECT2_HUMAN, F2Z3L0_HUMAN, FNBP1_HUMAN, FRS3_HUMAN, GRB2_HUMAN, GSCR1_HUMAN, ID4_HUMAN, IRK3_HUMAN, IRK5_HUMAN, IRK9_HUMAN, MOK_HUMAN, NCK1_HUMAN, NCK2_HUMAN, NHRF1_HUMAN, NUBP1_HUMAN, P85A_HUMAN, PAR3_HUMAN, PDC6I_HUMAN, PGFRB_HUMAN, PHAR2_HUMAN, PLCG1_HUMAN, PTN13_HUMAN, RHOV_HUMAN, RNAS6_HUMAN, S23A1_HUMAN, SH3G1_HUMAN, SH3G2_HUMAN, SH3G3_HUMAN, SNX2_HUMAN, SPY2_HUMAN, SRC_HUMAN, TNFL6_HUMAN, TRIP6_HUMAN, VATB1_HUMAN, VPS4A_HUMAN

[CLASS: 262]
CA	['nucleobase-containing_compound_metabolic_process']
P#	104
PN	2AAB_HUMAN, AAKB1_HUMAN, ADRM1_HUMAN, ARSE_HUMAN, ASGR2_HUMAN, AT2A2_HUMAN, B4DKS0_HUMAN, B7ZM99_HUMAN, BRE1A_HUMAN, CCG1_HUMAN, CERS2_HUMAN, CRCM_HUMAN, CT024_HUMAN, CUL4A_HUMAN, DCA17_HUMAN, DDB1_HUMAN, DEGS1_HUMAN, DHCR7_HUMAN, EGFR_HUMAN, EZRI_HUMAN, GDE_HUMAN, GSTK1_HUMAN, HNRPM_HUMAN, IKKE_HUMAN, KCNQ1_HUMAN, KKCC1_HUMAN, KTAP2_HUMAN, LFG4_HUMAN, LRC20_HUMAN, M3K1_HUMAN, M3K3_HUMAN, MBRL_HUMAN, MOB1A_HUMAN, NECD_HUMAN, NEMO_HUMAN, NFKB2_HUMAN, NHRF2_HUMAN, PAAF1_HUMAN, PARP3_HUMAN, PFD2_HUMAN, PFD3_HUMAN, PHLA3_HUMAN, PKHM2_HUMAN, PLCB3_HUMAN, PRS4_HUMAN, PRS6A_HUMAN, PRS6B_HUMAN, PRS7_HUMAN, PSA5_HUMAN, PSA6_HUMAN, PSA7_HUMAN, PSB5_HUMAN, PSD10_HUMAN, PSD12_HUMAN, PSD13_HUMAN, PSD7_HUMAN, PSMD1_HUMAN, PSMD2_HUMAN, PSMD3_HUMAN, PSMD4_HUMAN, PSMD6_HUMAN, PUR4_HUMAN, Q5JVE8_HUMAN, Q5VV89_HUMAN, Q6N089_HUMAN, Q6ZMW9_HUMAN, RELB_HUMAN, RFA3_HUMAN, RFXK_HUMAN, RPN2_HUMAN, RPOM_HUMAN, RS10_HUMAN, RT14_HUMAN, S19A2_HUMAN, S39A1_HUMAN, S61A1_HUMAN, SERC3_HUMAN, SGK1_HUMAN, S
 SRD_HUMAN, T22D1_HUMAN, TBB1_HUMAN, TERA_HUMAN, TMCO1_HUMAN, TMM33_HUMAN, TNFA_HUMAN, TNR1A_HUMAN, TNR1B_HUMAN, TP4A3_HUMAN, TRAF6_HUMAN, TREX2_HUMAN, TSSC1_HUMAN, TTK_HUMAN, UBC_HUMAN, UBQL1_HUMAN, UCHL5_HUMAN, UNC5B_HUMAN, VAPA_HUMAN, VHL_HUMAN, WBS22_HUMAN, WFDC1_HUMAN, WRP73_HUMAN, XBP1_HUMAN, ZBED1_HUMAN, ZN677_HUMAN

[CLASS: 263]
CA	['cellular_protein_metabolic_process', 'positive_regulation_of_cellular_metabolic_process', 'positive_regulation_of_macromolecule_metabolic_process', 'regulation_of_transcription,_DNA-dependent']
P#	20
PN	ADRO_HUMAN, HMGA1_HUMAN, HMGB2_HUMAN, IF1AX_HUMAN, IF2A_HUMAN, IF2B_HUMAN, IF2G_HUMAN, MAGAB_HUMAN, PARP1_HUMAN, PKRI1_HUMAN, PO2F1_HUMAN, PO3F1_HUMAN, RARA_HUMAN, SPY2_HUMAN, TRAF2_HUMAN, TRAF6_HUMAN, TRI51_HUMAN, VTA1_HUMAN, ZBT16_HUMAN, ZN423_HUMAN

[CLASS: 264]
CA	['signal_transduction']
P#	42
PN	ADTRP_HUMAN, CBPM_HUMAN, CIP2A_HUMAN, COLI_HUMAN, CREB3_HUMAN, CUL1_HUMAN, DIAC_HUMAN, EGF_HUMAN, F8WB28_HUMAN, FACD2_HUMAN, FAT4_HUMAN, FATE1_HUMAN, FBW1B_HUMAN, FNBP1_HUMAN, GUC2D_HUMAN, HIF1N_HUMAN, KPCD2_HUMAN, LCAP_HUMAN, MC3R_HUMAN, MYPC1_HUMAN, NHRF4_HUMAN, PCAT2_HUMAN, Q5T7Y6_HUMAN, REL_HUMAN, RGS9_HUMAN, RPRM_HUMAN, S100B_HUMAN, S100P_HUMAN, S10A4_HUMAN, S41A3_HUMAN, SC22C_HUMAN, SMAD9_HUMAN, SO1C1_HUMAN, T4S4_HUMAN, TBP_HUMAN, TERF1_HUMAN, TNKS1_HUMAN, TNKS2_HUMAN, TRPV4_HUMAN, UBP25_HUMAN, VTNC_HUMAN, WDR62_HUMAN

[CLASS: 265]
CA	['RNA_metabolic_process', 'regulation_of_macromolecule_metabolic_process', 'gene_expression', 'cellular_nitrogen_compound_biosynthetic_process', 'cellular_macromolecule_biosynthetic_process']
P#	34
PN	ADXL_HUMAN, AKT1_HUMAN, ATX1_HUMAN, BRCA1_HUMAN, EZH2_HUMAN, GPR3_HUMAN, HSPB1_HUMAN, HSPB6_HUMAN, HSPB8_HUMAN, IPYR_HUMAN, ITSN1_HUMAN, JIP2_HUMAN, KS6A5_HUMAN, LHX4_HUMAN, M3K7_HUMAN, MAGC2_HUMAN, MAPK3_HUMAN, MK08_HUMAN, MLTK_HUMAN, PP1B_HUMAN, PPM1L_HUMAN, RAB1A_HUMAN, RIFK_HUMAN, SNF5_HUMAN, SPSY_HUMAN, SSX1_HUMAN, STAT3_HUMAN, SYNE2_HUMAN, U119A_HUMAN, ZEP1_HUMAN, ZHX1_HUMAN, ZHX2_HUMAN, ZHX3_HUMAN, ZN593_HUMAN

[CLASS: 266]
CA	['chromatin_organization', 'regulation_of_transcription,_DNA-dependent', 'negative_regulation_of_cellular_metabolic_process', 'negative_regulation_of_macromolecule_metabolic_process', 'transcription_from_RNA_polymerase_II_promoter']
P#	21
PN	ABL1_HUMAN, AEBP2_HUMAN, ATM_HUMAN, ATR_HUMAN, BAZ2A_HUMAN, CENPA_HUMAN, CREB1_HUMAN, CRTC1_HUMAN, E2F2_HUMAN, EED_HUMAN, H2A1_HUMAN, RBBP4_HUMAN, RSF1_HUMAN, RYBP_HUMAN, SETD8_HUMAN, SMCA5_HUMAN, SP1_HUMAN, SUZ12_HUMAN, T2FB_HUMAN, TYY1_HUMAN, UBXN8_HUMAN

[CLASS: 267]
CA	['biological_process_unknown']
CM	signal_transduction	29/65	
P#	65
PN	AF17_HUMAN, AGRP_HUMAN, AT12A_HUMAN, CC045_HUMAN, CD14_HUMAN, CG053_HUMAN, CSKP_HUMAN, CWC25_HUMAN, CXB2_HUMAN, CXB6_HUMAN, DIP2A_HUMAN, DPP10_HUMAN, EDA_HUMAN, FSTL1_HUMAN, GHRHR_HUMAN, GHRL_HUMAN, GIMA5_HUMAN, GP128_HUMAN, GT252_HUMAN, I18RA_HUMAN, IL18R_HUMAN, IL18_HUMAN, IL1AP_HUMAN, IL1B_HUMAN, IL1R2_HUMAN, IL37_HUMAN, LRAD1_HUMAN, LRP4_HUMAN, MAL_HUMAN, MC4R_HUMAN, MDM2_HUMAN, MEOX2_HUMAN, MOTI_HUMAN, MTLR_HUMAN, MUC7_HUMAN, MYD88_HUMAN, NPAL3_HUMAN, NPY_HUMAN, NRX3A_HUMAN, PEX13_HUMAN, PEX14_HUMAN, PEX19_HUMAN, PPIB_HUMAN, RFFL_HUMAN, RN216_HUMAN, RSPH3_HUMAN, SIGIR_HUMAN, SLIB_HUMAN, SMAD2_HUMAN, SMAD3_HUMAN, SMR3B_HUMAN, TCAM2_HUMAN, TLR3_HUMAN, TLR4_HUMAN, TLR5_HUMAN, TLR9_HUMAN, TM190_HUMAN, TRFL_HUMAN, UB2G2_HUMAN, UBQL1_HUMAN, UBQL4_HUMAN, VAPA_HUMAN, WHRN_HUMAN, ZBED4_HUMAN, ZBT22_HUMAN

[CLASS: 268]
CA	['cellular_protein_metabolic_process', 'RNA_biosynthetic_process', 'regulation_of_nucleobase-containing_compound_metabolic_process', 'regulation_of_cellular_biosynthetic_process', 'regulation_of_macromolecule_metabolic_process', 'gene_expression', 'signal_transduction', 'cellular_macromolecule_biosynthetic_process']
P#	15
PN	1433E_HUMAN, 1433Z_HUMAN, AFTIN_HUMAN, ESR1_HUMAN, F107B_HUMAN, HES4_HUMAN, HS90B_HUMAN, LRIQ1_HUMAN, NEMO_HUMAN, P53_HUMAN, RGS3_HUMAN, RLA0_HUMAN, SNURF_HUMAN, TADA3_HUMAN, UBE3A_HUMAN

[CLASS: 269]
CA	['cell_surface_receptor_signaling_pathway']
P#	26
PN	AGAP2_HUMAN, AKA7G_HUMAN, BIG2_HUMAN, CK057_HUMAN, DTBP1_HUMAN, GBRA1_HUMAN, GBRA2_HUMAN, GBRA3_HUMAN, GBRA4_HUMAN, GBRA6_HUMAN, GBRB2_HUMAN, GBRB3_HUMAN, GBRG3_HUMAN, HOME1_HUMAN, KAP0_HUMAN, NSG1_HUMAN, P85A_HUMAN, PLCG1_HUMAN, PR40A_HUMAN, Q9BPY1_HUMAN, ROP1A_HUMAN, SDCB1_HUMAN, SDCB2_HUMAN, SFR1_HUMAN, SP17_HUMAN, STX12_HUMAN

[CLASS: 270]
CA	['protein_ubiquitination']
P#	106
PN	AGFG2_HUMAN, ARI1_HUMAN, ARI2_HUMAN, ARRD3_HUMAN, BRAP_HUMAN, CAPG_HUMAN, CBLC_HUMAN, CHFR_HUMAN, CUL1_HUMAN, DTX3L_HUMAN, EAA4_HUMAN, EPS15_HUMAN, F104A_HUMAN, FA83A_HUMAN, FBX15_HUMAN, FBX7_HUMAN, FBXL3_HUMAN, FBXW5_HUMAN, HOIL1_HUMAN, IPO11_HUMAN, K1107_HUMAN, LRC8E_HUMAN, MAT1_HUMAN, MDM2_HUMAN, MKRN2_HUMAN, MKRN3_HUMAN, MUL1_HUMAN, NARF_HUMAN, NEDD4_HUMAN, NEU1A_HUMAN, OTUB1_HUMAN, OXA1L_HUMAN, PARP9_HUMAN, PCGF1_HUMAN, PCGF5_HUMAN, PCNP_HUMAN, PHF7_HUMAN, PLCD4_HUMAN, PLPL2_HUMAN, R113B_HUMAN, RING1_HUMAN, RING2_HUMAN, RIPK4_HUMAN, RN114_HUMAN, RN125_HUMAN, RN133_HUMAN, RN139_HUMAN, RN166_HUMAN, RN185_HUMAN, RNF11_HUMAN, RNF14_HUMAN, RNF37_HUMAN, RNF41_HUMAN, RNF5_HUMAN, RNF6_HUMAN, RO52_HUMAN, RS17_HUMAN, RS7_HUMAN, SAS6_HUMAN, SIAH1_HUMAN, SKP1_HUMAN, TERA_HUMAN, TRAF6_HUMAN, TRI17_HUMAN, TRI23_HUMAN, TRI25_HUMAN, TRI27_HUMAN, TRI31_HUMAN, TRI34_HUMAN, TRI39_HUMAN, TRI55_HUMAN, TRI63_HUMAN, TRIM2_HUMAN, TRIM5_HUMAN, TRIM8_HUMAN, TRIML_HUMAN, UB2D1_HUMAN, UB2D2_HUMA
 N, UB2D3_HUMAN, UB2D4_HUMAN, UB2E1_HUMAN, UB2E2_HUMAN, UB2E3_HUMAN, UB2L3_HUMAN, UB2L6_HUMAN, UB2R1_HUMAN, UB2R2_HUMAN, UB2V2_HUMAN, UBC9_HUMAN, UBC_HUMAN, UBE2H_HUMAN, UBE2K_HUMAN, UBE2N_HUMAN, UBE2U_HUMAN, UBE2W_HUMAN, UBE2Z_HUMAN, UBE3A_HUMAN, UBP13_HUMAN, UHRF2_HUMAN, XIAP_HUMAN, YIPF2_HUMAN, Z385A_HUMAN, ZMY10_HUMAN, ZN671_HUMAN, ZNRF1_HUMAN, ZNRF4_HUMAN

[CLASS: 271]
CA	['biological_process_unknown']
CM	nucleobase-containing_compound_metabolic_process	14/40	
P#	40
PN	AGK_HUMAN, ATM_HUMAN, ATR_HUMAN, B3GT4_HUMAN, CHSS2_HUMAN, F131A_HUMAN, H31_HUMAN, HAVR1_HUMAN, MET18_HUMAN, MLL1_HUMAN, NELL1_HUMAN, NEXN_HUMAN, PARP8_HUMAN, PCIF1_HUMAN, PHYIP_HUMAN, PIN1_HUMAN, PLXB1_HUMAN, PLXB3_HUMAN, PLXD1_HUMAN, PPIE_HUMAN, PR14L_HUMAN, Q4A519_HUMAN, Q5TGA3_HUMAN, Q9P0U0_HUMAN, RPB1_HUMAN, SEH1_HUMAN, SEM4A_HUMAN, SHRM4_HUMAN, SLTM_HUMAN, SMAD9_HUMAN, SNX4_HUMAN, SPT5H_HUMAN, SSBP3_HUMAN, SYF1_HUMAN, TICN2_HUMAN, TIMD4_HUMAN, TTC37_HUMAN, UBQL4_HUMAN, VPP1_HUMAN, ZN226_HUMAN

[CLASS: 272]
CA	['biological_process_unknown']
CM	nucleic_acid_metabolic_process	18/53	
P#	53
PN	AGO1_HUMAN, AGO2_HUMAN, AMPB_HUMAN, B7Z5S8_HUMAN, CAH12_HUMAN, COR1B_HUMAN, CPLX2_HUMAN, DDX20_HUMAN, DLX3_HUMAN, DPA1_HUMAN, DPB1_HUMAN, E5KLJ6_HUMAN, EIF1_HUMAN, GEMI2_HUMAN, GEMI4_HUMAN, GEMI5_HUMAN, GEMI6_HUMAN, HAUS2_HUMAN, IF4A1_HUMAN, IF4E_HUMAN, IF4G1_HUMAN, KPCA_HUMAN, MK06_HUMAN, NBAS_HUMAN, NOE2_HUMAN, PARP2_HUMAN, RDH11_HUMAN, RENT2_HUMAN, ROBO2_HUMAN, SEGN_HUMAN, SEMG2_HUMAN, SGSM2_HUMAN, SMN_HUMAN, SNP23_HUMAN, SNP25_HUMAN, SSH1_HUMAN, STX2_HUMAN, STX3_HUMAN, STX4_HUMAN, STXB2_HUMAN, STXB3_HUMAN, TM2D2_HUMAN, TNFL8_HUMAN, TNR21_HUMAN, TNR6B_HUMAN, TNR8_HUMAN, TOE1_HUMAN, TP4A3_HUMAN, TYDP2_HUMAN, VAMP2_HUMAN, VAMP3_HUMAN, WASH2_HUMAN, ZFYV9_HUMAN

[CLASS: 273]
CA	['biological_process_unknown']
CM	RNA_metabolic_process	16/56	
P#	56
PN	AGO3_HUMAN, AP1M1_HUMAN, ARG39_HUMAN, AT7L1_HUMAN, ATN1_HUMAN, ATOH8_HUMAN, BAG3_HUMAN, BORG5_HUMAN, CASPE_HUMAN, CJ118_HUMAN, CP3A5_HUMAN, CRK_HUMAN, DAB1_HUMAN, DAZP2_HUMAN, DEFI6_HUMAN, DHRS7_HUMAN, DPP2_HUMAN, DVL2_HUMAN, ETV5_HUMAN, HYAL3_HUMAN, KR195_HUMAN, KR197_HUMAN, LEG9C_HUMAN, LSM4_HUMAN, MAGD1_HUMAN, MEG11_HUMAN, MEOX2_HUMAN, MTF1_HUMAN, NDUB8_HUMAN, NOC2L_HUMAN, PCDA8_HUMAN, PDE9A_HUMAN, PDZ11_HUMAN, PHIPL_HUMAN, PKHA5_HUMAN, PKHA6_HUMAN, PLS1_HUMAN, PROM1_HUMAN, Q86V38_HUMAN, Q8WU02_HUMAN, RBPMS_HUMAN, RFOX1_HUMAN, RHXF2_HUMAN, S22A2_HUMAN, SGMR1_HUMAN, SIM14_HUMAN, SIRBL_HUMAN, SMAD3_HUMAN, SSPO_HUMAN, TC1D1_HUMAN, TIFA_HUMAN, TTC28_HUMAN, VA0D2_HUMAN, XRN1_HUMAN, ZAP70_HUMAN, ZN862_HUMAN

[CLASS: 274]
CA	['RNA_metabolic_process', 'cellular_nitrogen_compound_biosynthetic_process', 'regulation_of_nucleobase-containing_compound_metabolic_process', 'regulation_of_cellular_macromolecule_biosynthetic_process', 'signal_transduction', 'regulation_of_gene_expression', 'positive_regulation_of_cellular_process']
P#	24
PN	AGO4_HUMAN, ANR23_HUMAN, ATX1_HUMAN, DCOR_HUMAN, E9PG89_HUMAN, ESR1_HUMAN, F6M2K2_HUMAN, GFI1_HUMAN, GI24_HUMAN, IPO8_HUMAN, MYPN_HUMAN, NCOA2_HUMAN, OAZ1_HUMAN, OAZ2_HUMAN, OPSR_HUMAN, PIAS3_HUMAN, PIAS4_HUMAN, Q5VU21_HUMAN, SMAD2_HUMAN, SMAD3_HUMAN, SSRA_HUMAN, TITIN_HUMAN, UBC9_HUMAN, VIME_HUMAN

[CLASS: 275]
CA	['biological_process_unknown']
CM	['biological_process_unknown']	5	
P#	25
PN	AGPD1_HUMAN, APC_HUMAN, F167A_HUMAN, GAGE5_HUMAN, GFI1B_HUMAN, GMCL1_HUMAN, GMCLL_HUMAN, GOGA2_HUMAN, HGS_HUMAN, HTRA1_HUMAN, INT4_HUMAN, NAV1_HUMAN, NAV3_HUMAN, NOS3_HUMAN, NOSTN_HUMAN, PAR6B_HUMAN, PP16A_HUMAN, Q5T359_HUMAN, RN214_HUMAN, SPT22_HUMAN, TBCD4_HUMAN, TPC2L_HUMAN, TPP2_HUMAN, TRIP6_HUMAN, USBP1_HUMAN

[CLASS: 276]
CA	['biological_process_unknown']
CM	regulation_of_macromolecule_metabolic_process	11/27	
P#	27
PN	AGR2_HUMAN, B7ZVW3_HUMAN, BMF_HUMAN, CC90B_HUMAN, CE042_HUMAN, DLGP1_HUMAN, DYL1_HUMAN, DYL2_HUMAN, EWS_HUMAN, F127A_HUMAN, FRYL_HUMAN, GRM5_HUMAN, HBP1_HUMAN, HOME3_HUMAN, MYO5A_HUMAN, NNMT_HUMAN, P121A_HUMAN, PAK1_HUMAN, PAN2_HUMAN, PELI2_HUMAN, PMGT1_HUMAN, Q4JM47_HUMAN, SMAD1_HUMAN, STA13_HUMAN, UBQL1_HUMAN, UBQL4_HUMAN, ZN238_HUMAN

[CLASS: 277]
CA	['biological_process_unknown']
CM	apoptotic_process	8/25	
P#	25
PN	AGR3_HUMAN, B2L13_HUMAN, BTC_HUMAN, CO1A2_HUMAN, CO8A2_HUMAN, EGFR_HUMAN, ERBB2_HUMAN, ERBB4_HUMAN, GMPPA_HUMAN, GMPPB_HUMAN, GORS2_HUMAN, KISS1_HUMAN, MMP14_HUMAN, MMP15_HUMAN, MMP24_HUMAN, MMP26_HUMAN, MMP2_HUMAN, MMP9_HUMAN, SGTA_HUMAN, TGFA_HUMAN, TIMP2_HUMAN, TM86B_HUMAN, TMEDA_HUMAN, TMUB2_HUMAN, UBQL1_HUMAN

[CLASS: 278]
CA	['biological_process_unknown']
CM	gene_expression	16/60	
P#	60
PN	AGRIN_HUMAN, ARAID_HUMAN, ATL2_HUMAN, ATN1_HUMAN, ATX7_HUMAN, B4DSG5_HUMAN, BAG6_HUMAN, C1QA_HUMAN, C1QB_HUMAN, C1QC_HUMAN, CAC1A_HUMAN, CATE_HUMAN, CO4A4_HUMAN, COEA1_HUMAN, CRIM1_HUMAN, DIDO1_HUMAN, DUOX2_HUMAN, ECM1_HUMAN, ELN_HUMAN, FBLN1_HUMAN, FBLN3_HUMAN, FBLN4_HUMAN, FBN1_HUMAN, FBN2_HUMAN, FINC_HUMAN, FKBP2_HUMAN, GFI1B_HUMAN, K6PL_HUMAN, KR412_HUMAN, KRA59_HUMAN, LRP1B_HUMAN, MATN2_HUMAN, MEGF6_HUMAN, MEGF8_HUMAN, MFAP5_HUMAN, MPRIP_HUMAN, MUTA_HUMAN, NELL1_HUMAN, NEP1_HUMAN, PAI1_HUMAN, PGS2_HUMAN, PHS_HUMAN, PP12C_HUMAN, PR40A_HUMAN, PTX3_HUMAN, Q6GMX4_HUMAN, Q9H5C8_HUMAN, RERE_HUMAN, RIMB2_HUMAN, RNF11_HUMAN, SDK1_HUMAN, SGTA_HUMAN, TFF3_HUMAN, TXD11_HUMAN, UBC_HUMAN, UBQL1_HUMAN, UBQL2_HUMAN, UBQL4_HUMAN, UPAR_HUMAN, WWP2_HUMAN

[CLASS: 279]
CA	['biological_process_unknown']
CM	signal_transduction	20/45	
P#	45
PN	ACTN2_HUMAN, AGT2_HUMAN, ALDOB_HUMAN, ANXA1_HUMAN, AR6P6_HUMAN, ARL6_HUMAN, BBS1_HUMAN, BBS4_HUMAN, BHMT1_HUMAN, BICD1_HUMAN, CALCA_HUMAN, CALRL_HUMAN, CP2CJ_HUMAN, CP2E1_HUMAN, DCTN1_HUMAN, DCTN2_HUMAN, DISC1_HUMAN, EGFR_HUMAN, ELOV3_HUMAN, HMGA1_HUMAN, HSC20_HUMAN, LDB3_HUMAN, LTOR3_HUMAN, MEIS2_HUMAN, MK06_HUMAN, MK14_HUMAN, MP2K3_HUMAN, MUC20_HUMAN, MYOZ3_HUMAN, NCPR_HUMAN, NOE1_HUMAN, PBX1_HUMAN, PDX1_HUMAN, PKN1_HUMAN, PLCB2_HUMAN, Q7Z2D7_HUMAN, Q8IUN5_HUMAN, RAC1_HUMAN, SMAD7_HUMAN, SUFU_HUMAN, T4S20_HUMAN, TRPM7_HUMAN, XRCC6_HUMAN, ZN282_HUMAN, ZN600_HUMAN

[CLASS: 280]
CA	['regulation_of_transcription,_DNA-dependent', 'positive_regulation_of_cellular_metabolic_process', 'positive_regulation_of_macromolecule_metabolic_process', 'cell_surface_receptor_signaling_pathway', 'transcription_from_RNA_polymerase_II_promoter']
P#	32
PN	AGTR1_HUMAN, ARRB2_HUMAN, C2TA_HUMAN, CCNB1_HUMAN, CDK1_HUMAN, DHH_HUMAN, ELOV6_HUMAN, EP300_HUMAN, F135B_HUMAN, FACD2_HUMAN, FANCC_HUMAN, HHIP_HUMAN, IHH_HUMAN, KAT5_HUMAN, MK01_HUMAN, MP2K1_HUMAN, MYC_HUMAN, NFYB_HUMAN, NFYC_HUMAN, PAX5_HUMAN, PTC1_HUMAN, PTC2_HUMAN, RAF1_HUMAN, RB_HUMAN, RFX5_HUMAN, RFXK_HUMAN, RHOD_HUMAN, SHH_HUMAN, SMO_HUMAN, TBP_HUMAN, UBA1_HUMAN, UBP14_HUMAN

[CLASS: 281]
CA	['biological_process_unknown']
CM	nucleobase-containing_compound_metabolic_process	14/32	
P#	32
PN	AHNK2_HUMAN, ATPG_HUMAN, B2CL1_HUMAN, BAK_HUMAN, BCL2_HUMAN, BECN1_HUMAN, CATL1_HUMAN, CYC_HUMAN, DHB4_HUMAN, DPP3_HUMAN, GBRL2_HUMAN, GLPA_HUMAN, HGFL_HUMAN, HSP7C_HUMAN, KEAP1_HUMAN, KR107_HUMAN, MCL1_HUMAN, MK03_HUMAN, MK08_HUMAN, Q5T8J1_HUMAN, Q96BE9_HUMAN, RELB_HUMAN, SCND1_HUMAN, SGTA_HUMAN, SPB3_HUMAN, TRAF6_HUMAN, UBA5_HUMAN, VDAC1_HUMAN, ZN219_HUMAN, ZN337_HUMAN, ZN449_HUMAN, ZN846_HUMAN

[CLASS: 282]
CA	['regulation_of_macromolecule_metabolic_process', 'gene_expression']
P#	21
PN	AHRR_HUMAN, ARNT_HUMAN, CP2W1_HUMAN, CYB5_HUMAN, ERP27_HUMAN, HEY1_HUMAN, NXF3_HUMAN, NXT1_HUMAN, PPM1J_HUMAN, SETBP_HUMAN, SKIL_HUMAN, SMAD3_HUMAN, SMAD9_HUMAN, SPNXD_HUMAN, SRP72_HUMAN, UBC9_HUMAN, UBQL1_HUMAN, UBQL4_HUMAN, UD14_HUMAN, XPO1_HUMAN, ZBT26_HUMAN

[CLASS: 283]
CA	['positive_regulation_of_transcription_from_RNA_polymerase_II_promoter', 'viral_reproduction', 'transcription_initiation_from_RNA_polymerase_II_promoter']
P#	28
PN	AHR_HUMAN, ARNT_HUMAN, EP300_HUMAN, F1D8P1_HUMAN, FOS_HUMAN, IASPP_HUMAN, JUN_HUMAN, NCOA1_HUMAN, P53_HUMAN, SP1_HUMAN, SRC_HUMAN, T2EA_HUMAN, T2EB_HUMAN, T2FA_HUMAN, T2FB_HUMAN, TAF10_HUMAN, TAF11_HUMAN, TAF1_HUMAN, TAF2_HUMAN, TAF4_HUMAN, TAF5_HUMAN, TAF6_HUMAN, TAF7_HUMAN, TAF9_HUMAN, TBP_HUMAN, TF2B_HUMAN, TF65_HUMAN, ZMYM6_HUMAN

[CLASS: 284]
CA	['RNA_metabolic_process', 'gene_expression', 'cellular_macromolecule_biosynthetic_process']
P#	34
PN	AHSA2_HUMAN, AMER1_HUMAN, APMAP_HUMAN, AXIN1_HUMAN, COMD1_HUMAN, COMD5_HUMAN, CTNB1_HUMAN, CUL1_HUMAN, CUL2_HUMAN, ELOB_HUMAN, ELOC_HUMAN, FBW1A_HUMAN, HAS1_HUMAN, IPKG_HUMAN, JUNB_HUMAN, MED18_HUMAN, MED22_HUMAN, MED8_HUMAN, MEOX2_HUMAN, NEDD8_HUMAN, RAB1B_HUMAN, RBX1_HUMAN, RFA3_HUMAN, SMAD3_HUMAN, SMAD4_HUMAN, TFE3_HUMAN, THOC7_HUMAN, TIM13_HUMAN, TIM8B_HUMAN, TM40L_HUMAN, UBA3_HUMAN, UBC12_HUMAN, VHL_HUMAN, ZN773_HUMAN

[CLASS: 285]
CA	['regulation_of_transcription,_DNA-dependent']
P#	30
PN	ACTB_HUMAN, AIDA_HUMAN, ALKB3_HUMAN, BRD8_HUMAN, EAF6_HUMAN, EP400_HUMAN, EPC1_HUMAN, F118A_HUMAN, FOXR1_HUMAN, GLRX3_HUMAN, GMCL1_HUMAN, IKZF1_HUMAN, ING3_HUMAN, KAT5_HUMAN, LNX1_HUMAN, MBD2_HUMAN, MBD3_HUMAN, MEOX2_HUMAN, MO4L1_HUMAN, MO4L2_HUMAN, MTRR_HUMAN, OSTF1_HUMAN, P66A_HUMAN, RA51D_HUMAN, RL1D1_HUMAN, SDCB1_HUMAN, TRI54_HUMAN, TRRAP_HUMAN, YETS4_HUMAN, ZSWM7_HUMAN

[CLASS: 286]
CA	['biological_process_unknown']
CM	['biological_process_unknown']	0/16	
P#	16
PN	AIFM3_HUMAN, E9PFR0_HUMAN, HXA1_HUMAN, KR103_HUMAN, KR108_HUMAN, KR109_HUMAN, KRA42_HUMAN, KRA56_HUMAN, KRA59_HUMAN, KRA92_HUMAN, LSAMP_HUMAN, NEGR1_HUMAN, NT2NL_HUMAN, NTRI_HUMAN, PRIO_HUMAN, PVRL1_HUMAN

[CLASS: 287]
CA	['biological_process_unknown']
CM	['biological_process_unknown']	0/8	
P#	8
PN	AIG1_HUMAN, HDAC1_HUMAN, KAT5_HUMAN, KR109_HUMAN, MEOX2_HUMAN, MT1DP_HUMAN, PITX2_HUMAN, ZN363_HUMAN

[CLASS: 288]
CA	['regulation_of_nucleobase-containing_compound_metabolic_process', 'nucleic_acid_metabolic_process', 'regulation_of_macromolecule_metabolic_process', 'cellular_macromolecule_biosynthetic_process']
P#	24
PN	AIMP2_HUMAN, CHD3_HUMAN, E9PG89_HUMAN, FWCH1_HUMAN, GPS2_HUMAN, H2AX_HUMAN, LC7L2_HUMAN, MA2A2_HUMAN, MRC2_HUMAN, NDEL1_HUMAN, NHEJ1_HUMAN, P53_HUMAN, PBX4_HUMAN, Q8NI64_HUMAN, RAD51_HUMAN, SETB1_HUMAN, SPSB1_HUMAN, SUFU_HUMAN, TFP11_HUMAN, THAP8_HUMAN, TMED9_HUMAN, TOPK_HUMAN, VIME_HUMAN, XRCC4_HUMAN

[CLASS: 289]
CA	['biological_process_unknown']
CM	protein_localization	14/29	
P#	29
PN	AIPL1_HUMAN, B3KM73_HUMAN, BUB1B_HUMAN, BUB3_HUMAN, CDC20_HUMAN, COPA_HUMAN, COPB2_HUMAN, COPB_HUMAN, COPD_HUMAN, COPE_HUMAN, COPG1_HUMAN, COPG2_HUMAN, DCLK2_HUMAN, KEAP1_HUMAN, MD2L1_HUMAN, MYLIP_HUMAN, NUB1_HUMAN, RS18_HUMAN, SCG2_HUMAN, T22D1_HUMAN, T22D3_HUMAN, T22D4_HUMAN, TGFR1_HUMAN, TNFA_HUMAN, TNR1B_HUMAN, UBD_HUMAN, UBQL1_HUMAN, UBQL4_HUMAN, WDR83_HUMAN

[CLASS: 290]
CA	['intracellular_protein_kinase_cascade', 'regulation_of_signal_transduction', 'regulation_of_cellular_biosynthetic_process', 'positive_regulation_of_response_to_stimulus', 'cellular_protein_modification_process', 'phosphate-containing_compound_metabolic_process', 'regulation_of_macromolecule_biosynthetic_process', 'cell_surface_receptor_signaling_pathway', 'immune_response', 'positive_regulation_of_cellular_process']
P#	26
PN	AJUBA_HUMAN, CD79A_HUMAN, CD79B_HUMAN, CSF2R_HUMAN, CSF2_HUMAN, FINC_HUMAN, FYN_HUMAN, IKKA_HUMAN, IKKB_HUMAN, IL3RB_HUMAN, IRS1_HUMAN, KPCT_HUMAN, KPCZ_HUMAN, KSYK_HUMAN, LCK_HUMAN, LYN_HUMAN, MIA_HUMAN, NKG2D_HUMAN, Q96RR5_HUMAN, RHOA_HUMAN, RHPN2_HUMAN, SMUF1_HUMAN, SQSTM_HUMAN, TGFR1_HUMAN, TNFL6_HUMAN, TYOBP_HUMAN

[CLASS: 291]
CA	['RNA_splicing', 'mRNA_processing']
P#	34
PN	AK17A_HUMAN, CHM4B_HUMAN, CHM4C_HUMAN, CSK21_HUMAN, FNBP4_HUMAN, GEMI2_HUMAN, GEMI4_HUMAN, IFT80_HUMAN, KEAP1_HUMAN, LEG3_HUMAN, MLP3A_HUMAN, MLP3B_HUMAN, NCBP1_HUMAN, NXF1_HUMAN, PDC6I_HUMAN, PLXA2_HUMAN, PR40A_HUMAN, RBM8A_HUMAN, REN3B_HUMAN, RENT2_HUMAN, RNPS1_HUMAN, RU17_HUMAN, SCAFB_HUMAN, SMD1_HUMAN, SMN_HUMAN, SQSTM_HUMAN, SREK1_HUMAN, SRPK1_HUMAN, SRSF1_HUMAN, SRSF2_HUMAN, THOC4_HUMAN, U2AF2_HUMAN, VPS4A_HUMAN, ZRAB2_HUMAN

[CLASS: 292]
CA	['intracellular_transport']
P#	31
PN	AES_HUMAN, AK1A1_HUMAN, AP2A2_HUMAN, B7Z8E0_HUMAN, CLH1_HUMAN, CT2NL_HUMAN, EPN1_HUMAN, EPN2_HUMAN, EPN3_HUMAN, EPS15_HUMAN, EXOS4_HUMAN, GBRAP_HUMAN, HECW2_HUMAN, HGS_HUMAN, LAPM5_HUMAN, MIMIT_HUMAN, MLP3C_HUMAN, NEDD4_HUMAN, OPTN_HUMAN, PRP17_HUMAN, RNF11_HUMAN, SMAD1_HUMAN, SMUF1_HUMAN, SYQ_HUMAN, TS101_HUMAN, UBC_HUMAN, URM1_HUMAN, USBP1_HUMAN, VP37A_HUMAN, VP37B_HUMAN, VPS28_HUMAN

[CLASS: 293]
CA	['signal_transduction']
P#	51
PN	1433B_HUMAN, 1433G_HUMAN, 1433S_HUMAN, 1433Z_HUMAN, AFAD_HUMAN, AK1C1_HUMAN, ARHG9_HUMAN, CAD10_HUMAN, CAD18_HUMAN, CADH9_HUMAN, CING_HUMAN, COE2_HUMAN, CTNA1_HUMAN, CTNB1_HUMAN, DVL1_HUMAN, E41L2_HUMAN, E41L3_HUMAN, FOXO3_HUMAN, GCR_HUMAN, INP4A_HUMAN, INSC_HUMAN, JAM1_HUMAN, LAP2_HUMAN, LIPA1_HUMAN, LIPB1_HUMAN, MAGE1_HUMAN, MYCB2_HUMAN, NED4L_HUMAN, OSBL3_HUMAN, PAR3L_HUMAN, PARD3_HUMAN, PTK7_HUMAN, PTN3_HUMAN, PVRL1_HUMAN, PVRL3_HUMAN, SMAD1_HUMAN, SMAD2_HUMAN, SMAD3_HUMAN, SMAD4_HUMAN, SMAD7_HUMAN, SMUF1_HUMAN, SPTB2_HUMAN, TGFR1_HUMAN, TSC1_HUMAN, TSC2_HUMAN, UBC_HUMAN, UBP7_HUMAN, WNK1_HUMAN, ZN423_HUMAN, ZO1_HUMAN, ZO2_HUMAN

[CLASS: 294]
CA	['regulation_of_macromolecule_metabolic_process', 'signal_transduction']
P#	43
PN	AKA10_HUMAN, AKA11_HUMAN, AKAP1_HUMAN, AKAP3_HUMAN, AKAP4_HUMAN, AMY1_HUMAN, ATAD2_HUMAN, AURKB_HUMAN, BC11A_HUMAN, CDK1_HUMAN, CDK4_HUMAN, CDK6_HUMAN, ENC1_HUMAN, FBX46_HUMAN, GSK3B_HUMAN, GTR4_HUMAN, HIS3_HUMAN, IPRI_HUMAN, ITPR1_HUMAN, KAP0_HUMAN, KAP2_HUMAN, KAP3_HUMAN, KAPCA_HUMAN, MAAT1_HUMAN, MUC5B_HUMAN, MUC7_HUMAN, MYCBP_HUMAN, MYC_HUMAN, NHRF3_HUMAN, PP1A_HUMAN, PTHD2_HUMAN, PTN_HUMAN, RB_HUMAN, RYR2_HUMAN, S2536_HUMAN, S45A1_HUMAN, SAMD8_HUMAN, SKP1_HUMAN, SMYD2_HUMAN, SSRP1_HUMAN, STAT_HUMAN, TGFR1_HUMAN, UBC9_HUMAN

[CLASS: 295]
CA	['phosphate-containing_compound_metabolic_process', 'signal_transduction', 'cellular_protein_modification_process']
P#	11
PN	AKA12_HUMAN, CAB39_HUMAN, CTNB1_HUMAN, EGFR_HUMAN, GRM1C_HUMAN, OXSR1_HUMAN, PARP2_HUMAN, PHOCN_HUMAN, STK39_HUMAN, TIM13_HUMAN, WNK4_HUMAN

[CLASS: 296]
CA	['cellular_component_assembly', 'regulation_of_phosphate_metabolic_process', 'regulation_of_cellular_localization', 'regulation_of_transport', 'negative_regulation_of_cellular_metabolic_process', 'cell_development', 'regulation_of_cellular_component_organization', 'enzyme_linked_receptor_protein_signaling_pathway', 'regulation_of_protein_localization', 'negative_regulation_of_macromolecule_metabolic_process', 'regulation_of_signal_transduction', 'gastrulation', 'regulation_of_protein_modification_process', 'regulation_of_molecular_function', 'cellular_response_to_endogenous_stimulus', 'protein_phosphorylation', 'cell_proliferation', 'cellular_protein_localization', 'regulation_of_cell_differentiation', 'establishment_of_localization_in_cell', 'cellular_response_to_growth_factor_stimulus', 'cellular_response_to_nitrogen_compound', 'positive_regulation_of_transcription_from_RNA_polymerase_II_promoter']
P#	12
PN	AKA28_HUMAN, AKAP1_HUMAN, CBP_HUMAN, CTNB1_HUMAN, HNF4A_HUMAN, KAP2_HUMAN, KAPCA_HUMAN, MAAT1_HUMAN, MYCBP_HUMAN, SMAD2_HUMAN, SMAD3_HUMAN, SMAD4_HUMAN

[CLASS: 297]
CA	['intracellular_signal_transduction', 'cell_surface_receptor_signaling_pathway', 'nervous_system_development', 'positive_regulation_of_cellular_process']
P#	20
PN	AKA7A_HUMAN, ANS1A_HUMAN, APC_HUMAN, DLG3_HUMAN, DLG4_HUMAN, EGFR_HUMAN, ERBB2_HUMAN, ERBB4_HUMAN, GRB2_HUMAN, K1C17_HUMAN, K2C7_HUMAN, KAP0_HUMAN, LPHN1_HUMAN, P85A_HUMAN, RHDF1_HUMAN, SHAN2_HUMAN, SMAKA_HUMAN, SSR2_HUMAN, TGFA_HUMAN, ZMIZ2_HUMAN

[CLASS: 298]
CA	['signal_transduction']
P#	106
PN	ABL1_HUMAN, ABL2_HUMAN, AHSA1_HUMAN, AKAP2_HUMAN, AKAP6_HUMAN, AP2M1_HUMAN, ARP3_HUMAN, ARPC2_HUMAN, ARPC3_HUMAN, ARPC4_HUMAN, B0ZBD3_HUMAN, B0ZTD4_HUMAN, B7Z2Q9_HUMAN, BAF_HUMAN, BCAR1_HUMAN, CAD11_HUMAN, CASP3_HUMAN, CI163_HUMAN, CLIC6_HUMAN, CNTFR_HUMAN, CRK_HUMAN, CSMD2_HUMAN, CSPG4_HUMAN, DDX41_HUMAN, DIAP3_HUMAN, DLGP1_HUMAN, DOCK4_HUMAN, DRD3_HUMAN, DRD4_HUMAN, E41L3_HUMAN, E9PCL5_HUMAN, E9PHX7_HUMAN, EFS_HUMAN, EPHB2_HUMAN, EPS15_HUMAN, EVL_HUMAN, EXTL3_HUMAN, F2Z3L0_HUMAN, FCG2C_HUMAN, FLNA_HUMAN, FLNC_HUMAN, FOXA2_HUMAN, FURIN_HUMAN, FYN_HUMAN, GAB3_HUMAN, GRB2_HUMAN, GRIA2_HUMAN, GRIP2_HUMAN, GSC_HUMAN, HCLS1_HUMAN, ICAL_HUMAN, IF4B_HUMAN, KLH12_HUMAN, LAP2_HUMAN, LRRK1_HUMAN, LXN_HUMAN, LYN_HUMAN, MAAI_HUMAN, MCAF1_HUMAN, MICA1_HUMAN, MLF2_HUMAN, MLL4_HUMAN, MTP_HUMAN, NCK1_HUMAN, NCOA1_HUMAN, NKX21_HUMAN, NPHP1_HUMAN, NR2E1_HUMAN, NREP_HUMAN, P85A_HUMAN, PAK2_HUMAN, PAX7_HUMAN, PCDA3_HUMAN, PCDA6_HUMAN, PCDA7_HUMAN, PDIA2_HUMAN, PKD1_HUMAN, PLCG1_HUMAN, PMVK_H
 UMAN, PRAX_HUMAN, PTN4_HUMAN, Q4G0X8_HUMAN, Q96II5_HUMAN, RAG1_HUMAN, RGRF2_HUMAN, RGS20_HUMAN, RPGF1_HUMAN, SASH1_HUMAN, SEM7A_HUMAN, SLK_HUMAN, SPN90_HUMAN, SPTC1_HUMAN, SPTN1_HUMAN, SRC_HUMAN, STF1_HUMAN, SUV92_HUMAN, SYNJ2_HUMAN, TENX_HUMAN, TGON2_HUMAN, TNFL6_HUMAN, TRI39_HUMAN, UN13A_HUMAN, VEGFB_HUMAN, WASP_HUMAN, ZKSC4_HUMAN, ZN653_HUMAN

[CLASS: 299]
CA	['regulation_of_transcription,_DNA-dependent', 'positive_regulation_of_cellular_process']
P#	52
PN	AKAP3_HUMAN, ASCL4_HUMAN, ASF1B_HUMAN, CBP_HUMAN, CDK2_HUMAN, E9PH57_HUMAN, ESPB1_HUMAN, FBRL_HUMAN, FUCO_HUMAN, H31T_HUMAN, HNF6_HUMAN, HTF4_HUMAN, ICOS_HUMAN, ID1_HUMAN, ID2_HUMAN, ID3_HUMAN, IPO4_HUMAN, ISL1_HUMAN, ITF2_HUMAN, KAP2_HUMAN, KAPCA_HUMAN, KAT2B_HUMAN, LDB1_HUMAN, LMX1A_HUMAN, LYL1_HUMAN, MTG16_HUMAN, MUSC_HUMAN, MYF5_HUMAN, MYF6_HUMAN, MYO1C_HUMAN, MYOD1_HUMAN, MYOG_HUMAN, NAA25_HUMAN, NEMO_HUMAN, NGN1_HUMAN, NPM_HUMAN, PSMD4_HUMAN, Q2TB39_HUMAN, RBTN2_HUMAN, RL37_HUMAN, RPA2_HUMAN, RPA49_HUMAN, SCLY_HUMAN, SURF6_HUMAN, TAL1_HUMAN, TCOF_HUMAN, TFE2_HUMAN, TRBP2_HUMAN, UBF1_HUMAN, VAV2_HUMAN, WIF1_HUMAN, ZNF24_HUMAN

[CLASS: 300]
CA	['RNA_metabolic_process', 'regulation_of_macromolecule_metabolic_process', 'gene_expression']
P#	37
PN	1433G_HUMAN, AKD1_HUMAN, CDK13_HUMAN, CLN5_HUMAN, CSK21_HUMAN, DEDD_HUMAN, DUS4_HUMAN, FA10_HUMAN, GATA_HUMAN, GPN1_HUMAN, K2C8_HUMAN, LC7L2_HUMAN, LTV1_HUMAN, MGST3_HUMAN, MK01_HUMAN, MK03_HUMAN, MK08_HUMAN, MK14_HUMAN, NEUS_HUMAN, NO40_HUMAN, PDPK1_HUMAN, PEA15_HUMAN, PININ_HUMAN, PR40A_HUMAN, Q96FS5_HUMAN, RNPS1_HUMAN, SDCB1_HUMAN, SDCB2_HUMAN, SRRM2_HUMAN, TADA3_HUMAN, TFPI1_HUMAN, TPA_HUMAN, TRY3_HUMAN, WDR55_HUMAN, XRCC6_HUMAN, ZBED1_HUMAN, ZNF7_HUMAN

[CLASS: 301]
CA	['positive_regulation_of_macromolecule_biosynthetic_process', 'positive_regulation_of_gene_expression', 'positive_regulation_of_nucleobase-containing_compound_metabolic_process', 'regulation_of_transcription_from_RNA_polymerase_II_promoter', 'positive_regulation_of_cellular_biosynthetic_process']
P#	55
PN	AKIB1_HUMAN, ANDR_HUMAN, AR6P4_HUMAN, ATF4_HUMAN, BATF3_HUMAN, BATF_HUMAN, BCL6_HUMAN, CBP_HUMAN, CEBPA_HUMAN, CEBPB_HUMAN, CEBPD_HUMAN, CEBPE_HUMAN, CEBPG_HUMAN, CSK21_HUMAN, DDIT3_HUMAN, E2F4_HUMAN, EP300_HUMAN, ETS1_HUMAN, ETS2_HUMAN, ETV1_HUMAN, F200A_HUMAN, FOS_HUMAN, GCR_HUMAN, HDAC1_HUMAN, IRF4_HUMAN, JUN_HUMAN, KAT2B_HUMAN, LA_HUMAN, MECP2_HUMAN, MK03_HUMAN, MK08_HUMAN, MK14_HUMAN, NCOR1_HUMAN, NFAC1_HUMAN, NOLC1_HUMAN, NR4A1_HUMAN, RARA_HUMAN, RBM39_HUMAN, RB_HUMAN, SCHI1_HUMAN, SIN3A_HUMAN, SMAD3_HUMAN, SMCA2_HUMAN, SNF5_HUMAN, SP1_HUMAN, SPI1_HUMAN, SPIB_HUMAN, SRS11_HUMAN, SRY_HUMAN, STAT3_HUMAN, SUMO4_HUMAN, TBP_HUMAN, TMF1_HUMAN, WTIP_HUMAN, ZC3HD_HUMAN

[CLASS: 302]
CA	['RNA_metabolic_process', 'gene_expression', 'cellular_macromolecule_biosynthetic_process']
P#	40
PN	AKIP1_HUMAN, ANKL2_HUMAN, ATM_HUMAN, CABP5_HUMAN, CASC5_HUMAN, CI078_HUMAN, CPNE8_HUMAN, DSN1_HUMAN, FGF12_HUMAN, G6PC_HUMAN, GNL1_HUMAN, HXC9_HUMAN, HXD1_HUMAN, JADE2_HUMAN, KRBA2_HUMAN, LMAN2_HUMAN, MAML3_HUMAN, MAPK5_HUMAN, MIS12_HUMAN, MK11_HUMAN, MK13_HUMAN, MK14_HUMAN, NDC80_HUMAN, NSL1_HUMAN, P53_HUMAN, PP1A_HUMAN, PROL1_HUMAN, RPC4_HUMAN, RPC5_HUMAN, SNX13_HUMAN, SPC24_HUMAN, SPT5H_HUMAN, TAB1_HUMAN, TOIP1_HUMAN, ZFYV9_HUMAN, ZKSC4_HUMAN, ZN212_HUMAN, ZN460_HUMAN, ZN496_HUMAN, ZZZ3_HUMAN

[CLASS: 303]
CA	['biological_process_unknown']
CM	nucleic_acid_metabolic_process	9/23	
P#	23
PN	AES_HUMAN, AKIR2_HUMAN, C102B_HUMAN, CC120_HUMAN, CC85B_HUMAN, EMAL3_HUMAN, F127B_HUMAN, INT6_HUMAN, K1C15_HUMAN, K1H1_HUMAN, KIFC3_HUMAN, LDOC1_HUMAN, LNX1_HUMAN, MCM7_HUMAN, NEK6_HUMAN, SH23A_HUMAN, TRI54_HUMAN, TS101_HUMAN, UBQL1_HUMAN, USBP1_HUMAN, ZN253_HUMAN, ZN572_HUMAN, ZN576_HUMAN

[CLASS: 304]
CA	['signal_transduction']
P#	28
PN	1433Z_HUMAN, AKNA_HUMAN, ASB3_HUMAN, BEX3_HUMAN, CACO2_HUMAN, CD2B2_HUMAN, CE022_HUMAN, COX11_HUMAN, H2B2F_HUMAN, HEAT6_HUMAN, PERQ2_HUMAN, Q9BPU5_HUMAN, RBM12_HUMAN, RHPN1_HUMAN, RL19_HUMAN, RT4I1_HUMAN, TBB2A_HUMAN, TBCD4_HUMAN, TNR1B_HUMAN, TRAF1_HUMAN, TRAF2_HUMAN, TRAF4_HUMAN, TRAF6_HUMAN, TRI37_HUMAN, WBP11_HUMAN, WDR11_HUMAN, ZAP70_HUMAN, ZYX_HUMAN

[CLASS: 305]
CA	['apoptotic_process', 'signal_transduction']
P#	26
PN	1433B_HUMAN, 1433E_HUMAN, 1433Z_HUMAN, AKP13_HUMAN, B2CL1_HUMAN, BAK_HUMAN, BAP31_HUMAN, BAX_HUMAN, BCL2_HUMAN, BID_HUMAN, CASP3_HUMAN, CASP8_HUMAN, CRCM_HUMAN, DFFA_HUMAN, DYLT3_HUMAN, GRAH_HUMAN, ITB4_HUMAN, MCL1_HUMAN, PDC10_HUMAN, PLEC_HUMAN, STK24_HUMAN, SYN1_HUMAN, SYN2_HUMAN, SYN3_HUMAN, VDAC1_HUMAN, VIME_HUMAN

[CLASS: 306]
CA	['regulation_of_nucleobase-containing_compound_metabolic_process', 'nucleic_acid_metabolic_process', 'regulation_of_macromolecule_metabolic_process', 'cellular_macromolecule_biosynthetic_process']
P#	35
PN	AL14E_HUMAN, ARL14_HUMAN, BCAT1_HUMAN, CJ088_HUMAN, F151B_HUMAN, I5P2_HUMAN, NPL4_HUMAN, NR6A1_HUMAN, P53_HUMAN, PKHO1_HUMAN, PSD4_HUMAN, R113A_HUMAN, RA51C_HUMAN, RA51D_HUMAN, RAD18_HUMAN, RAD51_HUMAN, RN141_HUMAN, SETB2_HUMAN, SKIL_HUMAN, SMAD5_HUMAN, SMUF1_HUMAN, SVIP_HUMAN, SYVN1_HUMAN, TIF1A_HUMAN, TRI15_HUMAN, TRIM8_HUMAN, UBC9_HUMAN, UBC_HUMAN, UBE2B_HUMAN, UBE2U_HUMAN, UBP7_HUMAN, UFD1_HUMAN, UIMC1_HUMAN, XRCC3_HUMAN, ZN106_HUMAN

[CLASS: 307]
CA	['biological_process_unknown']
CM	signal_transduction	16/37	
P#	37
PN	1433Z_HUMAN, AL1L1_HUMAN, APOA5_HUMAN, B7Z2M9_HUMAN, CD27_HUMAN, CD70_HUMAN, CFTR_HUMAN, CHIP_HUMAN, CN166_HUMAN, DNJB1_HUMAN, EGFR_HUMAN, FA98A_HUMAN, GPM6B_HUMAN, HS90A_HUMAN, HSF1_HUMAN, HSP71_HUMAN, HSP74_HUMAN, HSP7C_HUMAN, LPAR2_HUMAN, M3K3_HUMAN, MYO3A_HUMAN, MYZAP_HUMAN, NHRF2_HUMAN, NHRF4_HUMAN, NIN_HUMAN, PXMP2_HUMAN, RIPK1_HUMAN, RNF17_HUMAN, RNF5_HUMAN, S38A7_HUMAN, SIVA_HUMAN, SO3A1_HUMAN, SUMO1_HUMAN, TNR6_HUMAN, TRI38_HUMAN, UBC9_HUMAN, UBE2U_HUMAN

[CLASS: 308]
CA	['biological_process_unknown']
CM	regulation_of_macromolecule_metabolic_process	15	
P#	25
PN	AL1L2_HUMAN, APOA2_HUMAN, APOD_HUMAN, CNIH4_HUMAN, CREB3_HUMAN, EMC2_HUMAN, GRL1A_HUMAN, HIG1B_HUMAN, K1377_HUMAN, KPB2_HUMAN, MYO3A_HUMAN, MYZAP_HUMAN, Q86X06_HUMAN, S29A2_HUMAN, SCMH1_HUMAN, SMAD9_HUMAN, T2R10_HUMAN, TNFB_HUMAN, TNR14_HUMAN, TNR1B_HUMAN, UBQL1_HUMAN, UBQL4_HUMAN, UROM_HUMAN, VIME_HUMAN, ZN410_HUMAN

[CLASS: 309]
CA	['biological_process_unknown']
CM	cellular_protein_metabolic_process	16/39	
P#	39
PN	AL2CL_HUMAN, B2L14_HUMAN, CDCA5_HUMAN, CERS1_HUMAN, CLK2_HUMAN, CSK21_HUMAN, DDX24_HUMAN, EI2BA_HUMAN, EI2BB_HUMAN, EI2BD_HUMAN, EI2BE_HUMAN, EI2BG_HUMAN, EIF1A_HUMAN, GCYA2_HUMAN, HS90B_HUMAN, IF2A_HUMAN, KRI1_HUMAN, LIS1_HUMAN, MELK_HUMAN, MK06_HUMAN, OCRL_HUMAN, PA1B2_HUMAN, PA1B3_HUMAN, PR38A_HUMAN, Q8WYS1_HUMAN, RAB31_HUMAN, RAB5A_HUMAN, RLA0_HUMAN, RM04_HUMAN, SDCB1_HUMAN, SDCB2_HUMAN, SIAS_HUMAN, SNTA1_HUMAN, SOX4_HUMAN, SPR2D_HUMAN, UBC9_HUMAN, UBP13_HUMAN, XRCC6_HUMAN, ZBT8A_HUMAN

[CLASS: 310]
CA	['regulation_of_transcription,_DNA-dependent']
P#	62
PN	AL2S8_HUMAN, ARI5A_HUMAN, ATRIP_HUMAN, ATX1_HUMAN, BAALC_HUMAN, CA094_HUMAN, CARF_HUMAN, CC28B_HUMAN, CCD42_HUMAN, CD2A1_HUMAN, CD2A2_HUMAN, CDC23_HUMAN, CEP70_HUMAN, DAZP2_HUMAN, DOC2A_HUMAN, F219A_HUMAN, FBLI1_HUMAN, FERM2_HUMAN, GCC1_HUMAN, GORS2_HUMAN, GPT2L_HUMAN, KLF15_HUMAN, LCA5L_HUMAN, LMO3_HUMAN, LNX1_HUMAN, MAGAB_HUMAN, MDFI_HUMAN, MET17_HUMAN, MS18A_HUMAN, MS18B_HUMAN, NDEL1_HUMAN, PHP14_HUMAN, PP16A_HUMAN, PTRF_HUMAN, Q5TD07_HUMAN, Q9NYC6_HUMAN, RBPMS_HUMAN, RHXF2_HUMAN, RPH3L_HUMAN, S52A2_HUMAN, SAMD3_HUMAN, SPY2_HUMAN, SRTD1_HUMAN, TBX6_HUMAN, TCEA3_HUMAN, TFP11_HUMAN, TPM3_HUMAN, TRAF2_HUMAN, TRI41_HUMAN, TRIM1_HUMAN, TRIP6_HUMAN, TRM1_HUMAN, UN13B_HUMAN, ZBT24_HUMAN, ZBT43_HUMAN, ZBT48_HUMAN, ZBT49_HUMAN, ZBT8A_HUMAN, ZBT8B_HUMAN, ZN148_HUMAN, ZN276_HUMAN, ZN410_HUMAN

[CLASS: 311]
CA	['positive_regulation_of_transcription,_DNA-dependent', 'transcription_from_RNA_polymerase_II_promoter']
P#	18
PN	AL3A1_HUMAN, ATF6A_HUMAN, ATF6B_HUMAN, CDK2_HUMAN, CLUA1_HUMAN, ELF1_HUMAN, FUBP3_HUMAN, GRB2_HUMAN, H10_HUMAN, MYOG_HUMAN, NFKB1_HUMAN, NFYA_HUMAN, NFYB_HUMAN, NFYC_HUMAN, REL_HUMAN, SP1_HUMAN, SRF_HUMAN, XBP1_HUMAN

[CLASS: 312]
CA	['cell_surface_receptor_signaling_pathway', 'positive_regulation_of_cellular_process']
P#	41
PN	AL4A1_HUMAN, ARGI1_HUMAN, BCAR1_HUMAN, CD2_HUMAN, CD44_HUMAN, CD7_HUMAN, DGUOK_HUMAN, ES8L3_HUMAN, EZRI_HUMAN, FAK1_HUMAN, FLOT1_HUMAN, FLOT2_HUMAN, FYN_HUMAN, ICAM1_HUMAN, ICAM2_HUMAN, IKBA_HUMAN, KLK4_HUMAN, LCK_HUMAN, LEUK_HUMAN, LYN_HUMAN, MACC1_HUMAN, MOES_HUMAN, NEO1_HUMAN, P85A_HUMAN, PA21B_HUMAN, PA24B_HUMAN, PAXI_HUMAN, PKD1_HUMAN, PTPRC_HUMAN, Q658W2_HUMAN, RADI_HUMAN, SHBG_HUMAN, SIAH1_HUMAN, SKAP1_HUMAN, SOCS2_HUMAN, SRC_HUMAN, TBA1B_HUMAN, TBA8_HUMAN, TM253_HUMAN, TNFL6_HUMAN, TYRO3_HUMAN

[CLASS: 313]
CA	['biological_process_unknown']
CM	signal_transduction	25/54	
P#	54
PN	A2MG_HUMAN, AL5AP_HUMAN, APH1B_HUMAN, B2CL1_HUMAN, BFSP2_HUMAN, CCD43_HUMAN, CP2CI_HUMAN, CXX1_HUMAN, DEF5_HUMAN, DHB12_HUMAN, DTX1_HUMAN, E9PCB8_HUMAN, ECSIT_HUMAN, ENOG_HUMAN, EWS_HUMAN, FKBP8_HUMAN, GGTL1_HUMAN, HBP1_HUMAN, JAG1_HUMAN, KCRM_HUMAN, KLHL2_HUMAN, LFNG_HUMAN, LOX5_HUMAN, LST8_HUMAN, MFNG_HUMAN, MTOR_HUMAN, MYOC_HUMAN, MYOM2_HUMAN, NOTC1_HUMAN, NOTC2_HUMAN, PAI1_HUMAN, PG12A_HUMAN, PSN1_HUMAN, PSN2_HUMAN, Q8NFF3_HUMAN, RB_HUMAN, RHEB_HUMAN, RT18B_HUMAN, SGTB_HUMAN, SKA1_HUMAN, SMAD1_HUMAN, SMAD4_HUMAN, SPI2_HUMAN, SYCE1_HUMAN, TGFA1_HUMAN, TXD12_HUMAN, UBE2C_HUMAN, UBQL1_HUMAN, UBQL4_HUMAN, UMPS_HUMAN, UPAR_HUMAN, UROK_HUMAN, ZDHC3_HUMAN, ZFY27_HUMAN

[CLASS: 314]
CA	['biological_process_unknown']
CM	nucleobase-containing_compound_metabolic_process	12/36	
P#	36
PN	AL7A1_HUMAN, AMGO2_HUMAN, ATN1_HUMAN, BSCL2_HUMAN, CAC1A_HUMAN, CCDC7_HUMAN, CIAO1_HUMAN, ECM1_HUMAN, EWS_HUMAN, FBLN1_HUMAN, FBLN5_HUMAN, GAS8_HUMAN, GFI1B_HUMAN, GPBL1_HUMAN, GRN_HUMAN, HBEGF_HUMAN, HLTF_HUMAN, KAP0_HUMAN, KGUA_HUMAN, LTBP3_HUMAN, LTBP4_HUMAN, MYO7A_HUMAN, NELL2_HUMAN, NRDC_HUMAN, PGBM_HUMAN, PKHF2_HUMAN, RAC1_HUMAN, RECQ5_HUMAN, SMIM3_HUMAN, SPEF1_HUMAN, ST1C2_HUMAN, TOP3B_HUMAN, UBE2Z_HUMAN, USH1C_HUMAN, USH1G_HUMAN, ZBED1_HUMAN

[CLASS: 315]
CA	['nucleic_acid_metabolic_process']
P#	45
PN	1433Z_HUMAN, ALDOA_HUMAN, ALDOB_HUMAN, AP2B1_HUMAN, CAC1A_HUMAN, CDC5L_HUMAN, CF106_HUMAN, HBG2_HUMAN, HERC6_HUMAN, HNRPK_HUMAN, JAK2_HUMAN, K1C18_HUMAN, KINH_HUMAN, LEPR_HUMAN, MET13_HUMAN, MLH1_HUMAN, MRT4_HUMAN, NDKB_HUMAN, NINJ1_HUMAN, ORC5_HUMAN, PMS1_HUMAN, PP1R8_HUMAN, PTN11_HUMAN, RBM3_HUMAN, RBMX_HUMAN, RPGF2_HUMAN, RSSA_HUMAN, SF3B1_HUMAN, SMAD5_HUMAN, SNRPA_HUMAN, SOCS3_HUMAN, SREK1_HUMAN, SRPK1_HUMAN, SRRM4_HUMAN, SRSF1_HUMAN, TES_HUMAN, THAP1_HUMAN, THIOM_HUMAN, TICN2_HUMAN, TRAF6_HUMAN, TXD11_HUMAN, U2AF2_HUMAN, VATE1_HUMAN, VPS52_HUMAN, ZEP1_HUMAN

[CLASS: 316]
CA	['biological_process_unknown']
CM	signal_transduction	15/46	
P#	46
PN	ALG12_HUMAN, ATR_HUMAN, AURKA_HUMAN, B0QYK1_HUMAN, BAMBI_HUMAN, CDC20_HUMAN, CDK12_HUMAN, CKAP5_HUMAN, CMC4_HUMAN, E2AK4_HUMAN, EPT1_HUMAN, EWS_HUMAN, EXOS4_HUMAN, FBW1A_HUMAN, FHR3_HUMAN, HGFL_HUMAN, IFM3_HUMAN, K0947_HUMAN, K1H2_HUMAN, MAP1S_HUMAN, MOB2_HUMAN, NAMPT_HUMAN, NBPF3_HUMAN, NDKA_HUMAN, NSMA3_HUMAN, NU1M_HUMAN, PCDGA_HUMAN, PRDX4_HUMAN, PRUNE_HUMAN, PUR1_HUMAN, Q5TZT2_HUMAN, RASF1_HUMAN, RASF5_HUMAN, RL13A_HUMAN, SEN15_HUMAN, SMAD4_HUMAN, SOSD1_HUMAN, SOX30_HUMAN, TACC1_HUMAN, TDRD7_HUMAN, TGFR1_HUMAN, THTR_HUMAN, TM11D_HUMAN, TPGS2_HUMAN, VPS39_HUMAN, XPA_HUMAN

[CLASS: 317]
CA	['regulation_of_transcription,_DNA-dependent', 'positive_regulation_of_cellular_process', 'signal_transduction', 'transcription_from_RNA_polymerase_II_promoter']
P#	75
PN	ALG1_HUMAN, ATP5I_HUMAN, CBP_HUMAN, CCND1_HUMAN, CCND3_HUMAN, CDK1_HUMAN, CDK4_HUMAN, COX8A_HUMAN, DTBP1_HUMAN, ELAV2_HUMAN, ELOV7_HUMAN, EP300_HUMAN, ESR1_HUMAN, ESR2_HUMAN, EVI5_HUMAN, F6M2K2_HUMAN, FBX31_HUMAN, FBX5_HUMAN, FOS_HUMAN, G0S2_HUMAN, H2A3_HUMAN, H31_HUMAN, H4_HUMAN, HXC9_HUMAN, IRF9_HUMAN, ITBP2_HUMAN, IYD1_HUMAN, JUN_HUMAN, KAT2B_HUMAN, MAGA4_HUMAN, NCOA1_HUMAN, NCOA2_HUMAN, NCOA3_HUMAN, NCOA6_HUMAN, NCOR2_HUMAN, NPM_HUMAN, NR1H2_HUMAN, NR1H4_HUMAN, NR1I2_HUMAN, NR2E3_HUMAN, NR4A2_HUMAN, OAS1_HUMAN, P53_HUMAN, PKNX2_HUMAN, PLK1_HUMAN, PO2F1_HUMAN, PPARA_HUMAN, PPARG_HUMAN, PRGC1_HUMAN, PRS8_HUMAN, Q5SZ07_HUMAN, RABP2_HUMAN, RARA_HUMAN, RARB_HUMAN, RARG_HUMAN, RFOX2_HUMAN, RIR2_HUMAN, RL30_HUMAN, RLGPB_HUMAN, ROAA_HUMAN, RXRA_HUMAN, RXRB_HUMAN, RXRG_HUMAN, SMAD2_HUMAN, SP1_HUMAN, SRC_HUMAN, TDIF2_HUMAN, THB_HUMAN, TRI59_HUMAN, TRI69_HUMAN, TRIP4_HUMAN, VDR_HUMAN, WBS22_HUMAN, XBP1_HUMAN, ZBT17_HUMAN

[CLASS: 318]
CA	['biological_process_unknown']
CM	intracellular_transport	9/19	
P#	19
PN	ACK1_HUMAN, ALG3_HUMAN, ARSE_HUMAN, BAP31_HUMAN, CDC42_HUMAN, CREB3_HUMAN, HACD2_HUMAN, KR103_HUMAN, MUC24_HUMAN, NT2NL_HUMAN, SC61B_HUMAN, STX4_HUMAN, STX8_HUMAN, TECR_HUMAN, TRAM1_HUMAN, VAMP2_HUMAN, VAMP3_HUMAN, VAMP7_HUMAN, VTI1B_HUMAN

[CLASS: 319]
CA	['biological_process_unknown']
CM	response_to_wounding	14/30	
P#	30
PN	4F2_HUMAN, A2MG_HUMAN, ACTB_HUMAN, ACTG_HUMAN, ALG9_HUMAN, CAP1_HUMAN, CDN1A_HUMAN, DACT1_HUMAN, DYN2_HUMAN, F13A_HUMAN, F13B_HUMAN, FIBG_HUMAN, FINC_HUMAN, GCH1_HUMAN, GFRP_HUMAN, H2AX_HUMAN, ICAM1_HUMAN, ITB1_HUMAN, ITB3_HUMAN, KITH_HUMAN, LAT2_HUMAN, MCAF1_HUMAN, PAXI1_HUMAN, PRSS8_HUMAN, SH3G2_HUMAN, SPB8_HUMAN, TGM2_HUMAN, TIAM2_HUMAN, TSP1_HUMAN, UMPS_HUMAN

[CLASS: 320]
CA	['cellular_protein_metabolic_process', 'RNA_biosynthetic_process', 'regulation_of_macromolecule_metabolic_process', 'regulation_of_biosynthetic_process', 'gene_expression', 'signal_transduction', 'cellular_macromolecule_biosynthetic_process']
P#	37
PN	ALKB4_HUMAN, ATX1_HUMAN, BAG3_HUMAN, CE104_HUMAN, CK065_HUMAN, DAZP2_HUMAN, DJC12_HUMAN, DTX2_HUMAN, EF1D_HUMAN, ERR2_HUMAN, FA72A_HUMAN, GLCTK_HUMAN, IRAK1_HUMAN, MPPD2_HUMAN, NAL12_HUMAN, NCOA2_HUMAN, NCOA3_HUMAN, NR2F6_HUMAN, PCH2_HUMAN, PIM2_HUMAN, RBPMS_HUMAN, RHXF2_HUMAN, RL21_HUMAN, SMUF2_HUMAN, SODC_HUMAN, SODM_HUMAN, SQSTM_HUMAN, STK33_HUMAN, SUMO1_HUMAN, TELT_HUMAN, TITIN_HUMAN, TM139_HUMAN, TRAF4_HUMAN, TRI63_HUMAN, VHLL_HUMAN, ZN609_HUMAN, ZN821_HUMAN

[CLASS: 321]
CA	['biological_process_unknown']
CM	nucleic_acid_metabolic_process	29/74	
P#	74
PN	ALMS1_HUMAN, ASF1B_HUMAN, ATX1_HUMAN, B7ZM57_HUMAN, BSND_HUMAN, BTG2_HUMAN, CBWD5_HUMAN, CCD24_HUMAN, CD177_HUMAN, CNOT1_HUMAN, CNOT2_HUMAN, CNOT3_HUMAN, CNOT4_HUMAN, CNOT6_HUMAN, CNOT7_HUMAN, CNOT8_HUMAN, DDX58_HUMAN, DMD_HUMAN, DPOLM_HUMAN, EI24_HUMAN, ELF2_HUMAN, EWS_HUMAN, F8VQP3_HUMAN, FATE1_HUMAN, GNL3L_HUMAN, HXD4_HUMAN, M1IP1_HUMAN, MDM4_HUMAN, MEG10_HUMAN, MKRN3_HUMAN, PHF14_HUMAN, PJA2_HUMAN, POPD2_HUMAN, QSER1_HUMAN, RFWD3_HUMAN, RL28_HUMAN, RMD5B_HUMAN, RN115_HUMAN, RN152_HUMAN, RN165_HUMAN, RN185_HUMAN, RNF5_HUMAN, ROP1A_HUMAN, RT07_HUMAN, SCAR3_HUMAN, SHBG_HUMAN, SMAD4_HUMAN, SNG2_HUMAN, TIGD4_HUMAN, TM189_HUMAN, TOB1_HUMAN, TOB2_HUMAN, TRI18_HUMAN, TRI25_HUMAN, TRIM1_HUMAN, TRIM5_HUMAN, UB2D1_HUMAN, UB2D2_HUMAN, UB2D3_HUMAN, UB2D4_HUMAN, UB2E1_HUMAN, UB2E3_HUMAN, UBC9_HUMAN, UBE2H_HUMAN, UBE2N_HUMAN, UBE2W_HUMAN, UBE4A_HUMAN, UBTD1_HUMAN, USBP1_HUMAN, ZBT32_HUMAN, ZHX1_HUMAN, ZMY10_HUMAN, ZNRF2_HUMAN, ZYX_HUMAN

[CLASS: 322]
CA	['regulation_of_transcription,_DNA-dependent']
P#	36
PN	ALR_HUMAN, CSN1_HUMAN, CSN2_HUMAN, CSN5_HUMAN, CSN8_HUMAN, DCDC2_HUMAN, FRMD8_HUMAN, IRAK1_HUMAN, IRAK4_HUMAN, KAT1_HUMAN, MAX_HUMAN, MYCL1_HUMAN, NCOA1_HUMAN, NCOA2_HUMAN, NCOA3_HUMAN, NIF3L_HUMAN, PCH2_HUMAN, PELI1_HUMAN, PER3_HUMAN, PKHF2_HUMAN, Q8N8Y3_HUMAN, RXRA_HUMAN, S10A1_HUMAN, S10A3_HUMAN, SEPT2_HUMAN, SEPT5_HUMAN, SEPT6_HUMAN, SEPT7_HUMAN, SMAD2_HUMAN, SOX6_HUMAN, SPTSA_HUMAN, SUMO1_HUMAN, TBB4A_HUMAN, TCAL6_HUMAN, THB_HUMAN, VAC14_HUMAN

[CLASS: 323]
CA	['protein_transport', 'intracellular_transport']
P#	48
PN	ALX1_HUMAN, AN32B_HUMAN, BRCA1_HUMAN, CAPS1_HUMAN, CBP_HUMAN, CDN1B_HUMAN, CDS1_HUMAN, CQ067_HUMAN, CRX_HUMAN, DELE_HUMAN, ELAV1_HUMAN, EP300_HUMAN, F1T0F8_HUMAN, FAM9B_HUMAN, GLPK_HUMAN, GOPC_HUMAN, HAP1_HUMAN, IF140_HUMAN, IMA1_HUMAN, IMA2_HUMAN, IMA3_HUMAN, IMA5_HUMAN, IMB1_HUMAN, IPO13_HUMAN, KGP2_HUMAN, ML12A_HUMAN, MYLK_HUMAN, NTF2_HUMAN, NUP50_HUMAN, NUP54_HUMAN, NUP62_HUMAN, OPLA_HUMAN, OXDD_HUMAN, PAIP2_HUMAN, PEX5_HUMAN, PTN_HUMAN, PTPS_HUMAN, Q9HB73_HUMAN, RANG_HUMAN, RAN_HUMAN, RBP2_HUMAN, RL17_HUMAN, SDCB1_HUMAN, SPN1_HUMAN, TSYL1_HUMAN, UBR5_HUMAN, XPO1_HUMAN, ZACN_HUMAN

[CLASS: 324]
CA	['cellular_protein_metabolic_process', 'positive_regulation_of_macromolecule_metabolic_process', 'regulation_of_signal_transduction', 'positive_regulation_of_cellular_metabolic_process', 'regulation_of_transcription_from_RNA_polymerase_II_promoter', 'negative_regulation_of_transcription,_DNA-dependent', 'cell_surface_receptor_signaling_pathway', 'regulation_of_molecular_function']
P#	30
PN	ALX4_HUMAN, ARP5_HUMAN, ATF2_HUMAN, COMD1_HUMAN, COX7B_HUMAN, DAXX_HUMAN, E9PGV6_HUMAN, E9PNA4_HUMAN, EP300_HUMAN, HDAC3_HUMAN, HIPK2_HUMAN, HXA3_HUMAN, IKBA_HUMAN, IKBB_HUMAN, MK13_HUMAN, MYB_HUMAN, NCOR2_HUMAN, NFKB1_HUMAN, NLK_HUMAN, P53_HUMAN, PAX6_HUMAN, PML_HUMAN, PPARG_HUMAN, SMAD4_HUMAN, SOX10_HUMAN, SOX2_HUMAN, SUMO1_HUMAN, TF65_HUMAN, TYY1_HUMAN, UBC9_HUMAN

[CLASS: 325]
CA	['regulation_of_macromolecule_metabolic_process', 'nucleobase-containing_compound_metabolic_process']
P#	32
PN	AMBP_HUMAN, CBX3_HUMAN, CERU_HUMAN, CP4FB_HUMAN, CRBB3_HUMAN, E2F6_HUMAN, E7ENI0_HUMAN, EGFR_HUMAN, EHMT1_HUMAN, EHMT2_HUMAN, ERBB3_HUMAN, FRIL_HUMAN, GRB2_HUMAN, H31_HUMAN, IGDC3_HUMAN, KCNE2_HUMAN, KCNH2_HUMAN, KCNQ1_HUMAN, KR104_HUMAN, MAX_HUMAN, P55G_HUMAN, PERM_HUMAN, PK3CA_HUMAN, POTE1_HUMAN, Q15300_HUMAN, RHOH_HUMAN, RIF1_HUMAN, RING1_HUMAN, TENS4_HUMAN, TFDP1_HUMAN, VTDB_HUMAN, ZNF32_HUMAN

[CLASS: 326]
CA	['protein_transport']
P#	28
PN	1433G_HUMAN, AMD_HUMAN, CHM1B_HUMAN, CHM4B_HUMAN, CHMP5_HUMAN, CHMP6_HUMAN, FCAMR_HUMAN, METL9_HUMAN, MYO5B_HUMAN, P53_HUMAN, PASK_HUMAN, RAB25_HUMAN, RAB4A_HUMAN, RB11A_HUMAN, RB11B_HUMAN, RFIP1_HUMAN, RFIP2_HUMAN, RFIP3_HUMAN, RFIP4_HUMAN, RFIP5_HUMAN, RGAP1_HUMAN, SMAD4_HUMAN, TGFR1_HUMAN, THIK_HUMAN, TSC1_HUMAN, TSC2_HUMAN, TXD11_HUMAN, UBP8_HUMAN

[CLASS: 327]
CA	['regulation_of_transcription,_DNA-dependent', 'positive_regulation_of_cellular_metabolic_process', 'positive_regulation_of_macromolecule_metabolic_process', 'transcription_from_RNA_polymerase_II_promoter']
P#	27
PN	AMMR1_HUMAN, ATF2_HUMAN, ATF4_HUMAN, ATF7_HUMAN, AXIN2_HUMAN, BATF3_HUMAN, BATF_HUMAN, CEBPA_HUMAN, CEBPB_HUMAN, CEBPE_HUMAN, CEBPG_HUMAN, CREB5_HUMAN, DBP_HUMAN, DDIT3_HUMAN, FKB14_HUMAN, FOSL2_HUMAN, FOS_HUMAN, FOXS1_HUMAN, GSK3B_HUMAN, HLF_HUMAN, JUND_HUMAN, JUN_HUMAN, MA1A2_HUMAN, RBPMS_HUMAN, RPAB1_HUMAN, T2FB_HUMAN, TEF_HUMAN

[CLASS: 328]
CA	['nucleobase-containing_compound_metabolic_process', 'intracellular_signal_transduction']
P#	19
PN	AMPD1_HUMAN, ANK2_HUMAN, DISC1_HUMAN, E5RFL7_HUMAN, EPB42_HUMAN, IGKC_HUMAN, MK14_HUMAN, MLH1_HUMAN, MP2K6_HUMAN, MYH2_HUMAN, MYT1L_HUMAN, NDF2_HUMAN, OBSCN_HUMAN, PKN1_HUMAN, SPTN1_HUMAN, STAT4_HUMAN, TNIK_HUMAN, TRAF2_HUMAN, VWA2_HUMAN

[CLASS: 329]
CA	['biological_process_unknown']
CM	nucleobase-containing_compound_metabolic_process	7/23	
P#	23
PN	AMPD2_HUMAN, ATP4B_HUMAN, ATR_HUMAN, CCDB1_HUMAN, E9PG89_HUMAN, GIMA5_HUMAN, HAUS3_HUMAN, I28RA_HUMAN, IFFO1_HUMAN, NAA38_HUMAN, OSBL2_HUMAN, RTF1_HUMAN, S27A6_HUMAN, SEP10_HUMAN, SEPT5_HUMAN, SEPT7_HUMAN, STX1A_HUMAN, STX4_HUMAN, TXLNA_HUMAN, TXLNB_HUMAN, VAPB_HUMAN, VIME_HUMAN, XRCC4_HUMAN

[CLASS: 330]
CA	['biological_process_unknown']
CM	regulation_of_macromolecule_metabolic_process	16	
P#	26
PN	AMPE_HUMAN, ANM1_HUMAN, AP3B2_HUMAN, CBPE_HUMAN, CCKN_HUMAN, DDIT4_HUMAN, E9PG89_HUMAN, G3ST2_HUMAN, IGS21_HUMAN, KC1A_HUMAN, LRIF1_HUMAN, MTUS2_HUMAN, P53_HUMAN, PAEP_HUMAN, PRPK_HUMAN, RCC1_HUMAN, RFA1_HUMAN, RIF1_HUMAN, S10A8_HUMAN, SCG1_HUMAN, SKIL_HUMAN, SMAD3_HUMAN, THAP5_HUMAN, TPRKB_HUMAN, XRCC6_HUMAN, YLPM1_HUMAN

[CLASS: 331]
CA	['biological_process_unknown']
CM	organelle_organization	12/50	
P#	50
PN	AMPL_HUMAN, AR6P1_HUMAN, ATRAP_HUMAN, CC85B_HUMAN, CCHCR_HUMAN, CKLF5_HUMAN, CLIC3_HUMAN, EFHC2_HUMAN, EGFL7_HUMAN, EXOC8_HUMAN, F153A_HUMAN, F208B_HUMAN, F5GZU4_HUMAN, F5H496_HUMAN, FUND1_HUMAN, GCP4_HUMAN, H4G_HUMAN, HAUS1_HUMAN, HGS_HUMAN, K1C15_HUMAN, K1C18_HUMAN, K1C19_HUMAN, K1C20_HUMAN, K1H1_HUMAN, K2C80_HUMAN, LDOC1_HUMAN, MTER1_HUMAN, NDRG4_HUMAN, NXP20_HUMAN, PERI_HUMAN, PKN1_HUMAN, PLOD3_HUMAN, PRAF1_HUMAN, PRPH2_HUMAN, Q8NC17_HUMAN, RHG26_HUMAN, RHOA_HUMAN, RHXF2_HUMAN, ROM1_HUMAN, RTN4_HUMAN, SMDC1_HUMAN, SMRD1_HUMAN, SNX1_HUMAN, SPG21_HUMAN, TBG1_HUMAN, TS101_HUMAN, U2D2L_HUMAN, USBP1_HUMAN, UT14A_HUMAN, VIME_HUMAN

[CLASS: 332]
CA	['RNA_metabolic_process', 'regulation_of_macromolecule_metabolic_process', 'gene_expression', 'cellular_macromolecule_biosynthetic_process']
P#	53
PN	AMPM1_HUMAN, ARMX3_HUMAN, ASH2L_HUMAN, ATR_HUMAN, CDC5L_HUMAN, CDC73_HUMAN, CEP63_HUMAN, CHRC1_HUMAN, CLK2_HUMAN, CRNL1_HUMAN, CSK21_HUMAN, CTR9_HUMAN, DISC1_HUMAN, DMD_HUMAN, DNJC7_HUMAN, DPOE3_HUMAN, DPY30_HUMAN, DTNA_HUMAN, DTNB_HUMAN, F5H427_HUMAN, KASH5_HUMAN, LEO1_HUMAN, MAF1_HUMAN, PAXI1_HUMAN, PCX4_HUMAN, RAD21_HUMAN, RNPS1_HUMAN, RU17_HUMAN, SF3A1_HUMAN, SF3A2_HUMAN, SF3A3_HUMAN, SF3B2_HUMAN, SF3B3_HUMAN, SF3B4_HUMAN, SMAD2_HUMAN, SMAD9_HUMAN, SMC3_HUMAN, SMCA5_HUMAN, SMUF1_HUMAN, SREK1_HUMAN, SRPK1_HUMAN, SRPK2_HUMAN, SRRM1_HUMAN, SRRM2_HUMAN, SRSF4_HUMAN, SRSF5_HUMAN, SRSF6_HUMAN, STAG1_HUMAN, STAG2_HUMAN, TM199_HUMAN, TRIPC_HUMAN, U2AF1_HUMAN, UTRO_HUMAN

[CLASS: 333]
CA	['biological_process_unknown']
CM	signal_transduction	13/58	
P#	58
PN	AGR3_HUMAN, AMPN_HUMAN, AN34A_HUMAN, ASB10_HUMAN, CACO2_HUMAN, CCNH_HUMAN, CLPP_HUMAN, CLPX_HUMAN, CO2A1_HUMAN, CO3A1_HUMAN, CO9A3_HUMAN, COBA1_HUMAN, COPB2_HUMAN, COPB_HUMAN, COPD_HUMAN, COPG1_HUMAN, COPG2_HUMAN, COPZ2_HUMAN, CPNE7_HUMAN, CSK2B_HUMAN, CT024_HUMAN, DDR1_HUMAN, DUS12_HUMAN, ERLN1_HUMAN, FA2H_HUMAN, FAKD3_HUMAN, FAM9B_HUMAN, FCSD2_HUMAN, HIG1A_HUMAN, HTRA1_HUMAN, IMDH1_HUMAN, IR3IP_HUMAN, LRFN1_HUMAN, LYPD3_HUMAN, LYRM2_HUMAN, MAGAC_HUMAN, MAG_HUMAN, MYO5C_HUMAN, NEMO_HUMAN, POTE1_HUMAN, PTN_HUMAN, RGS2_HUMAN, RM23_HUMAN, RUBIC_HUMAN, SFXN1_HUMAN, SH3BG_HUMAN, SMAD9_HUMAN, SPIN1_HUMAN, SPRC_HUMAN, T22D1_HUMAN, T4S1_HUMAN, TBRG4_HUMAN, TM199_HUMAN, TSP1_HUMAN, UBQL4_HUMAN, USMG5_HUMAN, USO1_HUMAN, XPO7_HUMAN

[CLASS: 334]
CA	['RNA_metabolic_process', 'cellular_protein_metabolic_process', 'gene_expression', 'cellular_macromolecule_biosynthetic_process']
P#	91
PN	1433B_HUMAN, 1433Z_HUMAN, AATF_HUMAN, AMRA1_HUMAN, ARRD1_HUMAN, B3KTM0_HUMAN, B7Z563_HUMAN, BRE1A_HUMAN, CANB2_HUMAN, CKLF2_HUMAN, CUL4A_HUMAN, DCA11_HUMAN, DDB1_HUMAN, DDX3X_HUMAN, EFNB3_HUMAN, EPIPL_HUMAN, F1D8S6_HUMAN, FAS_HUMAN, FBW1B_HUMAN, FBXW7_HUMAN, GSLG1_HUMAN, GTF2I_HUMAN, HS90B_HUMAN, IKBA_HUMAN, IKBB_HUMAN, IKBE_HUMAN, IKKA_HUMAN, IKKB_HUMAN, M3K14_HUMAN, M3K1_HUMAN, M3K3_HUMAN, M3K8_HUMAN, M4K4_HUMAN, MARK2_HUMAN, NAA38_HUMAN, NCOR2_HUMAN, NDUS5_HUMAN, NEMO_HUMAN, NFKB1_HUMAN, NFKB2_HUMAN, NGDN_HUMAN, NR4A2_HUMAN, PABP1_HUMAN, PHLP_HUMAN, POP5_HUMAN, PRI1_HUMAN, PRS4_HUMAN, PRS7_HUMAN, PRS8_HUMAN, PSMD2_HUMAN, PSMD5_HUMAN, Q8TEA6_HUMAN, RELB_HUMAN, REL_HUMAN, RHBL2_HUMAN, RL13_HUMAN, RL24_HUMAN, RL30_HUMAN, RL35_HUMAN, RL6_HUMAN, RL7A_HUMAN, RORG_HUMAN, RS13_HUMAN, RS16_HUMAN, RS17L_HUMAN, RS24_HUMAN, RS4X_HUMAN, RS8_HUMAN, RTCB_HUMAN, RXRA_HUMAN, SC16A_HUMAN, ST17B_HUMAN, STAU1_HUMAN, TBB2B_HUMAN, TBK1_HUMAN, TCPA_HUMAN, TCPD_HUMAN, TF65_HUMAN, TFCP2_HUMAN, 
 TNIP2_HUMAN, TNR6C_HUMAN, TRAF6_HUMAN, TSR1_HUMAN, UB2E3_HUMAN, UBE2A_HUMAN, UBE2B_HUMAN, UBR3_HUMAN, UBX2B_HUMAN, USP9X_HUMAN, WDR16_HUMAN, YBOX1_HUMAN

[CLASS: 335]
CA	['RNA_metabolic_process', 'cellular_nitrogen_compound_biosynthetic_process', 'regulation_of_cellular_biosynthetic_process', 'signal_transduction', 'cellular_macromolecule_biosynthetic_process', 'aromatic_compound_biosynthetic_process', 'heterocycle_biosynthetic_process', 'organic_cyclic_compound_biosynthetic_process', 'regulation_of_gene_expression', 'positive_regulation_of_cellular_process']
P#	37
PN	AMY2B_HUMAN, ANDR_HUMAN, CB042_HUMAN, CTBP1_HUMAN, CTBP2_HUMAN, ERG_HUMAN, ETS2_HUMAN, FOS_HUMAN, GDN_HUMAN, HDAC1_HUMAN, HDAC4_HUMAN, HEM1_HUMAN, JUN_HUMAN, KS6A2_HUMAN, MDM2_HUMAN, MI4GD_HUMAN, MK01_HUMAN, MK03_HUMAN, MORC2_HUMAN, NEBU_HUMAN, NOL4_HUMAN, NSD2_HUMAN, PDK4_HUMAN, PML_HUMAN, PPARG_HUMAN, Q5SQP8_HUMAN, SENP2_HUMAN, SUMO2_HUMAN, SVIL_HUMAN, TGIF1_HUMAN, TMOD1_HUMAN, TMOD4_HUMAN, TRI63_HUMAN, TRI68_HUMAN, TYB10_HUMAN, UBE2U_HUMAN, UROK_HUMAN

[CLASS: 336]
CA	['nucleobase-containing_compound_metabolic_process', 'macromolecule_biosynthetic_process']
P#	46
PN	AN13B_HUMAN, ASAH1_HUMAN, CDKA1_HUMAN, CDKA2_HUMAN, CE054_HUMAN, CO038_HUMAN, CO039_HUMAN, CPSF5_HUMAN, CYTM_HUMAN, DNM3A_HUMAN, DNM3B_HUMAN, DNMT1_HUMAN, DSS1_HUMAN, DUS23_HUMAN, EED_HUMAN, EF1G_HUMAN, FA65A_HUMAN, GSK3B_HUMAN, HDAC1_HUMAN, HSF4_HUMAN, K1377_HUMAN, KBTB7_HUMAN, MEX3B_HUMAN, MLP3B_HUMAN, MR1L1_HUMAN, MT21A_HUMAN, NIF3L_HUMAN, NUDT3_HUMAN, P5CR1_HUMAN, PDCD5_HUMAN, PTN_HUMAN, Q96H21_HUMAN, RLA1_HUMAN, RRP1_HUMAN, S27A5_HUMAN, SAT1_HUMAN, SETB1_HUMAN, SMAP_HUMAN, SNCAP_HUMAN, T22D1_HUMAN, TMOD3_HUMAN, TNF11_HUMAN, TRI27_HUMAN, UB2D3_HUMAN, YIF1A_HUMAN, YIPF5_HUMAN

[CLASS: 337]
CA	['RNA_metabolic_process', 'cellular_protein_metabolic_process', 'regulation_of_macromolecule_metabolic_process', 'gene_expression', 'signal_transduction']
P#	23
PN	1433Z_HUMAN, AN32A_HUMAN, BAG4_HUMAN, DCTN6_HUMAN, H31T_HUMAN, H4_HUMAN, HSP7C_HUMAN, IKKA_HUMAN, IQCK_HUMAN, ITA9_HUMAN, M3K3_HUMAN, MPRIP_HUMAN, NCOA3_HUMAN, NEMO_HUMAN, Q8N355_HUMAN, Q9Y5B2_HUMAN, RSSA_HUMAN, SET_HUMAN, SGTA_HUMAN, TAF1A_HUMAN, TNR1A_HUMAN, TNR25_HUMAN, UBQL1_HUMAN

[CLASS: 338]
CA	['regulation_of_transcription,_DNA-dependent', 'positive_regulation_of_cellular_metabolic_process', 'positive_regulation_of_macromolecule_metabolic_process', 'transcription_from_RNA_polymerase_II_promoter']
P#	19
PN	AKAP4_HUMAN, AN32B_HUMAN, BAKOR_HUMAN, CSK21_HUMAN, FOS_HUMAN, FSIP1_HUMAN, FSIP2_HUMAN, HTSF1_HUMAN, KAP0_HUMAN, MK14_HUMAN, NUCL_HUMAN, PHB_HUMAN, PHS_HUMAN, RPAB2_HUMAN, RPB1_HUMAN, SMAD2_HUMAN, SPT5H_HUMAN, SPT6H_HUMAN, TM63B_HUMAN

[CLASS: 339]
CA	['signal_transduction', 'transcription_initiation_from_RNA_polymerase_II_promoter', 'positive_regulation_of_transcription,_DNA-dependent']
P#	14
PN	ANDR_HUMAN, CBP_HUMAN, GCR_HUMAN, JUN_HUMAN, NCOA6_HUMAN, PLCD_HUMAN, REL_HUMAN, RPB1_HUMAN, SMAD3_HUMAN, T2FB_HUMAN, TBP_HUMAN, TF2B_HUMAN, TF65_HUMAN, TRAM2_HUMAN

[CLASS: 340]
CA	['biological_process_unknown']
CM	nucleobase-containing_compound_metabolic_process	17/52	
P#	52
PN	ANFB_HUMAN, ATL3_HUMAN, ATL4_HUMAN, BANP_HUMAN, CCD26_HUMAN, CE054_HUMAN, CEP76_HUMAN, CO8A1_HUMAN, CREB5_HUMAN, CS057_HUMAN, CST9L_HUMAN, CV039_HUMAN, DAAM2_HUMAN, DPP4_HUMAN, EWS_HUMAN, EXOSX_HUMAN, GDAP2_HUMAN, GLE1_HUMAN, INT11_HUMAN, K0247_HUMAN, K1C40_HUMAN, KR103_HUMAN, KR107_HUMAN, KR108_HUMAN, KR109_HUMAN, KR412_HUMAN, KRA92_HUMAN, LRCH4_HUMAN, MDFI_HUMAN, NAB2_HUMAN, NT2NL_HUMAN, PACS2_HUMAN, PK2L1_HUMAN, PKD2_HUMAN, PKHG4_HUMAN, PLS1_HUMAN, PYY_HUMAN, Q53TV9_HUMAN, Q5TZS4_HUMAN, Q8N656_HUMAN, RBPMS_HUMAN, RBTN2_HUMAN, SELV_HUMAN, SEPR_HUMAN, TLX3_HUMAN, TNNC1_HUMAN, TNNI3_HUMAN, UBP21_HUMAN, UXT_HUMAN, ZMIZ2_HUMAN, ZMY19_HUMAN, ZNF41_HUMAN

[CLASS: 341]
CA	['regulation_of_transcription,_DNA-dependent']
P#	30
PN	ANFC_HUMAN, ANF_HUMAN, ANPRB_HUMAN, ANPRC_HUMAN, ELAV4_HUMAN, FGF18_HUMAN, HBP1_HUMAN, HDAC1_HUMAN, LYAR_HUMAN, MAD1_HUMAN, MAGAC_HUMAN, MTG8_HUMAN, NANO2_HUMAN, NB5R1_HUMAN, NCOR1_HUMAN, NCOR2_HUMAN, P20L1_HUMAN, RB_HUMAN, SAP30_HUMAN, SIN3A_HUMAN, SIN3B_HUMAN, SNPC1_HUMAN, SNPC3_HUMAN, UBQL1_HUMAN, UBQL4_HUMAN, VDR_HUMAN, ZBT16_HUMAN, ZG16_HUMAN, ZHX1_HUMAN, ZN33B_HUMAN

[CLASS: 342]
CA	['response_to_endogenous_stimulus', 'negative_regulation_of_macromolecule_metabolic_process', 'regulation_of_signal_transduction', 'negative_regulation_of_cellular_metabolic_process', 'cellular_protein_modification_process', 'positive_regulation_of_transcription_from_RNA_polymerase_II_promoter', 'cell_surface_receptor_signaling_pathway', 'regulation_of_molecular_function', 'response_to_organic_substance']
P#	23
PN	ANF_HUMAN, CBP_HUMAN, CCDB1_HUMAN, CLK2_HUMAN, CSN5_HUMAN, DAPK1_HUMAN, EP300_HUMAN, ESR1_HUMAN, HNF4A_HUMAN, INSI1_HUMAN, KAT2B_HUMAN, MK01_HUMAN, MK03_HUMAN, MP2K2_HUMAN, MYC_HUMAN, NCOA2_HUMAN, SMAD2_HUMAN, SMAD3_HUMAN, SNIP1_HUMAN, SRBP2_HUMAN, UBC9_HUMAN, ZCHC7_HUMAN, ZN394_HUMAN

[CLASS: 343]
CA	['biological_process_unknown']
CM	nucleic_acid_metabolic_process	17/44	
P#	44
PN	ACTN2_HUMAN, AES_HUMAN, ANGI_HUMAN, APBP2_HUMAN, ATX1_HUMAN, ATX2_HUMAN, BAG6_HUMAN, CCNK_HUMAN, CE024_HUMAN, DERM_HUMAN, DHDDS_HUMAN, DIP2A_HUMAN, DPEP1_HUMAN, EXOSX_HUMAN, FBLN4_HUMAN, FHL3_HUMAN, FSTL1_HUMAN, FST_HUMAN, GALT3_HUMAN, HSFX1_HUMAN, INHBA_HUMAN, KBP_HUMAN, LYOX_HUMAN, MYPN_HUMAN, NOMO1_HUMAN, NPC2_HUMAN, NPRL3_HUMAN, Q8NAK8_HUMAN, RBPMS_HUMAN, RDH1_HUMAN, RFOX1_HUMAN, RGR_HUMAN, RHXF2_HUMAN, RINI_HUMAN, RLBP1_HUMAN, RNAS2_HUMAN, SKIV2_HUMAN, TITIN_HUMAN, TM41B_HUMAN, TP4A3_HUMAN, UBQL4_HUMAN, VAS1_HUMAN, XRN1_HUMAN, ZBT32_HUMAN

[CLASS: 344]
CA	['nucleic_acid_metabolic_process', 'cell_cycle', 'cellular_macromolecule_biosynthetic_process']
P#	28
PN	ACTB_HUMAN, ANGP2_HUMAN, BTG3_HUMAN, CAC1A_HUMAN, CDC7_HUMAN, CDN1A_HUMAN, CNOT8_HUMAN, CSK2B_HUMAN, GBB5_HUMAN, GNAT1_HUMAN, K6PP_HUMAN, MCM2_HUMAN, MCM3_HUMAN, MCM4_HUMAN, MCM5_HUMAN, MCM7_HUMAN, METH_HUMAN, ORC2_HUMAN, ORC5_HUMAN, RAD51_HUMAN, RB12B_HUMAN, RFA1_HUMAN, RFA2_HUMAN, RFA3_HUMAN, RGS11_HUMAN, RGS9_HUMAN, T22D1_HUMAN, WNK1_HUMAN

[CLASS: 345]
CA	['regulation_of_macromolecule_metabolic_process', 'cellular_protein_metabolic_process', 'signal_transduction']
P#	28
PN	1433E_HUMAN, 1433G_HUMAN, ANKH1_HUMAN, ANXA5_HUMAN, ATX1_HUMAN, AURKA_HUMAN, CCSE1_HUMAN, CKAP5_HUMAN, DISC1_HUMAN, DNMT1_HUMAN, EED_HUMAN, G3BP1_HUMAN, GOGA2_HUMAN, IF4E_HUMAN, IF4G1_HUMAN, IF5_HUMAN, MB3L2_HUMAN, MBD2_HUMAN, MBD3_HUMAN, NDEL1_HUMAN, NEUG_HUMAN, PRR12_HUMAN, PUM1_HUMAN, RCN1_HUMAN, TACC3_HUMAN, TLK1_HUMAN, UBE3C_HUMAN, ZN594_HUMAN

[CLASS: 346]
CA	['biological_process_unknown']
CM	nucleobase-containing_compound_metabolic_process	27/62	
P#	62
PN	4F2_HUMAN, ANKH_HUMAN, ARL8B_HUMAN, ATPK_HUMAN, C9J8H9_HUMAN, CALM_HUMAN, CH033_HUMAN, CK5P2_HUMAN, CPEB1_HUMAN, DLRB1_HUMAN, EF1G_HUMAN, EMIL1_HUMAN, EWS_HUMAN, GASP1_HUMAN, HAP1_HUMAN, HLTF_HUMAN, IMMT_HUMAN, INT3_HUMAN, ITA11_HUMAN, ITB1_HUMAN, KAT5_HUMAN, KELL_HUMAN, LAS1L_HUMAN, LZTS1_HUMAN, MOT2_HUMAN, MTMR9_HUMAN, MYO7A_HUMAN, NDUA6_HUMAN, NMI_HUMAN, OPRM_HUMAN, PCD15_HUMAN, PCNA_HUMAN, PHLA3_HUMAN, PNKP_HUMAN, PPE2_HUMAN, PPIH_HUMAN, PRP4_HUMAN, Q8TBF7_HUMAN, Q8WU57_HUMAN, RCAS1_HUMAN, RNF34_HUMAN, RSSA_HUMAN, RT16_HUMAN, SNAPN_HUMAN, SYCC_HUMAN, TBPL1_HUMAN, TGFR1_HUMAN, TIAF1_HUMAN, TNFA_HUMAN, TNNT1_HUMAN, TRI23_HUMAN, TRI37_HUMAN, TRIB3_HUMAN, UBE2H_HUMAN, UBE2N_HUMAN, USH1C_HUMAN, VOPP1_HUMAN, XK_HUMAN, YLAT1_HUMAN, ZC3HF_HUMAN, ZF161_HUMAN, ZFPL1_HUMAN

[CLASS: 347]
CA	['cellular_protein_modification_process']
P#	84
PN	ANKR5_HUMAN, ARL6_HUMAN, AUP1_HUMAN, BAP1_HUMAN, BBIP1_HUMAN, BIRC8_HUMAN, BRX1_HUMAN, CL045_HUMAN, CXB5_HUMAN, D6RF58_HUMAN, DTX3L_HUMAN, DYRK4_HUMAN, EAA3_HUMAN, EPM2A_HUMAN, ESR1_HUMAN, F178B_HUMAN, GSK3B_HUMAN, HOIL1_HUMAN, ISL1_HUMAN, LDB1_HUMAN, LDB2_HUMAN, LRSM1_HUMAN, LTN1_HUMAN, MARH3_HUMAN, MDM4_HUMAN, MIB1_HUMAN, MKRN3_HUMAN, NAMPT_HUMAN, NHLC1_HUMAN, PCGF2_HUMAN, PHF7_HUMAN, PRAF3_HUMAN, RING1_HUMAN, RING2_HUMAN, RN111_HUMAN, RN114_HUMAN, RN185_HUMAN, RN186_HUMAN, RNF10_HUMAN, RNF11_HUMAN, RNF12_HUMAN, RNF25_HUMAN, RNF4_HUMAN, RNF5_HUMAN, RSPRY_HUMAN, RSSA_HUMAN, SDF2L_HUMAN, SKIL_HUMAN, SSBP3_HUMAN, SSBP4_HUMAN, TBC23_HUMAN, TBCD9_HUMAN, TRI18_HUMAN, TRI26_HUMAN, TRI27_HUMAN, TRI39_HUMAN, TRI43_HUMAN, TRI55_HUMAN, TRI63_HUMAN, TRIM2_HUMAN, TRIM8_HUMAN, TRPS1_HUMAN, UB2D1_HUMAN, UB2D2_HUMAN, UB2D3_HUMAN, UB2D4_HUMAN, UB2E1_HUMAN, UB2E2_HUMAN, UB2E3_HUMAN, UB2G1_HUMAN, UB2L3_HUMAN, UB2L6_HUMAN, UB2V1_HUMAN, UBAC1_HUMAN, UBC9_HUMAN, UBC_HUMAN, UBE2H_HUMAN, UBE2K_
 HUMAN, UBE2U_HUMAN, UBE2W_HUMAN, UEVLD_HUMAN, UFL1_HUMAN, ZMY10_HUMAN, ZN598_HUMAN

[CLASS: 348]
CA	['cellular_protein_metabolic_process', 'positive_regulation_of_macromolecule_metabolic_process', 'phosphate-containing_compound_metabolic_process', 'signal_transduction', 'regulation_of_RNA_biosynthetic_process', 'positive_regulation_of_cellular_process', 'regulation_of_gene_expression', 'transcription,_DNA-dependent']
P#	29
PN	AKT1_HUMAN, ANKR6_HUMAN, AXIN2_HUMAN, EGLN2_HUMAN, ELK1_HUMAN, EP300_HUMAN, EPAS1_HUMAN, EWS_HUMAN, FNDC4_HUMAN, KAT2B_HUMAN, KC1E_HUMAN, MCM3A_HUMAN, MPIP1_HUMAN, MYO9B_HUMAN, NOTC1_HUMAN, NR4A1_HUMAN, PCDGK_HUMAN, PDK1_HUMAN, PDK2_HUMAN, PHOCN_HUMAN, PKN2_HUMAN, Q6P4J0_HUMAN, RPB7_HUMAN, SMAD3_HUMAN, SMAD9_HUMAN, TCP1L_HUMAN, TNNC1_HUMAN, VHL_HUMAN, XRCC6_HUMAN

[CLASS: 349]
CA	['biological_process_unknown']
CM	positive_regulation_of_cellular_process	17/57	
P#	57
PN	ANKS3_HUMAN, ARF4_HUMAN, ATN1_HUMAN, B9EG76_HUMAN, BL1S1_HUMAN, BL1S2_HUMAN, BL1S3_HUMAN, BL1S4_HUMAN, BL1S5_HUMAN, BL1S6_HUMAN, C1RL_HUMAN, CAC1A_HUMAN, CLCN1_HUMAN, DLL1_HUMAN, DTBP1_HUMAN, FAM9B_HUMAN, FBLN4_HUMAN, FBLN5_HUMAN, GFI1B_HUMAN, GPAT4_HUMAN, HPT_HUMAN, IP3KB_HUMAN, JAG2_HUMAN, KI2L4_HUMAN, KIFC3_HUMAN, LAMA2_HUMAN, LAMB1_HUMAN, LAMC3_HUMAN, LOXL1_HUMAN, MVP_HUMAN, NEUR4_HUMAN, NNTM_HUMAN, NOTC1_HUMAN, PACE1_HUMAN, PLS1_HUMAN, POTE1_HUMAN, PRR13_HUMAN, PSME3_HUMAN, RB11A_HUMAN, RBPMS_HUMAN, RERE_HUMAN, RFIP3_HUMAN, RFIP4_HUMAN, RHXF2_HUMAN, RIMB1_HUMAN, SDCB1_HUMAN, SDCB2_HUMAN, SIAH1_HUMAN, SNAPN_HUMAN, THIOM_HUMAN, TRI23_HUMAN, TRI27_HUMAN, TRIP6_HUMAN, TSPOA_HUMAN, ZBED2_HUMAN, ZCH10_HUMAN, ZN363_HUMAN

[CLASS: 350]
CA	['RNA_metabolic_process', 'nucleobase-containing_compound_biosynthetic_process', 'regulation_of_gene_expression', 'cell_surface_receptor_signaling_pathway']
P#	27
PN	1433B_HUMAN, 1433Z_HUMAN, ANKZ1_HUMAN, ARL6_HUMAN, ATLA2_HUMAN, B2L11_HUMAN, EP300_HUMAN, ESR1_HUMAN, FOXO3_HUMAN, H2AW_HUMAN, LANC1_HUMAN, LYAR_HUMAN, MEX3D_HUMAN, MK01_HUMAN, MK03_HUMAN, OTU7B_HUMAN, P20L1_HUMAN, P53_HUMAN, PTN7_HUMAN, PURA1_HUMAN, Q5VZ06_HUMAN, SMAD3_HUMAN, STAT6_HUMAN, TNIP2_HUMAN, UBC_HUMAN, WWP1_HUMAN, ZN471_HUMAN

[CLASS: 351]
CA	['biological_process_unknown']
CM	signal_transduction	8/29	
P#	29
PN	AMOL2_HUMAN, ANLN_HUMAN, BYST_HUMAN, FHL3_HUMAN, FOXC2_HUMAN, FXR2_HUMAN, KGP1_HUMAN, KIRR2_HUMAN, KR105_HUMAN, KR107_HUMAN, KRA42_HUMAN, LASP1_HUMAN, MARHA_HUMAN, NTAQ1_HUMAN, PSA3_HUMAN, RALYL_HUMAN, RBPMS_HUMAN, SEPT3_HUMAN, TES_HUMAN, THAP1_HUMAN, TOIP2_HUMAN, TRI27_HUMAN, TRI56_HUMAN, TRIP6_HUMAN, UBE2H_HUMAN, VASP_HUMAN, YPEL3_HUMAN, ZN419_HUMAN, ZYX_HUMAN

[CLASS: 352]
CA	['response_to_DNA_damage_stimulus', 'regulation_of_transcription,_DNA-dependent', 'DNA_metabolic_process', 'positive_regulation_of_cellular_process']
P#	38
PN	ANM1_HUMAN, ASH2L_HUMAN, ATF2_HUMAN, ATM_HUMAN, ATR_HUMAN, BRCA1_HUMAN, DCR1C_HUMAN, DHX9_HUMAN, DYDC2_HUMAN, EP300_HUMAN, ESR1_HUMAN, H2AX_HUMAN, H32_HUMAN, HINFP_HUMAN, I2BP1_HUMAN, ILF2_HUMAN, ILF3_HUMAN, JDP2_HUMAN, MBD2_HUMAN, MDC1_HUMAN, MLL3_HUMAN, MLL4_HUMAN, MRE11_HUMAN, NBN_HUMAN, NCOA2_HUMAN, NCOA6_HUMAN, P53_HUMAN, PAGR1_HUMAN, PAXI1_HUMAN, PRKDC_HUMAN, RAD50_HUMAN, RBBP5_HUMAN, RENT1_HUMAN, SMG1_HUMAN, TP53B_HUMAN, TYDP1_HUMAN, WDR5_HUMAN, ZCHC8_HUMAN

[CLASS: 353]
CA	['biological_process_unknown']
CM	['biological_process_unknown']	0/19	
P#	19
PN	ANM3_HUMAN, GAGD2_HUMAN, GBRL2_HUMAN, HBG1_HUMAN, IRGQ_HUMAN, KR103_HUMAN, KR109_HUMAN, MPP3_HUMAN, MT1A_HUMAN, MT2_HUMAN, MTR1L_HUMAN, PYRD_HUMAN, Q9P0M7_HUMAN, RRP7B_HUMAN, RS2_HUMAN, SHBG_HUMAN, TMEDA_HUMAN, UBE2O_HUMAN, ZN363_HUMAN

[CLASS: 354]
CA	['nucleic_acid_metabolic_process', 'gene_expression']
P#	34
PN	1433B_HUMAN, 1433G_HUMAN, 1433T_HUMAN, 1433Z_HUMAN, ANM5_HUMAN, ATPA_HUMAN, ATPB_HUMAN, CDN1A_HUMAN, DNLI1_HUMAN, EXO1_HUMAN, F262_HUMAN, KITH_HUMAN, KPYM_HUMAN, LMO7_HUMAN, LUM_HUMAN, MAX_HUMAN, MLH1_HUMAN, MSH2_HUMAN, MSH3_HUMAN, NGF_HUMAN, NS1BP_HUMAN, PAF15_HUMAN, PCNA_HUMAN, Q8N1H4_HUMAN, RS2_HUMAN, SMAG2_HUMAN, SMN_HUMAN, SORT_HUMAN, TBA1A_HUMAN, TBB4A_HUMAN, TNR16_HUMAN, TRA2B_HUMAN, TXLNG_HUMAN, UBAC2_HUMAN

[CLASS: 355]
CA	['regulation_of_transcription,_DNA-dependent']
P#	32
PN	ANM7_HUMAN, BRMS1_HUMAN, H2A2C_HUMAN, H4_HUMAN, HDAC1_HUMAN, HDAC2_HUMAN, ING1_HUMAN, MAEA_HUMAN, MUTYH_HUMAN, MYCD_HUMAN, MYOC_HUMAN, MYSM1_HUMAN, NCOR1_HUMAN, NCOR2_HUMAN, PABP2_HUMAN, PCNA_HUMAN, PPARG_HUMAN, Q9HBD4_HUMAN, RBBP4_HUMAN, RBBP7_HUMAN, RB_HUMAN, RET1_HUMAN, RFA1_HUMAN, RFC1_HUMAN, SAP30_HUMAN, SIN3A_HUMAN, SMCA4_HUMAN, SNW1_HUMAN, TBX20_HUMAN, TCAL1_HUMAN, ZBT20_HUMAN, ZSCA1_HUMAN

[CLASS: 356]
CA	['RNA_metabolic_process', 'macromolecule_biosynthetic_process', 'regulation_of_gene_expression']
P#	57
PN	1433B_HUMAN, 1433G_HUMAN, ANM1_HUMAN, ANM8_HUMAN, ATP6_HUMAN, C1QBP_HUMAN, COIL_HUMAN, DSRAD_HUMAN, EDA_HUMAN, EGLN3_HUMAN, EXOSX_HUMAN, FOS_HUMAN, FUS_HUMAN, HABP4_HUMAN, HAUS6_HUMAN, HECD1_HUMAN, HIAL1_HUMAN, HIF1A_HUMAN, HNRPK_HUMAN, HNRPQ_HUMAN, ILF2_HUMAN, ILF3_HUMAN, KHDR3_HUMAN, KPCD_HUMAN, KPCZ_HUMAN, MARK3_HUMAN, MK01_HUMAN, MK03_HUMAN, NOL11_HUMAN, NTAQ1_HUMAN, PCBP1_HUMAN, PCBP2_HUMAN, PININ_HUMAN, PNISR_HUMAN, PPIG_HUMAN, PTBP1_HUMAN, Q6IBN1_HUMAN, QKI_HUMAN, RBM7_HUMAN, RBMX_HUMAN, RS24_HUMAN, RXRA_HUMAN, S4A4_HUMAN, S4A7_HUMAN, SMN_HUMAN, SNRPA_HUMAN, SP1_HUMAN, SRPK1_HUMAN, SRSF3_HUMAN, SRSF9_HUMAN, TAF9_HUMAN, TF65_HUMAN, TFCP2_HUMAN, UBP16_HUMAN, VATL_HUMAN, VHL_HUMAN, YBOX1_HUMAN

[CLASS: 357]
CA	['biological_process_unknown']
CM	signal_transduction	11/27	
P#	27
PN	ANO9_HUMAN, BHE40_HUMAN, CDPF1_HUMAN, DLG1_HUMAN, E9PCI0_HUMAN, E9PG89_HUMAN, ES8L2_HUMAN, FGFR3_HUMAN, GP124_HUMAN, IMB1_HUMAN, IPO8_HUMAN, IRK2_HUMAN, IRK3_HUMAN, IRK5_HUMAN, IRK6_HUMAN, M3K3_HUMAN, MYO6_HUMAN, NEMO_HUMAN, PIAS4_HUMAN, Q7Z5T0_HUMAN, RL23_HUMAN, STAT1_HUMAN, TNR1B_HUMAN, TRADD_HUMAN, TRAK2_HUMAN, VIME_HUMAN, ZHX1_HUMAN

[CLASS: 358]
CA	['regulation_of_macromolecule_metabolic_process', 'positive_regulation_of_cellular_process']
P#	60
PN	2B13_HUMAN, A4_HUMAN, ALBU_HUMAN, ANC2_HUMAN, ANPRA_HUMAN, APC10_HUMAN, APC11_HUMAN, APC1_HUMAN, APC4_HUMAN, APC7_HUMAN, APOB_HUMAN, CADH1_HUMAN, CD36_HUMAN, CD38_HUMAN, CDC16_HUMAN, CDC23_HUMAN, CDC27_HUMAN, CUBN_HUMAN, DAB1_HUMAN, DAB2_HUMAN, DHI1_HUMAN, DRA_HUMAN, ELOC_HUMAN, ENPL_HUMAN, FINC_HUMAN, GKAP1_HUMAN, GLTD1_HUMAN, HAKAI_HUMAN, HDHD2_HUMAN, ITA4_HUMAN, ITB1_HUMAN, LC7L2_HUMAN, LDLR_HUMAN, LIPC_HUMAN, LRP1_HUMAN, LRP2_HUMAN, MCAF1_HUMAN, MGST2_HUMAN, PANK4_HUMAN, PCD18_HUMAN, PCSK9_HUMAN, PDIA4_HUMAN, PGS1_HUMAN, PHF13_HUMAN, PI51C_HUMAN, PIN1_HUMAN, PRB3_HUMAN, Q8IUK7_HUMAN, Q96FS5_HUMAN, SBP2L_HUMAN, SKIL_HUMAN, SMAD2_HUMAN, SMAD3_HUMAN, TGFB1_HUMAN, TLN2_HUMAN, TRI62_HUMAN, TSP1_HUMAN, UTER_HUMAN, VLDLR_HUMAN, ZY11B_HUMAN

[CLASS: 359]
CA	['biological_process_unknown']
CM	signal_transduction	7/23	
P#	23
PN	ANF_HUMAN, ANPRC_HUMAN, AP3M1_HUMAN, CHDH_HUMAN, COL12_HUMAN, EXOC1_HUMAN, FAAH1_HUMAN, GBRA3_HUMAN, GBRD_HUMAN, KR107_HUMAN, NMES1_HUMAN, NT2NL_HUMAN, NUF2_HUMAN, PRM2_HUMAN, SDCB2_HUMAN, SEZ6_HUMAN, THAP6_HUMAN, TRIM9_HUMAN, TSSK3_HUMAN, UBQL1_HUMAN, UBQL4_HUMAN, UD2B7_HUMAN, ZA2G_HUMAN

[CLASS: 360]
CA	['regulation_of_transcription_from_RNA_polymerase_II_promoter', 'negative_regulation_of_transcription,_DNA-dependent', 'signal_transduction', 'positive_regulation_of_transcription,_DNA-dependent']
P#	24
PN	ANDR_HUMAN, ANR11_HUMAN, CBP_HUMAN, GCR_HUMAN, GLI3_HUMAN, HDX_HUMAN, MCR_HUMAN, NCOA1_HUMAN, NCOA2_HUMAN, NCOA3_HUMAN, RAC3_HUMAN, RARA_HUMAN, RWDD1_HUMAN, RXRA_HUMAN, STAT6_HUMAN, STK36_HUMAN, SUFU_HUMAN, SUMO1_HUMAN, TIF1A_HUMAN, TIF1B_HUMAN, TM173_HUMAN, ZBT16_HUMAN, ZMYM5_HUMAN, ZNF10_HUMAN

[CLASS: 361]
CA	['RNA_metabolic_process', 'gene_expression', 'cellular_macromolecule_biosynthetic_process']
P#	28
PN	AES_HUMAN, ANR22_HUMAN, CREST_HUMAN, CSK21_HUMAN, CSK2B_HUMAN, DRG1_HUMAN, MPPA_HUMAN, NUMBL_HUMAN, OSR2_HUMAN, PERQ2_HUMAN, PRIO_HUMAN, PSA3_HUMAN, Q6ZT16_HUMAN, RECQ5_HUMAN, RFX6_HUMAN, ROA2_HUMAN, RSMB_HUMAN, RSMN_HUMAN, RU1C_HUMAN, SKIL_HUMAN, SKIV2_HUMAN, SMD3_HUMAN, SPRE2_HUMAN, SPSB3_HUMAN, STK16_HUMAN, TB182_HUMAN, TOB1_HUMAN, TOP3B_HUMAN

[CLASS: 362]
CA	['RNA_metabolic_process', 'gene_expression', 'signal_transduction']
P#	17
PN	ANDR_HUMAN, ANM1_HUMAN, ANR27_HUMAN, B4DLW2_HUMAN, CAMLG_HUMAN, F8W7V3_HUMAN, NCOA3_HUMAN, PIAS1_HUMAN, PPIB_HUMAN, RRMJ1_HUMAN, SGTA_HUMAN, SMAD1_HUMAN, SPOP_HUMAN, TBP_HUMAN, TR13B_HUMAN, TRAF6_HUMAN, ZNF76_HUMAN

[CLASS: 363]
CA	['regulation_of_macromolecule_metabolic_process', 'cellular_protein_metabolic_process', 'regulation_of_molecular_function', 'cell_surface_receptor_signaling_pathway', 'positive_regulation_of_cellular_process']
P#	19
PN	ANR28_HUMAN, COPB2_HUMAN, CUL1_HUMAN, FBW1B_HUMAN, IKBA_HUMAN, IKBE_HUMAN, IKKA_HUMAN, IKKE_HUMAN, JIP4_HUMAN, NEMO_HUMAN, NFKB2_HUMAN, PP6R1_HUMAN, PP6R2_HUMAN, PPP6_HUMAN, Q8IWG5_HUMAN, REL_HUMAN, SKP1_HUMAN, TF65_HUMAN, TNIP1_HUMAN

[CLASS: 364]
CA	['biological_process_unknown']
CM	nucleic_acid_metabolic_process	8/28	
P#	28
PN	ANR35_HUMAN, BLM_HUMAN, BRCA1_HUMAN, CAN1_HUMAN, CATC_HUMAN, CATL1_HUMAN, CYTA_HUMAN, DESP_HUMAN, DSC1_HUMAN, ELAF_HUMAN, EVPL_HUMAN, FANCA_HUMAN, FANCC_HUMAN, FANCG_HUMAN, FANCJ_HUMAN, IKBL1_HUMAN, ISK7_HUMAN, K2C1_HUMAN, LORI_HUMAN, MLH1_HUMAN, MT1M_HUMAN, PKP1_HUMAN, RARR2_HUMAN, RELB_HUMAN, RT34_HUMAN, SMAKA_HUMAN, SPTN1_HUMAN, VIME_HUMAN

[CLASS: 365]
CA	['regulation_of_transcription,_DNA-dependent']
P#	46
PN	1433S_HUMAN, AATF_HUMAN, ANR44_HUMAN, ASB12_HUMAN, C1R_HUMAN, CBPD_HUMAN, CBP_HUMAN, CDCA4_HUMAN, CP087_HUMAN, CREST_HUMAN, DAZP2_HUMAN, DECR2_HUMAN, EP300_HUMAN, EWS_HUMAN, F105B_HUMAN, F168A_HUMAN, HNRL1_HUMAN, KLF2_HUMAN, LYPA2_HUMAN, LZTR1_HUMAN, MAGAC_HUMAN, MKRN3_HUMAN, MTCP1_HUMAN, ODO1_HUMAN, PCKGC_HUMAN, PHS_HUMAN, PLS1_HUMAN, RM53_HUMAN, RN208_HUMAN, SCMH1_HUMAN, SHRM1_HUMAN, SMAD3_HUMAN, TAXB1_HUMAN, TRI32_HUMAN, TRIM5_HUMAN, TS101_HUMAN, UB2V1_HUMAN, UBQL1_HUMAN, VP37C_HUMAN, WDR37_HUMAN, WWP1_HUMAN, WWP2_HUMAN, ZMY10_HUMAN, ZN451_HUMAN, ZN584_HUMAN, ZN714_HUMAN

[CLASS: 366]
CA	['biological_process_unknown']
CM	signal_transduction	19	
P#	29
PN	AKT1_HUMAN, ANR55_HUMAN, BAX_HUMAN, BBC3B_HUMAN, BCL2_HUMAN, CGAT2_HUMAN, CKLF5_HUMAN, GNA1_HUMAN, GOPC_HUMAN, GRID1_HUMAN, LAMP2_HUMAN, MCL1_HUMAN, NAGK_HUMAN, PARK7_HUMAN, PEPL_HUMAN, PINK1_HUMAN, PITX3_HUMAN, PPHLN_HUMAN, PRKN2_HUMAN, Q96AN2_HUMAN, RN123_HUMAN, SMAD2_HUMAN, SMAD9_HUMAN, SODC_HUMAN, SYNE4_HUMAN, TOM20_HUMAN, TTPA_HUMAN, VIME_HUMAN, ZSCA1_HUMAN

[CLASS: 367]
CA	['phosphate-containing_compound_metabolic_process', 'signal_transduction']
P#	49
PN	1433G_HUMAN, ANS1B_HUMAN, ARHG7_HUMAN, AT2B4_HUMAN, B3KSS7_HUMAN, CAN6_HUMAN, CCNI_HUMAN, CSKP_HUMAN, DLG1_HUMAN, DLG3_HUMAN, DLG4_HUMAN, DLGP4_HUMAN, DYL1_HUMAN, EGFR_HUMAN, ERBB2_HUMAN, ERBB4_HUMAN, EZRI_HUMAN, GBG13_HUMAN, GNAT3_HUMAN, HEXDC_HUMAN, IL3RA_HUMAN, INPP_HUMAN, IPKB_HUMAN, KCC2A_HUMAN, KSYK_HUMAN, LRRC1_HUMAN, LY6D_HUMAN, MERL_HUMAN, MPDZ_HUMAN, MPIP1_HUMAN, NHRF1_HUMAN, NKG2F_HUMAN, NMDZ1_HUMAN, NOG1_HUMAN, NOS1_HUMAN, P85A_HUMAN, PAK1_HUMAN, PPM1F_HUMAN, RIPL2_HUMAN, SGK2_HUMAN, SYGP1_HUMAN, TBB4A_HUMAN, TEAD2_HUMAN, TJAP1_HUMAN, TYOBP_HUMAN, UBC_HUMAN, UBP37_HUMAN, YAP1_HUMAN, ZDH23_HUMAN

[CLASS: 368]
CA	['positive_regulation_of_transcription_from_RNA_polymerase_II_promoter', 'negative_regulation_of_macromolecule_metabolic_process', 'signal_transduction']
P#	20
PN	ANDR_HUMAN, ANTR1_HUMAN, BRCA1_HUMAN, ESR1_HUMAN, FKB11_HUMAN, HDAC2_HUMAN, MAGC1_HUMAN, MSX1_HUMAN, P53_HUMAN, PHB_HUMAN, PIAS1_HUMAN, PIAS3_HUMAN, PO4F2_HUMAN, SGIP1_HUMAN, SMAD4_HUMAN, T2FA_HUMAN, TBP_HUMAN, TF65_HUMAN, USB1_HUMAN, ZMIZ1_HUMAN

[CLASS: 369]
CA	['biological_process_unknown']
CM	nucleic_acid_metabolic_process	18/43	
P#	43
PN	ANXA1_HUMAN, ANXA9_HUMAN, ARGAL_HUMAN, ATM_HUMAN, B3GN8_HUMAN, BARD1_HUMAN, DLG3_HUMAN, E9PAT7_HUMAN, ENOG_HUMAN, ERCC6_HUMAN, FPR2_HUMAN, GSTO1_HUMAN, H31_HUMAN, H4_HUMAN, HAP1_HUMAN, HASP_HUMAN, HEM6_HUMAN, K1377_HUMAN, KAT5_HUMAN, LRIF1_HUMAN, MCA3_HUMAN, MDM2_HUMAN, NAT9_HUMAN, NDUS7_HUMAN, NUA4L_HUMAN, P20L1_HUMAN, P53_HUMAN, PKHG1_HUMAN, PTPRD_HUMAN, PTPRE_HUMAN, PTPRS_HUMAN, RIR2B_HUMAN, RPC6_HUMAN, SCN2A_HUMAN, SETB1_HUMAN, SPDLY_HUMAN, TBP_HUMAN, TF3B_HUMAN, TF3C4_HUMAN, TRI16_HUMAN, UB2G2_HUMAN, UBP15_HUMAN, XPA_HUMAN

[CLASS: 370]
CA	['signal_transduction']
P#	33
PN	AOFB_HUMAN, ARRB2_HUMAN, B7Z1Q3_HUMAN, CALX_HUMAN, CD151_HUMAN, CDC42_HUMAN, CGHB_HUMAN, CSK21_HUMAN, E5KTA6_HUMAN, FSHB_HUMAN, FSHR_HUMAN, GLHA_HUMAN, IL12B_HUMAN, IL23A_HUMAN, IL23R_HUMAN, ITA6_HUMAN, ITB1_HUMAN, LSHR_HUMAN, MYO9A_HUMAN, MYZAP_HUMAN, NOVA1_HUMAN, O60595_HUMAN, PCNA_HUMAN, PEX19_HUMAN, PM34_HUMAN, PMP22_HUMAN, Q6U7G8_HUMAN, SIVA_HUMAN, SMRC2_HUMAN, SRPK1_HUMAN, TDIF1_HUMAN, TDT_HUMAN, UBP19_HUMAN

[CLASS: 371]
CA	['biological_process_unknown']
CM	cell_development	12/25	
P#	25
PN	AP180_HUMAN, ARC1B_HUMAN, ARP2_HUMAN, ARP3_HUMAN, CIB1_HUMAN, E41LB_HUMAN, FRAT1_HUMAN, GAST_HUMAN, GRB2_HUMAN, HPT_HUMAN, IFI6_HUMAN, ITA2B_HUMAN, ITB3_HUMAN, KCNK5_HUMAN, LAMC3_HUMAN, PAK1_HUMAN, PLCG1_HUMAN, PP2BA_HUMAN, PP2BB_HUMAN, SMAD3_HUMAN, TGM2_HUMAN, TRFE_HUMAN, WASL_HUMAN, WASP_HUMAN, ZN418_HUMAN

[CLASS: 372]
CA	['regulation_of_transcription_from_RNA_polymerase_II_promoter', 'negative_regulation_of_cellular_macromolecule_biosynthetic_process', 'positive_regulation_of_cellular_process', 'negative_regulation_of_nucleobase-containing_compound_metabolic_process']
P#	56
PN	AP1AR_HUMAN, ATR_HUMAN, ATX1L_HUMAN, ATX1_HUMAN, BAZ1A_HUMAN, BRCA1_HUMAN, CBP_HUMAN, CD8A_HUMAN, CHD3_HUMAN, CHD4_HUMAN, CIR1_HUMAN, E0YMJ6_HUMAN, E2F1_HUMAN, EIF3A_HUMAN, GOG6B_HUMAN, H4_HUMAN, HDAC1_HUMAN, HDAC2_HUMAN, HNF1A_HUMAN, KAT2B_HUMAN, KCC4_HUMAN, MBD2_HUMAN, MBD3_HUMAN, MINT_HUMAN, MRP6_HUMAN, MTA2_HUMAN, NCOR1_HUMAN, NCOR2_HUMAN, NR4A1_HUMAN, PG12A_HUMAN, PHB_HUMAN, PHS_HUMAN, Q9H0E4_HUMAN, RAD21_HUMAN, RBBP4_HUMAN, RBBP7_HUMAN, RBL1_HUMAN, RB_HUMAN, SAP30_HUMAN, SATB1_HUMAN, SEPT4_HUMAN, SIN3A_HUMAN, SMCA2_HUMAN, SMCA4_HUMAN, SMCA5_HUMAN, SMRC1_HUMAN, SMRC2_HUMAN, SNF5_HUMAN, SUH_HUMAN, SV422_HUMAN, SYUB_HUMAN, TF65_HUMAN, TYY1_HUMAN, UCK1_HUMAN, WAPL_HUMAN, YAF2_HUMAN

[CLASS: 373]
CA	['biological_process_unknown']
CM	protein_localization	10/32	
P#	32
PN	AP1G1_HUMAN, AP2A1_HUMAN, AP3D1_HUMAN, CAPON_HUMAN, CL049_HUMAN, DGKB_HUMAN, E9PHP8_HUMAN, EDA_HUMAN, F214B_HUMAN, FBCD1_HUMAN, K1H1_HUMAN, KLRG1_HUMAN, LERL1_HUMAN, MAL_HUMAN, MSRE_HUMAN, NOS1_HUMAN, NTAL_HUMAN, OSTC_HUMAN, PACS1_HUMAN, PCDB5_HUMAN, PTPRN_HUMAN, Q8IY97_HUMAN, RABE1_HUMAN, RABX5_HUMAN, SPON2_HUMAN, TRAF4_HUMAN, TRI15_HUMAN, TRI54_HUMAN, UBE2U_HUMAN, UBQL4_HUMAN, VPS41_HUMAN, Z512B_HUMAN

[CLASS: 374]
CA	['biological_process_unknown']
CM	protein_localization	24/56	
P#	56
PN	AP1G2_HUMAN, BT3L4_HUMAN, CA123_HUMAN, CC85B_HUMAN, CDN1A_HUMAN, CEP70_HUMAN, CSKP_HUMAN, CYBR1_HUMAN, E9PEL7_HUMAN, FUMH_HUMAN, FXR2_HUMAN, GCSH_HUMAN, GET4_HUMAN, GOGA5_HUMAN, KAT3_HUMAN, KR109_HUMAN, LTOR5_HUMAN, MDHM_HUMAN, MICA3_HUMAN, MSS4_HUMAN, MTMR6_HUMAN, MTMR9_HUMAN, NMI_HUMAN, OCRL_HUMAN, PCNA_HUMAN, PI51B_HUMAN, PIM1_HUMAN, PRAF1_HUMAN, Q96NN6_HUMAN, RAB1A_HUMAN, RAB1B_HUMAN, RAB32_HUMAN, RAB3A_HUMAN, RAB3B_HUMAN, RAB4B_HUMAN, RAB5A_HUMAN, RAB6A_HUMAN, RAB7A_HUMAN, RABE1_HUMAN, RAE1_HUMAN, RAE2_HUMAN, RB27A_HUMAN, RB27B_HUMAN, RP3A_HUMAN, STX4_HUMAN, SYTL3_HUMAN, SYTL4_HUMAN, SYTL5_HUMAN, SYWC_HUMAN, TXLNA_HUMAN, TXLNB_HUMAN, UT14A_HUMAN, ZBT16_HUMAN, ZBT7B_HUMAN, ZBTB5_HUMAN, ZN699_HUMAN

[CLASS: 375]
CA	['cellular_protein_metabolic_process', 'regulation_of_macromolecule_metabolic_process', 'nucleic_acid_metabolic_process', 'macromolecule_biosynthetic_process', 'signal_transduction', 'aromatic_compound_biosynthetic_process', 'organic_cyclic_compound_biosynthetic_process']
P#	27
PN	A4_HUMAN, AP1M1_HUMAN, AP1M2_HUMAN, AP2B1_HUMAN, AVPI1_HUMAN, BLMH_HUMAN, ECSIT_HUMAN, EGLN_HUMAN, KR103_HUMAN, KR107_HUMAN, KR109_HUMAN, MAST1_HUMAN, PAXI1_HUMAN, PHS2_HUMAN, PML_HUMAN, RL11_HUMAN, SE6L2_HUMAN, STAT3_HUMAN, TCO2_HUMAN, TF2LY_HUMAN, TGFB2_HUMAN, TGFB3_HUMAN, TGFR1_HUMAN, TGFR2_HUMAN, TGON2_HUMAN, TM2D1_HUMAN, UNG_HUMAN

[CLASS: 376]
CA	['protein_phosphorylation', 'positive_regulation_of_macromolecule_metabolic_process', 'nervous_system_development', 'positive_regulation_of_cellular_metabolic_process', 'positive_regulation_of_response_to_stimulus', 'cellular_response_to_organic_substance', 'regulation_of_transcription,_DNA-dependent', 'cell_surface_receptor_signaling_pathway', 'positive_regulation_of_molecular_function']
P#	24
PN	AAKG1_HUMAN, AP1S3_HUMAN, BEX1_HUMAN, CD026_HUMAN, CNDD3_HUMAN, FZD9_HUMAN, KR103_HUMAN, KR107_HUMAN, KR108_HUMAN, KR109_HUMAN, KRA42_HUMAN, KRA59_HUMAN, LRP6_HUMAN, MDFI_HUMAN, PDIA5_HUMAN, SFRP1_HUMAN, TEKT1_HUMAN, TEX11_HUMAN, TYRO3_HUMAN, WNT1_HUMAN, WNT2_HUMAN, WNT3A_HUMAN, WNT7A_HUMAN, XCL1_HUMAN

[CLASS: 377]
CA	['endosomal_transport', 'signal_transduction']
P#	19
PN	AP2A1_HUMAN, CHM2A_HUMAN, CHM4B_HUMAN, CHM4C_HUMAN, CHMP3_HUMAN, EPS15_HUMAN, F161B_HUMAN, GRB2_HUMAN, HGS_HUMAN, LITAF_HUMAN, MUC20_HUMAN, REPS2_HUMAN, SMAD2_HUMAN, STABP_HUMAN, STAM1_HUMAN, UBC_HUMAN, UBP8_HUMAN, UBQL1_HUMAN, VPS4A_HUMAN

[CLASS: 378]
CA	['biological_process_unknown']
CM	nucleobase-containing_compound_metabolic_process	19/55	
P#	55
PN	AP2A1_HUMAN, AP2B1_HUMAN, AP2S1_HUMAN, ARF6_HUMAN, ASCC2_HUMAN, B7ZBG9_HUMAN, CC113_HUMAN, CENPR_HUMAN, CH033_HUMAN, CLC4C_HUMAN, CMGA_HUMAN, CPSF3_HUMAN, CSTF1_HUMAN, CSTF2_HUMAN, CSTF3_HUMAN, ECH1_HUMAN, EDRF1_HUMAN, EF1D_HUMAN, EF1G_HUMAN, F6U211_HUMAN, GASP1_HUMAN, GIT1_HUMAN, GRB2_HUMAN, HAP1_HUMAN, HD_HUMAN, HEXDC_HUMAN, HIP1R_HUMAN, HIP1_HUMAN, HJURP_HUMAN, IMMT_HUMAN, K1377_HUMAN, LTOR5_HUMAN, MA7D1_HUMAN, NEK2_HUMAN, NOL7_HUMAN, OPRD_HUMAN, PFD1_HUMAN, PROF2_HUMAN, Q6IBL2_HUMAN, Q9H7G6_HUMAN, RIF1_HUMAN, RIPP2_HUMAN, SCG3_HUMAN, SHBG_HUMAN, SNAPN_HUMAN, STT3A_HUMAN, SYMPK_HUMAN, SYYC_HUMAN, TBL3_HUMAN, TFG_HUMAN, TNNT3_HUMAN, TS101_HUMAN, TUTLA_HUMAN, URM1_HUMAN, VOPP1_HUMAN

[CLASS: 379]
CA	['transcription,_DNA-dependent', 'regulation_of_gene_expression']
P#	46
PN	AP2B_HUMAN, BMI1_HUMAN, C8AP2_HUMAN, CBX4_HUMAN, CBX6_HUMAN, CI116_HUMAN, CLCN2_HUMAN, DNM3A_HUMAN, DUS12_HUMAN, EHMT2_HUMAN, ERP44_HUMAN, FHL3_HUMAN, GLNA_HUMAN, GOGB1_HUMAN, H31_HUMAN, H33_HUMAN, HSPB8_HUMAN, K1377_HUMAN, KDM4C_HUMAN, LMAN1_HUMAN, LZTR1_HUMAN, MBD6_HUMAN, MX2_HUMAN, PHC1_HUMAN, PIAS1_HUMAN, PIAS2_HUMAN, PP1A_HUMAN, PPAC3_HUMAN, PRKRA_HUMAN, Q8N241_HUMAN, RABEK_HUMAN, RERE_HUMAN, RIF1_HUMAN, RING2_HUMAN, RT06_HUMAN, SKIL_HUMAN, SP100_HUMAN, SRBP2_HUMAN, SUMO1_HUMAN, TBX2_HUMAN, UBC9_HUMAN, USO1_HUMAN, YETS4_HUMAN, ZBT26_HUMAN, ZBTB6_HUMAN, ZN200_HUMAN

[CLASS: 380]
CA	['nucleic_acid_metabolic_process']
P#	57
PN	AP3B1_HUMAN, AP3D1_HUMAN, AP3S2_HUMAN, APC16_HUMAN, ARF6_HUMAN, AT11C_HUMAN, AT1A2_HUMAN, ATE1_HUMAN, ATM_HUMAN, ATR_HUMAN, BUB1B_HUMAN, BUB1_HUMAN, CDC45_HUMAN, CF136_HUMAN, CHFR_HUMAN, DHYS_HUMAN, EF1G_HUMAN, GCSP_HUMAN, LC7L3_HUMAN, LLPH_HUMAN, LRWD1_HUMAN, LS14A_HUMAN, MCM10_HUMAN, MCM2_HUMAN, MCM3_HUMAN, MCM6_HUMAN, MCM7_HUMAN, MET16_HUMAN, NFIB_HUMAN, NFIC_HUMAN, NFIX_HUMAN, ORC2_HUMAN, PLK1_HUMAN, PSF2_HUMAN, Q8NHA5_HUMAN, Q9BU74_HUMAN, RBBP6_HUMAN, RBM6_HUMAN, RIOK1_HUMAN, SCND1_HUMAN, SLD5_HUMAN, SNR27_HUMAN, SRPK1_HUMAN, SRPK2_HUMAN, SRSF1_HUMAN, TCP11_HUMAN, TCTP_HUMAN, TLR10_HUMAN, VASH1_HUMAN, VAV2_HUMAN, WDHD1_HUMAN, Z280C_HUMAN, ZKSC4_HUMAN, ZN167_HUMAN, ZN434_HUMAN, ZN446_HUMAN, ZNF24_HUMAN

[CLASS: 381]
CA	['biological_process_unknown']
CM	nucleobase-containing_compound_metabolic_process	14/47	
P#	47
PN	AP3D1_HUMAN, AP3S2_HUMAN, AP4B1_HUMAN, AP4E1_HUMAN, AP4M1_HUMAN, AP4S1_HUMAN, ARF1_HUMAN, ARF3_HUMAN, ARFP1_HUMAN, ARHL2_HUMAN, ASCC2_HUMAN, CCD91_HUMAN, CD48_HUMAN, CELF2_HUMAN, CHP3_HUMAN, D3DWK1_HUMAN, EF1D_HUMAN, EF1G_HUMAN, ES1_HUMAN, F10C1_HUMAN, GDPD2_HUMAN, GGA1_HUMAN, GGA2_HUMAN, GRB2_HUMAN, GTR4_HUMAN, HEXDC_HUMAN, IF4A1_HUMAN, LPPR4_HUMAN, LRP3_HUMAN, MYLK3_HUMAN, O00334_HUMAN, P85A_HUMAN, PCBP1_HUMAN, Q96J99_HUMAN, Q9H2X5_HUMAN, Q9H7G6_HUMAN, RHOG_HUMAN, SGSM2_HUMAN, SYDC_HUMAN, SYG_HUMAN, SYK_HUMAN, SYVC_HUMAN, VAV3_HUMAN, VIME_HUMAN, WBP11_HUMAN, ZN384_HUMAN, ZYX_HUMAN

[CLASS: 382]
CA	['organelle_organization', 'double-strand_break_repair', 'regulation_of_cell_cycle', 'regulation_of_nucleobase-containing_compound_metabolic_process', 'regulation_of_macromolecule_metabolic_process', 'cell_cycle_phase', 'cellular_macromolecule_biosynthetic_process', 'positive_regulation_of_cellular_process']
P#	35
PN	AP4A_HUMAN, ATM_HUMAN, ATR_HUMAN, BARD1_HUMAN, BLM_HUMAN, BRCA1_HUMAN, BRCA2_HUMAN, CHK2_HUMAN, CSTF2_HUMAN, FACD2_HUMAN, FEZ1_HUMAN, FEZ2_HUMAN, H2AX_HUMAN, KAT5_HUMAN, MCM6_HUMAN, MDC1_HUMAN, MDM2_HUMAN, MED17_HUMAN, MED8_HUMAN, MRE11_HUMAN, MSH2_HUMAN, MSH6_HUMAN, MTBP_HUMAN, NBN_HUMAN, P53_HUMAN, PALB2_HUMAN, PRKDC_HUMAN, RAD50_HUMAN, RAD51_HUMAN, RFA1_HUMAN, RFC1_HUMAN, SMC3_HUMAN, UBP1_HUMAN, UBP49_HUMAN, UIMC1_HUMAN

[CLASS: 383]
CA	['nucleobase-containing_compound_metabolic_process']
P#	26
PN	AP5B1_HUMAN, B4DUM7_HUMAN, CCDB1_HUMAN, CHM4B_HUMAN, CSH_HUMAN, DD19A_HUMAN, EGFL7_HUMAN, HGS_HUMAN, LOXL2_HUMAN, MI4GD_HUMAN, NDKA_HUMAN, PDLI7_HUMAN, PIAS2_HUMAN, Q5JTE5_HUMAN, Q7KZS0_HUMAN, RAD_HUMAN, RHG22_HUMAN, SMAD2_HUMAN, SMAD3_HUMAN, SMAD4_HUMAN, SMAD9_HUMAN, TPM2_HUMAN, UBC9_HUMAN, UBQL4_HUMAN, VPS4A_HUMAN, ZBED1_HUMAN

[CLASS: 384]
CA	['cellular_protein_metabolic_process', 'regulation_of_gene_expression']
P#	27
PN	AP5Z1_HUMAN, BAG6_HUMAN, BOLL_HUMAN, CA094_HUMAN, DAB1_HUMAN, DAZ4_HUMAN, DAZL_HUMAN, DAZP2_HUMAN, HNRLL_HUMAN, IL25_HUMAN, IQCE_HUMAN, KRA81_HUMAN, MAGD1_HUMAN, MDFI_HUMAN, NPBW2_HUMAN, NPW_HUMAN, PSA3_HUMAN, PUM2_HUMAN, QKI_HUMAN, RBPMS_HUMAN, RHXF2_HUMAN, RS25_HUMAN, SERF2_HUMAN, SMAP2_HUMAN, THAP1_HUMAN, UBQL4_HUMAN, Z385C_HUMAN

[CLASS: 385]
CA	['RNA_metabolic_process', 'regulation_of_macromolecule_metabolic_process', 'gene_expression']
P#	18
PN	APAF_HUMAN, ARL14_HUMAN, CASP3_HUMAN, CASP9_HUMAN, INT8_HUMAN, MDM2_HUMAN, NOM1_HUMAN, P53_HUMAN, PP1A_HUMAN, PPR3E_HUMAN, PSME3_HUMAN, RING2_HUMAN, SMUF1_HUMAN, SSX2_HUMAN, TFCP2_HUMAN, TTC17_HUMAN, UB2G2_HUMAN, UBE2Z_HUMAN

[CLASS: 386]
CA	['signal_transduction']
P#	73
PN	1433B_HUMAN, 1433G_HUMAN, A4_HUMAN, APBA2_HUMAN, APOA1_HUMAN, ATS13_HUMAN, BMP1_HUMAN, CALR_HUMAN, CATD_HUMAN, CHAD_HUMAN, CO1A1_HUMAN, CO2A1_HUMAN, CO4A1_HUMAN, CO5A1_HUMAN, CO5A2_HUMAN, CO7A1_HUMAN, CO9A1_HUMAN, CO9A2_HUMAN, COCH_HUMAN, CTGF_HUMAN, DDR1_HUMAN, DLL1_HUMAN, ELNE_HUMAN, EMIL1_HUMAN, EMIL2_HUMAN, FA8_HUMAN, FABPH_HUMAN, FBLN1_HUMAN, FIBA_HUMAN, FINC_HUMAN, IBP2_HUMAN, IBP5_HUMAN, IBP7_HUMAN, IC1_HUMAN, IGF1_HUMAN, IGF2_HUMAN, INS_HUMAN, ITA2_HUMAN, ITA5_HUMAN, ITAV_HUMAN, ITB1_HUMAN, LBR_HUMAN, LRP1_HUMAN, MAG_HUMAN, MFNG_HUMAN, MK06_HUMAN, MLP3C_HUMAN, MMP2_HUMAN, MMP9_HUMAN, MYPR_HUMAN, NECA3_HUMAN, NID2_HUMAN, NNRE_HUMAN, NOTC1_HUMAN, NOV_HUMAN, PCOC1_HUMAN, PGBM_HUMAN, PI3R4_HUMAN, PK3C3_HUMAN, PLAC9_HUMAN, PRELP_HUMAN, Q5U743_HUMAN, RPGF5_HUMAN, SPRC_HUMAN, SRPK1_HUMAN, THRB_HUMAN, TPA_HUMAN, TSP1_HUMAN, TXD17_HUMAN, VEGFA_HUMAN, VPP1_HUMAN, VTNC_HUMAN, VWF_HUMAN

[CLASS: 387]
CA	['cellular_protein_metabolic_process', 'signal_transduction']
P#	17
PN	A4_HUMAN, ABL1_HUMAN, APBA3_HUMAN, APBB1_HUMAN, APBP2_HUMAN, B7Z6S9_HUMAN, CP2C9_HUMAN, CREB3_HUMAN, EGFR_HUMAN, LAMP1_HUMAN, MAST1_HUMAN, NICA_HUMAN, PEN2_HUMAN, PI4P2_HUMAN, RAB3D_HUMAN, TI17B_HUMAN, TMEDA_HUMAN

[CLASS: 388]
CA	['regulation_of_transcription_from_RNA_polymerase_II_promoter', 'negative_regulation_of_macromolecule_metabolic_process', 'signal_transduction', 'negative_regulation_of_biosynthetic_process', 'positive_regulation_of_cellular_process']
P#	45
PN	3MG_HUMAN, A4_HUMAN, ANDR_HUMAN, APBB2_HUMAN, BCL6_HUMAN, CBP_HUMAN, CCND1_HUMAN, CDN1C_HUMAN, EDNRA_HUMAN, EP300_HUMAN, ESR1_HUMAN, F101B_HUMAN, GSTM3_HUMAN, GSTM5_HUMAN, HDAC1_HUMAN, HDAC3_HUMAN, HDAC7_HUMAN, HRH1_HUMAN, IL6_HUMAN, ITIH3_HUMAN, JUN_HUMAN, KAT5_HUMAN, MYBB_HUMAN, NCOR1_HUMAN, NCOR2_HUMAN, NKX31_HUMAN, PCGF2_HUMAN, PCNA_HUMAN, PDIA3_HUMAN, PEBB_HUMAN, PML_HUMAN, PPARA_HUMAN, PREP_HUMAN, PRR14_HUMAN, PTMA_HUMAN, Q8NBH6_HUMAN, RUNX1_HUMAN, S12A3_HUMAN, SH3G2_HUMAN, SIN3A_HUMAN, SP5_HUMAN, SPDEF_HUMAN, VPP4_HUMAN, ZBT16_HUMAN, ZN622_HUMAN

[CLASS: 389]
CA	['signal_transduction']
P#	47
PN	A4_HUMAN, APBB3_HUMAN, BACE1_HUMAN, CDK5_HUMAN, CYH1_HUMAN, CYTIP_HUMAN, EGFR_HUMAN, EPS8_HUMAN, ERBB2_HUMAN, ESM1_HUMAN, FBLI1_HUMAN, FHL2_HUMAN, FINC_HUMAN, FLNA_HUMAN, FLNB_HUMAN, FYN_HUMAN, GULP1_HUMAN, ICAM5_HUMAN, ITA4_HUMAN, ITAV_HUMAN, ITB1_HUMAN, ITB2_HUMAN, ITB3_HUMAN, ITB6_HUMAN, ITB7_HUMAN, JIP1_HUMAN, JIP2_HUMAN, KCRM_HUMAN, KCY_HUMAN, LRP1_HUMAN, M3K11_HUMAN, M3K12_HUMAN, MADCA_HUMAN, MK01_HUMAN, MP2K7_HUMAN, MYPC3_HUMAN, NFH_HUMAN, NFM_HUMAN, PSN1_HUMAN, PSN2_HUMAN, Q5CZ70_HUMAN, RBGP1_HUMAN, SMUF2_HUMAN, TAU_HUMAN, TITIN_HUMAN, TRI63_HUMAN, TSP1_HUMAN

[CLASS: 390]
CA	['regulation_of_transcription,_DNA-dependent', 'signal_transduction']
P#	32
PN	AAPK1_HUMAN, AES_HUMAN, APEL_HUMAN, ATF7_HUMAN, BACH1_HUMAN, BHE40_HUMAN, CREB3_HUMAN, CREB5_HUMAN, FATE1_HUMAN, HMOX1_HUMAN, IPKB_HUMAN, KASH5_HUMAN, MAFG_HUMAN, MAFK_HUMAN, MARH2_HUMAN, MDFI_HUMAN, PIN1_HUMAN, PP16A_HUMAN, PRRC1_HUMAN, PTSS1_HUMAN, Q9H376_HUMAN, RBPMS_HUMAN, RHBT3_HUMAN, RIM3A_HUMAN, SC23B_HUMAN, SYNE4_HUMAN, TAB3_HUMAN, TAK1L_HUMAN, TRIP6_HUMAN, TRXR1_HUMAN, UBP20_HUMAN, VHL_HUMAN

[CLASS: 391]
CA	['regulation_of_transcription,_DNA-dependent', 'positive_regulation_of_cellular_metabolic_process', 'positive_regulation_of_macromolecule_metabolic_process', 'DNA_repair']
P#	27
PN	APEX1_HUMAN, BRCA1_HUMAN, CU002_HUMAN, DPOLB_HUMAN, EP300_HUMAN, GMCL1_HUMAN, HDAC1_HUMAN, HIF1A_HUMAN, HMGA2_HUMAN, MDM2_HUMAN, NEIL1_HUMAN, P53_HUMAN, PCNA_HUMAN, PIAS3_HUMAN, RA54B_HUMAN, RAD51_HUMAN, RAD52_HUMAN, RB_HUMAN, RFA1_HUMAN, SOCS6_HUMAN, STAT3_HUMAN, SUMO1_HUMAN, TF65_HUMAN, UBC9_HUMAN, WRN_HUMAN, XRCC1_HUMAN, ZMIZ2_HUMAN

[CLASS: 392]
CA	['biological_process_unknown']
CM	signal_transduction	15/33	
P#	33
PN	APBB1_HUMAN, APH1A_HUMAN, CALCR_HUMAN, CALU_HUMAN, FCG3B_HUMAN, GLCM_HUMAN, HES1_HUMAN, HES6_HUMAN, IGHG1_HUMAN, IGHG4_HUMAN, IGKC_HUMAN, IL23R_HUMAN, JAK2_HUMAN, KAT6B_HUMAN, LAC1_HUMAN, LAMP1_HUMAN, LRP1_HUMAN, LV206_HUMAN, LY96_HUMAN, MBL2_HUMAN, NICA_HUMAN, PRP1_HUMAN, PSN1_HUMAN, RUNX2_HUMAN, SAMP_HUMAN, SCOT1_HUMAN, STAT3_HUMAN, TFCP2_HUMAN, TLE1_HUMAN, TLR4_HUMAN, TSP1_HUMAN, UBQL1_HUMAN, ZPBP1_HUMAN

[CLASS: 393]
CA	['response_to_organic_nitrogen', 'fibroblast_growth_factor_receptor_signaling_pathway', 'positive_regulation_of_cellular_process']
P#	21
PN	API5_HUMAN, ARHG5_HUMAN, CADH7_HUMAN, CEGT_HUMAN, DESI1_HUMAN, FCN3_HUMAN, FGF19_HUMAN, FGF21_HUMAN, FGF2_HUMAN, FGF5_HUMAN, FGF6_HUMAN, FGF7_HUMAN, FGFR1_HUMAN, FGFR2_HUMAN, FGFR4_HUMAN, GRB2_HUMAN, KLOTB_HUMAN, PLCG1_HUMAN, PTX3_HUMAN, RTN1_HUMAN, RTN3_HUMAN

[CLASS: 394]
CA	['regulation_of_transcription,_DNA-dependent', 'positive_regulation_of_cellular_process']
P#	24
PN	ANDR_HUMAN, APLF_HUMAN, APTX_HUMAN, DNLI4_HUMAN, E5KPM5_HUMAN, HDAC1_HUMAN, KDM5B_HUMAN, MRP5_HUMAN, NR0B2_HUMAN, P53_HUMAN, PARP1_HUMAN, PAX9_HUMAN, PIAS3_HUMAN, PIAS4_HUMAN, RET5_HUMAN, SKIL_HUMAN, SMAD4_HUMAN, SMC2_HUMAN, SSX4_HUMAN, UBC9_HUMAN, XBP1_HUMAN, XRCC1_HUMAN, XRCC4_HUMAN, XRCC5_HUMAN

[CLASS: 395]
CA	['biological_process_unknown']
CM	cellular_localization	12/36	
P#	36
PN	APLP1_HUMAN, APOA1_HUMAN, APOA2_HUMAN, APOF_HUMAN, BAG6_HUMAN, CCR6_HUMAN, CDN1A_HUMAN, CIC_HUMAN, DEFB1_HUMAN, DFB4A_HUMAN, GPR20_HUMAN, HAP1_HUMAN, LRIF1_HUMAN, MMP7_HUMAN, NAPSA_HUMAN, OSTP_HUMAN, PDLI7_HUMAN, PHLD_HUMAN, PTN_HUMAN, Q4W8W1_HUMAN, RIF1_HUMAN, RPA12_HUMAN, SEC62_HUMAN, SETB1_HUMAN, SFXN4_HUMAN, SGTA_HUMAN, STX4_HUMAN, STX5_HUMAN, SYT2_HUMAN, T22D1_HUMAN, TOM20_HUMAN, UBQL4_HUMAN, UCP1_HUMAN, VIME_HUMAN, WNK1_HUMAN, ZNF24_HUMAN

[CLASS: 396]
CA	['signal_transduction']
P#	47
PN	APM2_HUMAN, B2CL1_HUMAN, BBS10_HUMAN, BCL2_HUMAN, CADM4_HUMAN, CFAI_HUMAN, CO2_HUMAN, CO3_HUMAN, CUL3_HUMAN, D3GC14_HUMAN, DPYL5_HUMAN, EHF_HUMAN, EP3B_HUMAN, EPHA8_HUMAN, GLPB_HUMAN, GPR39_HUMAN, GSK3B_HUMAN, GTPB5_HUMAN, HRK_HUMAN, KC1E_HUMAN, KS6A6_HUMAN, M3K7_HUMAN, MASP1_HUMAN, MASP2_HUMAN, MET2A_HUMAN, MK06_HUMAN, MK14_HUMAN, NCOA3_HUMAN, NOTC2_HUMAN, PNO1_HUMAN, PSN1_HUMAN, PSN2_HUMAN, Q15627_HUMAN, RBX1_HUMAN, SFRP3_HUMAN, SUH_HUMAN, SYDM_HUMAN, SYNE4_HUMAN, TAB1_HUMAN, TBA1A_HUMAN, TI17A_HUMAN, TSN15_HUMAN, UBQL1_HUMAN, UMPS_HUMAN, ZN142_HUMAN, ZN227_HUMAN, ZN746_HUMAN

[CLASS: 397]
CA	['biological_process_unknown']
CM	signal_transduction	13/35	
P#	35
PN	AFAD_HUMAN, APOC1_HUMAN, AT7L3_HUMAN, ATM_HUMAN, BLM_HUMAN, E9PBX2_HUMAN, HPIP_HUMAN, LRC42_HUMAN, MX1_HUMAN, NOMO3_HUMAN, NSG2_HUMAN, OSBL6_HUMAN, PICK1_HUMAN, POGK_HUMAN, PRLHR_HUMAN, PRRP_HUMAN, PVRL2_HUMAN, PVRL4_HUMAN, R51A1_HUMAN, RA51D_HUMAN, RAD51_HUMAN, RB40B_HUMAN, SEBP2_HUMAN, SIAH1_HUMAN, SMAD9_HUMAN, SYPH_HUMAN, TRPC3_HUMAN, TRPC6_HUMAN, TRPC7_HUMAN, UBQL4_HUMAN, UCHL3_HUMAN, VAMP2_HUMAN, WFDC1_HUMAN, XRCC2_HUMAN, ZN574_HUMAN

[CLASS: 398]
CA	['positive_regulation_of_cell_proliferation', 'positive_regulation_of_phosphorylation', 'positive_regulation_of_macromolecule_metabolic_process', 'response_to_wounding', 'cell_activation', 'transmembrane_receptor_protein_tyrosine_kinase_signaling_pathway', 'positive_regulation_of_intracellular_protein_kinase_cascade', 'response_to_organic_substance', 'regulation_of_MAPK_cascade']
P#	11
PN	ANDR_HUMAN, APOL2_HUMAN, EGFR_HUMAN, ERBB2_HUMAN, GRB2_HUMAN, IL11_HUMAN, IL6RB_HUMAN, MAGAB_HUMAN, P3C2B_HUMAN, P85A_HUMAN, SHC1_HUMAN

[CLASS: 399]
CA	['RNA_metabolic_process', 'gene_expression']
P#	51
PN	APOL4_HUMAN, CC85B_HUMAN, CEAM5_HUMAN, DVL2_HUMAN, ELOA2_HUMAN, EWS_HUMAN, FHL3_HUMAN, FIG4_HUMAN, FNDC5_HUMAN, FXR2_HUMAN, HNRPC_HUMAN, HNRPK_HUMAN, IWS1_HUMAN, JAK2_HUMAN, KCMB1_HUMAN, KHDR2_HUMAN, KHDR3_HUMAN, KLH12_HUMAN, KR412_HUMAN, LNX1_HUMAN, MNF1_HUMAN, MTMR8_HUMAN, MTMR9_HUMAN, NDUV1_HUMAN, PCBP1_HUMAN, PRR13_HUMAN, PSA3_HUMAN, PSMF1_HUMAN, PTAFR_HUMAN, PTPS_HUMAN, Q569H2_HUMAN, Q5T6W5_HUMAN, QKI_HUMAN, RALYL_HUMAN, RBM42_HUMAN, RBM7_HUMAN, RBMX_HUMAN, RFOX1_HUMAN, RFOX2_HUMAN, RHXF2_HUMAN, RM27_HUMAN, SAHH2_HUMAN, SDCB1_HUMAN, SLAI1_HUMAN, SMG64_HUMAN, SOSB2_HUMAN, STAT2_HUMAN, TRAF2_HUMAN, TYK2_HUMAN, VAC14_HUMAN, ZN165_HUMAN

[CLASS: 400]
CA	['signal_transduction']
P#	56
PN	ABL1_HUMAN, APOL5_HUMAN, ASB16_HUMAN, BAI1_HUMAN, BAIP2_HUMAN, BAIP3_HUMAN, BCAR1_HUMAN, CDC42_HUMAN, CELR3_HUMAN, CNTP1_HUMAN, CP4F2_HUMAN, CRK_HUMAN, CYR61_HUMAN, DAB1_HUMAN, DIAP1_HUMAN, DIAP2_HUMAN, DOCK1_HUMAN, ERBB2_HUMAN, ERBB3_HUMAN, FAK1_HUMAN, FETUA_HUMAN, FRK_HUMAN, FYN_HUMAN, GRB2_HUMAN, HCN2_HUMAN, IGSF5_HUMAN, ITAV_HUMAN, ITB5_HUMAN, MAGI1_HUMAN, MBNL3_HUMAN, MEG10_HUMAN, MSH4_HUMAN, MSH5_HUMAN, MTP_HUMAN, NCK1_HUMAN, NCKX1_HUMAN, NHRF3_HUMAN, O43898_HUMAN, P85A_HUMAN, PROF1_HUMAN, RAC1_HUMAN, RGAP1_HUMAN, RHG33_HUMAN, RT09_HUMAN, S22AC_HUMAN, S26A8_HUMAN, SCAPE_HUMAN, SF3B4_HUMAN, SLK_HUMAN, SNX3_HUMAN, SPN90_HUMAN, SRC_HUMAN, TENS3_HUMAN, UBP10_HUMAN, WASF1_HUMAN, WASL_HUMAN

[CLASS: 401]
CA	['cellular_protein_metabolic_process']
P#	31
PN	APR_HUMAN, B2CL1_HUMAN, BAX_HUMAN, BCL2_HUMAN, CDN1A_HUMAN, CENPX_HUMAN, CIDEA_HUMAN, CREL2_HUMAN, CSAD_HUMAN, ECHB_HUMAN, EPM2A_HUMAN, GSK3B_HUMAN, GYS1_HUMAN, JTB_HUMAN, KITH_HUMAN, MCL1_HUMAN, MIA40_HUMAN, NR1H2_HUMAN, PIN1_HUMAN, PLK1_HUMAN, PMYT1_HUMAN, REG1B_HUMAN, RM37_HUMAN, SMN_HUMAN, TNPO3_HUMAN, TRI54_HUMAN, UBC9_HUMAN, UBE2S_HUMAN, ZBT16_HUMAN, ZN431_HUMAN, ZXDC_HUMAN

[CLASS: 402]
CA	['biological_process_unknown']
CM	nucleobase-containing_compound_metabolic_process	18/44	
P#	44
PN	APT_HUMAN, AT2A3_HUMAN, CCNH_HUMAN, CDK20_HUMAN, CDK2_HUMAN, CDKN3_HUMAN, CELF4_HUMAN, CSK21_HUMAN, CSK22_HUMAN, CSK2B_HUMAN, F168B_HUMAN, FKBP3_HUMAN, H2B2E_HUMAN, HIRA_HUMAN, HIRP3_HUMAN, HNRPC_HUMAN, IMA3_HUMAN, IMA4_HUMAN, IMB1_HUMAN, KDM3B_HUMAN, KIF5C_HUMAN, LYST_HUMAN, MAPK3_HUMAN, MICLK_HUMAN, MIRO1_HUMAN, MK11_HUMAN, MK14_HUMAN, MS4A3_HUMAN, NEP_HUMAN, NUP50_HUMAN, OGT1_HUMAN, P78365_HUMAN, PARP2_HUMAN, PCCA_HUMAN, PCCB_HUMAN, PHC3_HUMAN, PLCD1_HUMAN, RAB1B_HUMAN, RAN_HUMAN, TGM2_HUMAN, VHL_HUMAN, WRP73_HUMAN, Z512B_HUMAN, ZNHI1_HUMAN

[CLASS: 403]
CA	['biological_process_unknown']
CM	nucleobase-containing_compound_metabolic_process	17/46	
P#	46
PN	AQP5_HUMAN, BRD9_HUMAN, CAH6_HUMAN, CATZ_HUMAN, CB062_HUMAN, CDK12_HUMAN, CEP72_HUMAN, CNTF_HUMAN, DMRT3_HUMAN, EXT2_HUMAN, F193B_HUMAN, GALT5_HUMAN, INCA1_HUMAN, K1C40_HUMAN, K1H1_HUMAN, KRA59_HUMAN, KRT85_HUMAN, LTOR1_HUMAN, LYSM1_HUMAN, MLH1_HUMAN, MTUS2_HUMAN, NT2NL_HUMAN, O75805_HUMAN, PPR18_HUMAN, PSA1_HUMAN, PSB10_HUMAN, PSB3_HUMAN, PSB9_HUMAN, Q9UP60_HUMAN, R3GEF_HUMAN, RAB3I_HUMAN, RBPMS_HUMAN, RRAGC_HUMAN, SRSF2_HUMAN, STAB2_HUMAN, STK16_HUMAN, TPRGL_HUMAN, TRI23_HUMAN, TRI27_HUMAN, TRIM1_HUMAN, TRIP6_HUMAN, TWF2_HUMAN, TYB4_HUMAN, VHL_HUMAN, WNT2_HUMAN, ZN785_HUMAN

[CLASS: 404]
CA	['biological_process_unknown']
CM	nucleobase-containing_compound_metabolic_process	12/32	
P#	32
PN	AR2BP_HUMAN, ARL3_HUMAN, BARD1_HUMAN, BMI1_HUMAN, CBX8_HUMAN, CDC42_HUMAN, CENPA_HUMAN, EF1G_HUMAN, GASP2_HUMAN, HAP1_HUMAN, HMOX2_HUMAN, IFRD1_HUMAN, IMMT_HUMAN, K1377_HUMAN, KAT5_HUMAN, LRIF1_HUMAN, OGFD2_HUMAN, PHOCN_HUMAN, PKHA4_HUMAN, PTN_HUMAN, PTPRS_HUMAN, Q5VY89_HUMAN, Q8N9S0_HUMAN, RAC1_HUMAN, RHG27_HUMAN, RIF1_HUMAN, RING1_HUMAN, RING2_HUMAN, RIT1_HUMAN, SETB1_HUMAN, SUMO2_HUMAN, U119A_HUMAN

[CLASS: 405]
CA	['intracellular_signal_transduction']
P#	54
PN	1433E_HUMAN, 1433Z_HUMAN, AFAD_HUMAN, ARAF_HUMAN, ASSY_HUMAN, ATX1_HUMAN, BCL2_HUMAN, CLC4F_HUMAN, CPSM_HUMAN, DHRS2_HUMAN, EF1A1_HUMAN, GBRB1_HUMAN, GNDS_HUMAN, GOLP3_HUMAN, GRP2_HUMAN, LEG4_HUMAN, LPAR1_HUMAN, LRRN2_HUMAN, MK01_HUMAN, MLH1_HUMAN, MY18A_HUMAN, NDF4_HUMAN, NHRF1_HUMAN, NHRF2_HUMAN, NHRF3_HUMAN, NHRF4_HUMAN, P2RY1_HUMAN, PDGFD_HUMAN, PGFRB_HUMAN, PK3CA_HUMAN, PP2AA_HUMAN, PRAF1_HUMAN, RAF1_HUMAN, RAIN_HUMAN, RALA_HUMAN, RAP1A_HUMAN, RAP1B_HUMAN, RAP2A_HUMAN, RASA1_HUMAN, RASF5_HUMAN, RASH_HUMAN, RASK_HUMAN, RASN_HUMAN, RGL2_HUMAN, RIN1_HUMAN, RM36_HUMAN, RRAS2_HUMAN, RRAS_HUMAN, S15A2_HUMAN, S22A4_HUMAN, SNX11_HUMAN, U119A_HUMAN, WNK1_HUMAN, ZHX2_HUMAN

[CLASS: 406]
CA	['biological_process_unknown']
CM	regulation_of_cellular_component_organization	9/24	
P#	24
PN	ARC1A_HUMAN, ARP3B_HUMAN, ASC_HUMAN, CAZA2_HUMAN, CD320_HUMAN, CDK4_HUMAN, CDK6_HUMAN, D2DTW2_HUMAN, EXOC5_HUMAN, FBXW9_HUMAN, ODBB_HUMAN, OPSX_HUMAN, P53_HUMAN, PP1A_HUMAN, RAB4A_HUMAN, RAB5A_HUMAN, RABE1_HUMAN, RBL1_HUMAN, SKP1_HUMAN, SLBP_HUMAN, TGFR1_HUMAN, TT23L_HUMAN, TWF2_HUMAN, ZN827_HUMAN

[CLASS: 407]
CA	['nucleic_acid_metabolic_process']
P#	16
PN	AREG_HUMAN, ASXL2_HUMAN, CPSF6_HUMAN, CSK21_HUMAN, CT453_HUMAN, EPHA7_HUMAN, GIN1_HUMAN, MLP3A_HUMAN, PR40A_HUMAN, PRP16_HUMAN, RNPS1_HUMAN, SDCB1_HUMAN, SDCB2_HUMAN, TM160_HUMAN, UBQL4_HUMAN, ZN267_HUMAN

[CLASS: 408]
CA	['biological_process_unknown']
CM	cellular_protein_metabolic_process	10/36	
P#	36
PN	ARFG1_HUMAN, ATG2A_HUMAN, ATG4B_HUMAN, BHLH9_HUMAN, BMP10_HUMAN, CLM9_HUMAN, DEND_HUMAN, DYXC1_HUMAN, F134C_HUMAN, FYCO1_HUMAN, GBRAP_HUMAN, GBRL1_HUMAN, GBRL2_HUMAN, GIMA6_HUMAN, HACD3_HUMAN, IPO5_HUMAN, KBTB6_HUMAN, KR103_HUMAN, KR107_HUMAN, KR109_HUMAN, KRA92_HUMAN, MLP3A_HUMAN, MLP3B_HUMAN, NEDD4_HUMAN, NEK6_HUMAN, NEK7_HUMAN, NEK9_HUMAN, RAB7A_HUMAN, SERC3_HUMAN, SH3K1_HUMAN, STAP1_HUMAN, TSN17_HUMAN, UBP11_HUMAN, WBP1_HUMAN, WBP5_HUMAN, ZN155_HUMAN

[CLASS: 409]
CA	['signal_transduction']
P#	23
PN	ARFRP_HUMAN, CHST1_HUMAN, CIDEB_HUMAN, CYH1_HUMAN, DFFA_HUMAN, DFFB_HUMAN, ECHA_HUMAN, ICEF1_HUMAN, KCD15_HUMAN, MLP3B_HUMAN, MTMRE_HUMAN, NH2L1_HUMAN, PTN6_HUMAN, Q6NSY2_HUMAN, RENI_HUMAN, RENR_HUMAN, STRN4_HUMAN, TNR1A_HUMAN, TRAF6_HUMAN, WIPI1_HUMAN, WIPI2_HUMAN, ZFYV1_HUMAN, ZN787_HUMAN

[CLASS: 410]
CA	['nucleobase-containing_compound_metabolic_process', 'signal_transduction']
P#	24
PN	1433E_HUMAN, 1433Z_HUMAN, ARHG2_HUMAN, ARHGJ_HUMAN, ATP5E_HUMAN, CP17A_HUMAN, DISC1_HUMAN, FLNA_HUMAN, FMR1_HUMAN, GSTA1_HUMAN, KALRN_HUMAN, NDEL1_HUMAN, NUFP1_HUMAN, PAK1_HUMAN, RAC1_HUMAN, REM1_HUMAN, RHOA_HUMAN, RIP_HUMAN, RMI1_HUMAN, TIF1B_HUMAN, TRIO_HUMAN, UBE3A_HUMAN, VHL_HUMAN, ZN197_HUMAN

[CLASS: 411]
CA	['biological_process_unknown']
CM	signal_transduction	14	
P#	24
PN	1B07_HUMAN, APC_HUMAN, ARHG4_HUMAN, GALA_HUMAN, GATA2_HUMAN, HNRPM_HUMAN, IKKE_HUMAN, LAGE3_HUMAN, LSMD1_HUMAN, LYST_HUMAN, NCDN_HUMAN, PDE9A_HUMAN, PR20A_HUMAN, RBM4B_HUMAN, RBTN2_HUMAN, RHOA_HUMAN, SGTA_HUMAN, STAT3_HUMAN, TIF1B_HUMAN, TP4A3_HUMAN, TRI23_HUMAN, TRIM6_HUMAN, TTL12_HUMAN, ZN521_HUMAN

[CLASS: 412]
CA	['cell_surface_receptor_signaling_pathway']
P#	47
PN	41_HUMAN, A4_HUMAN, ACTN1_HUMAN, ANK2_HUMAN, ARHG7_HUMAN, BAZ1B_HUMAN, BGLR_HUMAN, CBL_HUMAN, CD5R1_HUMAN, CD5R2_HUMAN, CDK5_HUMAN, CHIN_HUMAN, EGFR_HUMAN, GIT2_HUMAN, GNA13_HUMAN, GPR17_HUMAN, GRB2_HUMAN, HEMK1_HUMAN, IFIT2_HUMAN, IFIT3_HUMAN, KCC2A_HUMAN, MACD1_HUMAN, MYO1A_HUMAN, NAC1_HUMAN, NCK1_HUMAN, NEST_HUMAN, NOTC1_HUMAN, NUMBL_HUMAN, P85A_HUMAN, PAK1_HUMAN, PAXI_HUMAN, PK3CD_HUMAN, PLEK_HUMAN, RASE_HUMAN, RPA2_HUMAN, SC6A2_HUMAN, SH3K1_HUMAN, SMCA5_HUMAN, SPTB1_HUMAN, SPTN1_HUMAN, TGFR1_HUMAN, TMC5_HUMAN, TRY1_HUMAN, TSHB_HUMAN, TSHR_HUMAN, WDR12_HUMAN, ZN207_HUMAN

[CLASS: 413]
CA	['signal_transduction']
P#	22
PN	1433S_HUMAN, 1433Z_HUMAN, ARHGG_HUMAN, CA094_HUMAN, DOK6_HUMAN, LIMA1_HUMAN, M3K3_HUMAN, MAL2_HUMAN, MISSL_HUMAN, NEMO_HUMAN, PDC6I_HUMAN, PDCD6_HUMAN, Q68E05_HUMAN, Q8IZM6_HUMAN, RBPMS_HUMAN, RHG21_HUMAN, SH3G1_HUMAN, TFG_HUMAN, TPD52_HUMAN, TPD53_HUMAN, TPD54_HUMAN, VP37C_HUMAN

[CLASS: 414]
CA	['positive_regulation_of_metabolic_process', 'regulation_of_macromolecule_metabolic_process', 'cellular_protein_modification_process', 'phosphate-containing_compound_metabolic_process', 'signal_transduction', 'positive_regulation_of_cellular_process']
P#	24
PN	AP2B1_HUMAN, ARH_HUMAN, ATM_HUMAN, CAB39_HUMAN, CLUS_HUMAN, D2JYI1_HUMAN, DPOLQ_HUMAN, GCP4_HUMAN, HS90A_HUMAN, LRP2_HUMAN, OXSR1_HUMAN, PAK1_HUMAN, PON1_HUMAN, S12A1_HUMAN, SIM1_HUMAN, SMUF1_HUMAN, STK11_HUMAN, STK39_HUMAN, STN1_HUMAN, STRAA_HUMAN, STRAP_HUMAN, TGFB3_HUMAN, TGFR1_HUMAN, TGFR2_HUMAN

[CLASS: 415]
CA	['biological_process_unknown']
CM	['biological_process_unknown']	0	
P#	20
PN	ADT3_HUMAN, ARI2_HUMAN, CCD25_HUMAN, DISC1_HUMAN, FGF1_HUMAN, FGFR3_HUMAN, GG12C_HUMAN, GMCL1_HUMAN, K1377_HUMAN, KAT5_HUMAN, PDDC1_HUMAN, PRS23_HUMAN, Q96GC1_HUMAN, RN122_HUMAN, ROGDI_HUMAN, SCG1_HUMAN, SOX_HUMAN, TRI23_HUMAN, TRI27_HUMAN, UB2L6_HUMAN

[CLASS: 416]
CA	['organelle_organization', 'positive_regulation_of_macromolecule_metabolic_process', 'nervous_system_development', 'positive_regulation_of_cellular_metabolic_process', 'regulation_of_transcription_from_RNA_polymerase_II_promoter', 'signal_transduction']
P#	32
PN	ACL6A_HUMAN, ARI4B_HUMAN, ATM_HUMAN, BCL9_HUMAN, CAB39_HUMAN, CDC5L_HUMAN, CTNB1_HUMAN, DBP_HUMAN, ESR1_HUMAN, HOOK1_HUMAN, INP5E_HUMAN, ISL1_HUMAN, LDB1_HUMAN, OXSR1_HUMAN, PRKDC_HUMAN, PYGO2_HUMAN, Q7Z763_HUMAN, RBP2_HUMAN, RBTN2_HUMAN, RELB_HUMAN, S12A6_HUMAN, SMCA4_HUMAN, SMCE1_HUMAN, SMRC1_HUMAN, SMRC2_HUMAN, SMRD1_HUMAN, SMRD2_HUMAN, SNF5_HUMAN, STK11_HUMAN, STK39_HUMAN, STRAB_HUMAN, TF7L1_HUMAN

[CLASS: 417]
CA	['regulation_of_signal_transduction', 'cellular_protein_metabolic_process', 'cell_death', 'positive_regulation_of_cellular_process', 'regulation_of_transcription,_DNA-dependent']
P#	25
PN	ANDR_HUMAN, ARIP4_HUMAN, ATX1_HUMAN, B3KRF9_HUMAN, CCBE1_HUMAN, FGD2_HUMAN, GAN_HUMAN, GMEB2_HUMAN, HACL1_HUMAN, HIPK3_HUMAN, KLH12_HUMAN, MARH5_HUMAN, MORC4_HUMAN, P53_HUMAN, PIAS3_HUMAN, SIAH1_HUMAN, SIAH2_HUMAN, SKIL_HUMAN, STAT3_HUMAN, SUMO1_HUMAN, TOX4_HUMAN, UBA1_HUMAN, UBC9_HUMAN, ZMY10_HUMAN, ZMY19_HUMAN

[CLASS: 418]
CA	['RNA_metabolic_process', 'macromolecule_biosynthetic_process']
P#	17
PN	ARK72_HUMAN, ATM_HUMAN, B3GA3_HUMAN, CGRF1_HUMAN, CP058_HUMAN, CP4V2_HUMAN, CREB3_HUMAN, GCR_HUMAN, PBX1_HUMAN, SC22B_HUMAN, SSDH_HUMAN, TIF1A_HUMAN, TIF1B_HUMAN, TRI63_HUMAN, UBE2U_HUMAN, ZN420_HUMAN, ZN462_HUMAN

[CLASS: 419]
CA	['biological_process_unknown']
CM	gene_expression	9/27	
P#	27
PN	1433Z_HUMAN, ARK72_HUMAN, ARK73_HUMAN, B4DYB2_HUMAN, BSPRY_HUMAN, DISC1_HUMAN, ECHD2_HUMAN, EIF1B_HUMAN, EIF3A_HUMAN, F8W9F9_HUMAN, FA11_HUMAN, GP1BA_HUMAN, KNG1_HUMAN, NAA38_HUMAN, PEX10_HUMAN, PEX19_HUMAN, PEX2_HUMAN, Q5UGI2_HUMAN, RENT1_HUMAN, SMAD2_HUMAN, SPB6_HUMAN, SRGP2_HUMAN, THRB_HUMAN, TPST1_HUMAN, TR112_HUMAN, WNK1_HUMAN, ZYX_HUMAN

[CLASS: 420]
CA	['interphase', 'positive_regulation_of_metabolic_process', 'cell_proliferation', 'phosphorylation', 'regulation_of_cell_cycle', 'cellular_protein_modification_process', 'regulation_of_transcription,_DNA-dependent', 'regulation_of_molecular_function', 'positive_regulation_of_cellular_process', 'mitotic_cell_cycle']
P#	47
PN	ANDR_HUMAN, ARL11_HUMAN, CAR14_HUMAN, CBP_HUMAN, CCNA1_HUMAN, CCND1_HUMAN, CCNE1_HUMAN, CCNH_HUMAN, CD86_HUMAN, CDK1_HUMAN, CDK2_HUMAN, CDK4_HUMAN, CDK5_HUMAN, CDK6_HUMAN, CDK7_HUMAN, CDN1A_HUMAN, CDN1B_HUMAN, CDN2D_HUMAN, CUL3_HUMAN, CUX1_HUMAN, DPOA2_HUMAN, DPOLA_HUMAN, E2F1_HUMAN, ENOPH_HUMAN, ERCC2_HUMAN, ERCC3_HUMAN, ESR1_HUMAN, FOXM1_HUMAN, HELB_HUMAN, HMGB1_HUMAN, KCC1D_HUMAN, MAT1_HUMAN, MPIP1_HUMAN, MYBB_HUMAN, P53_HUMAN, PARP1_HUMAN, PCH2_HUMAN, Q5T4L4_HUMAN, Q9HC74_HUMAN, RAB10_HUMAN, RBL1_HUMAN, RB_HUMAN, RFA1_HUMAN, SENP5_HUMAN, TF2H1_HUMAN, TOP1_HUMAN, ZN471_HUMAN

[CLASS: 421]
CA	['cellular_catabolic_process', 'nucleobase-containing_compound_metabolic_process', 'intracellular_signal_transduction']
P#	22
PN	AR2BP_HUMAN, ARL16_HUMAN, ARL2_HUMAN, CDC42_HUMAN, KR133_HUMAN, NGEF_HUMAN, NT2NL_HUMAN, PCDH8_HUMAN, PDE6D_HUMAN, PKHG2_HUMAN, RAC1_HUMAN, RHOA_HUMAN, RHOB_HUMAN, SMRD2_HUMAN, SRGP1_HUMAN, TNFL6_HUMAN, U119A_HUMAN, UBQL4_HUMAN, UNKL_HUMAN, VW5B2_HUMAN, WIPI4_HUMAN, XRN1_HUMAN

[CLASS: 422]
CA	['establishment_of_localization_in_cell']
P#	35
PN	ACK1_HUMAN, ARL4D_HUMAN, BUB3_HUMAN, CDC42_HUMAN, CECR2_HUMAN, EMAL4_HUMAN, HOME1_HUMAN, IGSF2_HUMAN, ITFG2_HUMAN, KR107_HUMAN, LCORL_HUMAN, LPPRC_HUMAN, MAD3_HUMAN, MAGA6_HUMAN, NEK6_HUMAN, NT2NL_HUMAN, PPIP1_HUMAN, RL37A_HUMAN, SARG_HUMAN, SMUF1_HUMAN, SRSF5_HUMAN, STX12_HUMAN, STX6_HUMAN, STX8_HUMAN, TGFR1_HUMAN, TRI59_HUMAN, UXT_HUMAN, VAMP2_HUMAN, VAMP3_HUMAN, VAMP4_HUMAN, VAMP7_HUMAN, VAMP8_HUMAN, VTI1A_HUMAN, VTI1B_HUMAN, ZDH22_HUMAN

[CLASS: 423]
CA	['cell_cycle_checkpoint', 'regulation_of_nucleobase-containing_compound_metabolic_process', 'response_to_DNA_damage_stimulus', 'regulation_of_macromolecule_metabolic_process', 'DNA_replication', 'cell_cycle_phase']
P#	38
PN	2A5A_HUMAN, 2A5D_HUMAN, ARL5A_HUMAN, ASF1A_HUMAN, ASF1B_HUMAN, ATM_HUMAN, ATR_HUMAN, BLM_HUMAN, CAF1A_HUMAN, CAF1B_HUMAN, CBX1_HUMAN, CBX3_HUMAN, CBX5_HUMAN, CDC7_HUMAN, CHK2_HUMAN, DBF4A_HUMAN, DZIP1_HUMAN, EME1_HUMAN, H2AX_HUMAN, MCM2_HUMAN, MCM4_HUMAN, MCM7_HUMAN, MRC1_HUMAN, MRE11_HUMAN, MUS81_HUMAN, NBN_HUMAN, ORC1_HUMAN, ORC2_HUMAN, ORC4_HUMAN, ORC5_HUMAN, ORC6_HUMAN, P53_HUMAN, RAD50_HUMAN, RFA1_HUMAN, TE2IP_HUMAN, TERF2_HUMAN, WRN_HUMAN, ZCCHL_HUMAN

[CLASS: 424]
CA	['regulation_of_macromolecule_metabolic_process', 'cell_surface_receptor_signaling_pathway', 'positive_regulation_of_cellular_process']
P#	34
PN	AKT1_HUMAN, ARC1B_HUMAN, ARL6_HUMAN, ARP3B_HUMAN, ARPC2_HUMAN, ARPC4_HUMAN, ASIP_HUMAN, COLI_HUMAN, COMD1_HUMAN, COMD2_HUMAN, CRPAK_HUMAN, CYTN_HUMAN, DYL2_HUMAN, FINC_HUMAN, GP126_HUMAN, ITAV_HUMAN, ITB3_HUMAN, JAM1_HUMAN, LACRT_HUMAN, MC4R_HUMAN, MSHR_HUMAN, PAK1_HUMAN, Q8TBF7_HUMAN, SC61B_HUMAN, SGTA_HUMAN, TAB1_HUMAN, THY1_HUMAN, TNF11_HUMAN, TR11B_HUMAN, TRAF6_HUMAN, TSP1_HUMAN, U1SBP_HUMAN, VTNC_HUMAN, XIAP_HUMAN

[CLASS: 425]
CA	['regulation_of_macromolecule_metabolic_process', 'cellular_protein_metabolic_process', 'signal_transduction', 'positive_regulation_of_cellular_process']
P#	33
PN	1433S_HUMAN, 1B07_HUMAN, ARAF_HUMAN, ARMC1_HUMAN, B9EKV4_HUMAN, BIEA_HUMAN, C2TA_HUMAN, CASP9_HUMAN, CRP_HUMAN, CSK2B_HUMAN, CTNA3_HUMAN, EPS8_HUMAN, FA54B_HUMAN, FCAR_HUMAN, HDAC4_HUMAN, HDAC5_HUMAN, KPCZ_HUMAN, LFG4_HUMAN, MK01_HUMAN, MK03_HUMAN, MP2K1_HUMAN, MP2K2_HUMAN, NMT2_HUMAN, PEBP1_HUMAN, PRP6_HUMAN, RAF1_HUMAN, REEP4_HUMAN, RFXK_HUMAN, S27A4_HUMAN, SAMP_HUMAN, SSRA_HUMAN, TIM44_HUMAN, UT14A_HUMAN

[CLASS: 426]
CA	['nucleobase-containing_compound_metabolic_process', 'gene_expression', 'cellular_nitrogen_compound_biosynthetic_process']
P#	47
PN	ARMX1_HUMAN, CEP70_HUMAN, COIL_HUMAN, DHYS_HUMAN, DVL2_HUMAN, EMP2_HUMAN, EPMIP_HUMAN, F124A_HUMAN, FA86A_HUMAN, FXR2_HUMAN, GTD2A_HUMAN, HAUS7_HUMAN, IF5A2_HUMAN, LNX1_HUMAN, NIF3L_HUMAN, NKAP_HUMAN, NTAQ1_HUMAN, NUD14_HUMAN, NUD18_HUMAN, PHOCN_HUMAN, PHS_HUMAN, PRDC1_HUMAN, PRS6B_HUMAN, PTPS_HUMAN, PUR6_HUMAN, Q6GX22_HUMAN, REL_HUMAN, RENBP_HUMAN, RN146_HUMAN, ST1A2_HUMAN, TAP26_HUMAN, THAP1_HUMAN, TIFA_HUMAN, TRAF2_HUMAN, TRAF6_HUMAN, TRI37_HUMAN, TRI54_HUMAN, UBE2H_HUMAN, UBE2U_HUMAN, UCHL5_HUMAN, UTP11_HUMAN, VHL_HUMAN, YES_HUMAN, ZBED1_HUMAN, ZBT8A_HUMAN, ZCH10_HUMAN, ZN195_HUMAN

[CLASS: 427]
CA	['cellular_protein_metabolic_process']
P#	59
PN	1433E_HUMAN, 1433G_HUMAN, 1433Z_HUMAN, AAKB1_HUMAN, ARMX2_HUMAN, B3KS15_HUMAN, B7ZBG9_HUMAN, CAH11_HUMAN, CBR1_HUMAN, CEP95_HUMAN, CLIC5_HUMAN, CLN3_HUMAN, CRCM_HUMAN, CUL4A_HUMAN, DDB1_HUMAN, DPH1_HUMAN, EGFR_HUMAN, EIF1B_HUMAN, EIF3A_HUMAN, EIF3F_HUMAN, EIF3M_HUMAN, EXOSX_HUMAN, EZRI_HUMAN, FXRD1_HUMAN, GBRL2_HUMAN, GRP75_HUMAN, HMCS1_HUMAN, HPRT_HUMAN, IKKE_HUMAN, M3K2_HUMAN, M3K3_HUMAN, MYH10_HUMAN, MYH9_HUMAN, NOD2_HUMAN, PDXK_HUMAN, PFD3_HUMAN, PFD4_HUMAN, PSA6_HUMAN, PSA7_HUMAN, PYRG1_HUMAN, RIPK1_HUMAN, RIPK2_HUMAN, RIR1_HUMAN, RL38_HUMAN, S27A2_HUMAN, S6A12_HUMAN, SBDS_HUMAN, SCRIB_HUMAN, SYTC_HUMAN, TFCP2_HUMAN, TIMP2_HUMAN, TNR1B_HUMAN, TRAF6_HUMAN, TRPM6_HUMAN, TRPM7_HUMAN, VHL_HUMAN, VIME_HUMAN, WDTC1_HUMAN, WNK1_HUMAN

[CLASS: 428]
CA	['regulation_of_macromolecule_metabolic_process', 'nucleic_acid_metabolic_process', 'cellular_macromolecule_biosynthetic_process']
P#	21
PN	APBP2_HUMAN, ARMX5_HUMAN, CC85B_HUMAN, CCD33_HUMAN, CH048_HUMAN, CRADD_HUMAN, D3DXD9_HUMAN, ITPK1_HUMAN, LMO3_HUMAN, MDFI_HUMAN, MFSD3_HUMAN, NDUA4_HUMAN, PARP2_HUMAN, PCDGK_HUMAN, PIDD_HUMAN, RIPK1_HUMAN, SUFU_HUMAN, TRAF2_HUMAN, UBQL4_HUMAN, ZN205_HUMAN, ZN747_HUMAN

[CLASS: 429]
CA	['biological_process_unknown']
CM	signal_transduction	13/43	
P#	43
PN	AES_HUMAN, AMOL2_HUMAN, APC_HUMAN, AROS_HUMAN, B3GNL_HUMAN, BCAS1_HUMAN, CARD9_HUMAN, CCD36_HUMAN, CCNK_HUMAN, CK5P3_HUMAN, DDRGK_HUMAN, DGC14_HUMAN, DGC6L_HUMAN, DYL1_HUMAN, FKBP6_HUMAN, IF4E2_HUMAN, IMA2_HUMAN, K1328_HUMAN, K1C15_HUMAN, K1C19_HUMAN, K1H1_HUMAN, KLC4_HUMAN, KR103_HUMAN, LZTS2_HUMAN, MPP3_HUMAN, MTMR6_HUMAN, NECA2_HUMAN, NEK6_HUMAN, NIP7_HUMAN, NOL8_HUMAN, RRAGA_HUMAN, RRAGC_HUMAN, RS19_HUMAN, RUVB2_HUMAN, SCN2A_HUMAN, SCN4B_HUMAN, SIAH1_HUMAN, T106C_HUMAN, TRI27_HUMAN, TXD11_HUMAN, USBP1_HUMAN, WNK2_HUMAN, ZBED1_HUMAN

[CLASS: 430]
CA	['cellular_protein_metabolic_process', 'regulation_of_transcription_from_RNA_polymerase_II_promoter', 'negative_regulation_of_macromolecule_metabolic_process', 'signal_transduction', 'positive_regulation_of_cellular_process']
P#	23
PN	ARP10_HUMAN, CBP_HUMAN, DX39A_HUMAN, DX39B_HUMAN, EP300_HUMAN, HIPK2_HUMAN, KAT2B_HUMAN, MAN1_HUMAN, MYC_HUMAN, NAGK_HUMAN, OAZ1_HUMAN, OAZ3_HUMAN, P73_HUMAN, PIAS2_HUMAN, PIAS4_HUMAN, Q5T6U8_HUMAN, SARNP_HUMAN, SMAD1_HUMAN, SMAD2_HUMAN, SMAD4_HUMAN, SMAD9_HUMAN, SNIP1_HUMAN, UBC9_HUMAN

[CLASS: 431]
CA	['biological_process_unknown']
CM	cellular_component_assembly	12/29	
P#	29
PN	ARP3B_HUMAN, ARP3_HUMAN, ARP5L_HUMAN, ARPC2_HUMAN, ARPC3_HUMAN, ARPC4_HUMAN, C9JWM7_HUMAN, CADH1_HUMAN, CN139_HUMAN, CTND1_HUMAN, DAF_HUMAN, DUS13_HUMAN, E9PF41_HUMAN, FYN_HUMAN, HAP1_HUMAN, IMMT_HUMAN, LCK_HUMAN, NELFD_HUMAN, PI4KA_HUMAN, PRR5_HUMAN, PTPRM_HUMAN, RER1_HUMAN, SMUF1_HUMAN, SQSTM_HUMAN, SRC8_HUMAN, TGFR1_HUMAN, TNNT1_HUMAN, TTLL3_HUMAN, WASL_HUMAN

[CLASS: 432]
CA	['regulation_of_transcription,_DNA-dependent']
P#	24
PN	ARP8_HUMAN, CK001_HUMAN, CP074_HUMAN, EDN2_HUMAN, EED_HUMAN, EHD2_HUMAN, EWS_HUMAN, EZH2_HUMAN, F8W7W6_HUMAN, GIPC2_HUMAN, H31_HUMAN, H4_HUMAN, KELL_HUMAN, KIME_HUMAN, PAR10_HUMAN, SETB1_HUMAN, SETX_HUMAN, SSBP3_HUMAN, SUZ12_HUMAN, TBC23_HUMAN, TYY1_HUMAN, U119A_HUMAN, UBC9_HUMAN, ZBT26_HUMAN

[CLASS: 433]
CA	['positive_regulation_of_response_to_stimulus', 'apoptotic_process', 'cellular_protein_modification_process', 'regulation_of_transcription,_DNA-dependent', 'phosphate-containing_compound_metabolic_process', 'cell_surface_receptor_signaling_pathway', 'intracellular_signal_transduction', 'regulation_of_molecular_function', 'positive_regulation_of_cellular_process']
P#	38
PN	A4_HUMAN, ACTS_HUMAN, ARRB1_HUMAN, ARRB2_HUMAN, AURKB_HUMAN, BIRC2_HUMAN, BIRC6_HUMAN, BIRC7_HUMAN, CASP3_HUMAN, CASP7_HUMAN, CASP9_HUMAN, CE290_HUMAN, CSK21_HUMAN, CSK22_HUMAN, CTNB1_HUMAN, DBLOH_HUMAN, GLRX1_HUMAN, HTRA2_HUMAN, IKBA_HUMAN, IKKA_HUMAN, IKKB_HUMAN, KIF23_HUMAN, M3K14_HUMAN, M3K2_HUMAN, MK08_HUMAN, MK09_HUMAN, MK10_HUMAN, MP2K4_HUMAN, MP2K7_HUMAN, MYNN_HUMAN, NSUN2_HUMAN, PAK1_HUMAN, PIBF1_HUMAN, PLK1_HUMAN, PTN1_HUMAN, S2547_HUMAN, UB2R2_HUMAN, XIAP_HUMAN

[CLASS: 434]
CA	['regulation_of_macromolecule_metabolic_process', 'cell_surface_receptor_signaling_pathway']
P#	41
PN	ARRB2_HUMAN, ARRC_HUMAN, ARRS_HUMAN, B7Z1Q3_HUMAN, B9D2_HUMAN, CDC42_HUMAN, CXXC4_HUMAN, DDX27_HUMAN, DNJB2_HUMAN, DVL1_HUMAN, HN1_HUMAN, INVS_HUMAN, MCAF1_HUMAN, OPSD_HUMAN, PAPP2_HUMAN, PHLB2_HUMAN, PXDN_HUMAN, PYGO1_HUMAN, RAB35_HUMAN, RAC1_HUMAN, RCOR2_HUMAN, RHG44_HUMAN, RL40_HUMAN, RNF11_HUMAN, RS27A_HUMAN, SCYL2_HUMAN, SFPQ_HUMAN, SMAD1_HUMAN, SMAD2_HUMAN, SMAD4_HUMAN, SMUF1_HUMAN, SPRTN_HUMAN, SPTB2_HUMAN, TGFR1_HUMAN, TRAF4_HUMAN, TT30B_HUMAN, UBC_HUMAN, UBP7_HUMAN, UBQL1_HUMAN, Z512B_HUMAN, ZFYV9_HUMAN

[CLASS: 435]
CA	['transcription_initiation,_DNA-dependent', 'positive_regulation_of_cellular_biosynthetic_process', 'positive_regulation_of_RNA_metabolic_process', 'regulation_of_transcription,_DNA-dependent', 'positive_regulation_of_macromolecule_biosynthetic_process', 'cellular_response_to_stress', 'transcription_from_RNA_polymerase_II_promoter']
P#	57
PN	ARSF_HUMAN, BATF2_HUMAN, BRCA1_HUMAN, CA052_HUMAN, CTBP1_HUMAN, ELK1_HUMAN, ELK3_HUMAN, ELK4_HUMAN, FLIP1_HUMAN, FOS_HUMAN, GSK3B_HUMAN, HSF1_HUMAN, JUN_HUMAN, LDB2_HUMAN, LMO4_HUMAN, MK01_HUMAN, MK03_HUMAN, MK07_HUMAN, MK08_HUMAN, MYC_HUMAN, NCOA6_HUMAN, NCOR2_HUMAN, NFKB1_HUMAN, NR4A1_HUMAN, PML_HUMAN, PPARA_HUMAN, PPARG_HUMAN, RBP56_HUMAN, RGN_HUMAN, RPAB1_HUMAN, RPAB2_HUMAN, RPAB3_HUMAN, RPAB5_HUMAN, RPB11_HUMAN, RPB1_HUMAN, RPB3_HUMAN, RPB4_HUMAN, RPB7_HUMAN, RPB9_HUMAN, RU17_HUMAN, RXRA_HUMAN, SRF_HUMAN, T2EA_HUMAN, T2FA_HUMAN, T2FB_HUMAN, TAF11_HUMAN, TAF1_HUMAN, TAF5_HUMAN, TAF7_HUMAN, TBP_HUMAN, TCEA1_HUMAN, TF2B_HUMAN, TF65_HUMAN, THA_HUMAN, TNF11_HUMAN, TONSL_HUMAN, TSN2_HUMAN

[CLASS: 436]
CA	['regulation_of_cellular_biosynthetic_process', 'positive_regulation_of_cellular_process', 'regulation_of_nitrogen_compound_metabolic_process', 'transcription,_DNA-dependent', 'signal_transduction']
P#	16
PN	ARVC_HUMAN, BMS1_HUMAN, CAD15_HUMAN, CADH1_HUMAN, CSK21_HUMAN, GNA12_HUMAN, HDAC1_HUMAN, HDAC2_HUMAN, HDAC3_HUMAN, HIF1A_HUMAN, HIF1N_HUMAN, HS90A_HUMAN, PPP5_HUMAN, SGTA_HUMAN, VHL_HUMAN, ZO1_HUMAN

[CLASS: 437]
CA	['regulation_of_macromolecule_metabolic_process', 'macromolecule_biosynthetic_process', 'cell_surface_receptor_signaling_pathway']
P#	21
PN	ARY1_HUMAN, BAI3_HUMAN, CCD17_HUMAN, CD3E_HUMAN, CD3G_HUMAN, CSK21_HUMAN, CSK2B_HUMAN, FGF1_HUMAN, FGFR3_HUMAN, FXYD6_HUMAN, HIPK2_HUMAN, IF2B_HUMAN, IF5_HUMAN, K1377_HUMAN, NKX25_HUMAN, P53_HUMAN, SNTA1_HUMAN, STAU2_HUMAN, TLE1_HUMAN, U119A_HUMAN, ZNF24_HUMAN

[CLASS: 438]
CA	['nucleobase-containing_compound_metabolic_process', 'signal_transduction']
P#	9
PN	1433E_HUMAN, 1433Z_HUMAN, ASAP3_HUMAN, CALM_HUMAN, F5H605_HUMAN, MLF1_HUMAN, OSBL8_HUMAN, TFCP2_HUMAN, UBE3A_HUMAN

[CLASS: 439]
CA	['regulation_of_macromolecule_metabolic_process', 'transcription,_DNA-dependent']
P#	30
PN	ACTB_HUMAN, ASAS1_HUMAN, AT132_HUMAN, CKLF6_HUMAN, CP072_HUMAN, DEST_HUMAN, FAM9B_HUMAN, LFG4_HUMAN, MAD4_HUMAN, MAX_HUMAN, MLXIP_HUMAN, MLX_HUMAN, MNT_HUMAN, MXI1_HUMAN, NFIX_HUMAN, PCD17_HUMAN, PIR_HUMAN, Q14901_HUMAN, RFX1_HUMAN, RL19_HUMAN, SHBG_HUMAN, SIM11_HUMAN, SIN3A_HUMAN, SMAD4_HUMAN, SMAD9_HUMAN, SSH1_HUMAN, TCP1L_HUMAN, UB2L3_HUMAN, UBQL4_HUMAN, ZN614_HUMAN

[CLASS: 440]
CA	['biological_process_unknown']
CM	regulation_of_cellular_biosynthetic_process	13/36	
P#	36
PN	ADIP_HUMAN, ASB7_HUMAN, CARD9_HUMAN, CSRN1_HUMAN, CTR1_HUMAN, E9PAS0_HUMAN, EWS_HUMAN, F161A_HUMAN, F16P1_HUMAN, FATE1_HUMAN, FXR2_HUMAN, HMBX1_HUMAN, KAT5_HUMAN, KIF9_HUMAN, KR103_HUMAN, KR109_HUMAN, LNX1_HUMAN, LZTS2_HUMAN, MDFI_HUMAN, NINL_HUMAN, PHC2_HUMAN, PRAF1_HUMAN, RAB17_HUMAN, RAB7A_HUMAN, RN183_HUMAN, S22AO_HUMAN, TRAF2_HUMAN, TRI37_HUMAN, TRI41_HUMAN, UBE2Z_HUMAN, ZBT8A_HUMAN, ZMAT2_HUMAN, ZN138_HUMAN, ZN264_HUMAN, ZN417_HUMAN, ZN587_HUMAN

[CLASS: 441]
CA	['signal_transduction']
P#	25
PN	ASB9_HUMAN, ENPL_HUMAN, GALT7_HUMAN, ILK_HUMAN, KAIN_HUMAN, KCRB_HUMAN, KCRM_HUMAN, MDM2_HUMAN, MK06_HUMAN, NR4A1_HUMAN, PHAR3_HUMAN, PP13G_HUMAN, PP1A_HUMAN, PPR1B_HUMAN, ROBO2_HUMAN, S100B_HUMAN, S10A6_HUMAN, SERP2_HUMAN, SPRC_HUMAN, SUGT1_HUMAN, TAB1_HUMAN, TFCP2_HUMAN, UBQL4_HUMAN, YAED1_HUMAN, ZN579_HUMAN

[CLASS: 442]
CA	['positive_regulation_of_cellular_metabolic_process', 'regulation_of_transcription_from_RNA_polymerase_II_promoter', 'signal_transduction', 'positive_regulation_of_macromolecule_metabolic_process']
P#	55
PN	1433E_HUMAN, 1433Z_HUMAN, ANDR_HUMAN, ASCL1_HUMAN, ATX1_HUMAN, CBP_HUMAN, CG029_HUMAN, CSN5_HUMAN, CTBP1_HUMAN, D8L7E9_HUMAN, DUS5_HUMAN, F8W7V7_HUMAN, FCG2B_HUMAN, FOS_HUMAN, FOXP1_HUMAN, FOXP2_HUMAN, GAMT_HUMAN, GATA1_HUMAN, GCM1_HUMAN, H4_HUMAN, HDAC1_HUMAN, HDAC3_HUMAN, HDAC4_HUMAN, HDAC5_HUMAN, HDAC9_HUMAN, IL34_HUMAN, KAT2B_HUMAN, LY6E_HUMAN, MD12L_HUMAN, MDS1_HUMAN, MEF2A_HUMAN, MEF2C_HUMAN, MEF2D_HUMAN, MK01_HUMAN, MK03_HUMAN, MK07_HUMAN, MK08_HUMAN, MK14_HUMAN, MKNK1_HUMAN, NFAC2_HUMAN, RASL3_HUMAN, SMAD1_HUMAN, SMAD2_HUMAN, SMAD3_HUMAN, SOBP_HUMAN, SOX18_HUMAN, SPTB2_HUMAN, TFCP2_HUMAN, TFE2_HUMAN, TRI29_HUMAN, TTF1_HUMAN, TX1B3_HUMAN, UBC9_HUMAN, UDB10_HUMAN, WNK1_HUMAN

[CLASS: 443]
CA	['biological_process_unknown']
CM	positive_regulation_of_cellular_process	21/48	
P#	48
PN	1433G_HUMAN, ASCL3_HUMAN, CCDB1_HUMAN, CCS_HUMAN, CTNB1_HUMAN, DYR1B_HUMAN, E9PH57_HUMAN, F125A_HUMAN, FOS_HUMAN, FTCD_HUMAN, GALT2_HUMAN, GLT12_HUMAN, GRB14_HUMAN, H1X_HUMAN, HNF1A_HUMAN, HSP71_HUMAN, ITIH1_HUMAN, KASH5_HUMAN, MARK3_HUMAN, MK01_HUMAN, MPPB_HUMAN, MSRE_HUMAN, MUC1_HUMAN, MUC5A_HUMAN, N2DL2_HUMAN, N2DL4_HUMAN, NBR1_HUMAN, NKG2D_HUMAN, NPIP_HUMAN, PGAM5_HUMAN, PGFRA_HUMAN, PHS2_HUMAN, PHS_HUMAN, PK3CA_HUMAN, PKP2_HUMAN, PLAK_HUMAN, RL39L_HUMAN, SH3K1_HUMAN, SODC_HUMAN, SQSTM_HUMAN, SYUA_HUMAN, TAU_HUMAN, TFE2_HUMAN, TMHS_HUMAN, TNKS2_HUMAN, UBC_HUMAN, VATL_HUMAN, XBP1_HUMAN

[CLASS: 444]
CA	['biological_process_unknown']
CM	signal_transduction	14/33	
P#	33
PN	ASC_HUMAN, BEND5_HUMAN, BGAL_HUMAN, BUD31_HUMAN, CASP1_HUMAN, CASP5_HUMAN, CNBP1_HUMAN, CTNB1_HUMAN, EGFL8_HUMAN, GALNS_HUMAN, I18BP_HUMAN, IL18_HUMAN, IL37_HUMAN, ILRL2_HUMAN, KC1G2_HUMAN, KCNK1_HUMAN, KR103_HUMAN, KR107_HUMAN, KR108_HUMAN, LAT4_HUMAN, LMNA_HUMAN, NALP1_HUMAN, NEUR1_HUMAN, NPM3_HUMAN, PHF19_HUMAN, PPGB_HUMAN, SMAD3_HUMAN, TIM8B_HUMAN, TOR1A_HUMAN, UBC9_HUMAN, VPP3_HUMAN, WIF1_HUMAN, WT1_HUMAN

[CLASS: 445]
CA	['biological_process_unknown']
CM	regulation_of_RNA_metabolic_process	12	
P#	22
PN	ASGR1_HUMAN, BHE40_HUMAN, CERS2_HUMAN, EP300_HUMAN, ESRP2_HUMAN, HXB9_HUMAN, KR231_HUMAN, LYAG_HUMAN, MAGD1_HUMAN, MDFI_HUMAN, MPC1_HUMAN, NET1_HUMAN, NUMBL_HUMAN, RBPMS_HUMAN, SNAT_HUMAN, SOX15_HUMAN, STAT2_HUMAN, TPOR_HUMAN, TPO_HUMAN, UNC5A_HUMAN, VATL_HUMAN, ZEP1_HUMAN

[CLASS: 446]
CA	['biological_process_unknown']
CM	gene_expression	16/39	
P#	39
PN	AES_HUMAN, APBP2_HUMAN, ASIC2_HUMAN, ATN1_HUMAN, ATX1_HUMAN, CO4A6_HUMAN, CPSF7_HUMAN, CREB3_HUMAN, CSK21_HUMAN, DOLK_HUMAN, DVL2_HUMAN, DVL3_HUMAN, E5KR08_HUMAN, EDA_HUMAN, ERO1A_HUMAN, F124A_HUMAN, FINC_HUMAN, KAT6A_HUMAN, LAMC3_HUMAN, MATN2_HUMAN, NXF1_HUMAN, PELI2_HUMAN, PPLA_HUMAN, PPR3A_HUMAN, Q6ZTF9_HUMAN, RBM10_HUMAN, RERE_HUMAN, RNPS1_HUMAN, S43A3_HUMAN, SIX6_HUMAN, STOM_HUMAN, TFF1_HUMAN, TLE1_HUMAN, TMCO6_HUMAN, U2AF2_HUMAN, UBQL1_HUMAN, UBQL4_HUMAN, VKOR1_HUMAN, WDR24_HUMAN

[CLASS: 447]
CA	['biological_process_unknown']
CM	system_process	12/34	
P#	34
PN	ASIC3_HUMAN, B3GT2_HUMAN, CRUM3_HUMAN, DLG3_HUMAN, DLG4_HUMAN, DLGP1_HUMAN, DVL1_HUMAN, DVL3_HUMAN, EWS_HUMAN, FAK2_HUMAN, FRAT1_HUMAN, GOPC_HUMAN, INADL_HUMAN, KCNB1_HUMAN, KCNC1_HUMAN, KCNF1_HUMAN, KCNG2_HUMAN, KCNG3_HUMAN, KCNV2_HUMAN, MCP_HUMAN, NMDE3_HUMAN, ODP2_HUMAN, ODPX_HUMAN, PAR6A_HUMAN, PDK1_HUMAN, PDK2_HUMAN, PSA3_HUMAN, RM01_HUMAN, SH2D3_HUMAN, SNX22_HUMAN, SRC_HUMAN, STOM_HUMAN, TSN4_HUMAN, WT1_HUMAN

[CLASS: 448]
CA	['positive_regulation_of_cellular_biosynthetic_process', 'positive_regulation_of_RNA_metabolic_process', 'regulation_of_transcription,_DNA-dependent', 'positive_regulation_of_macromolecule_biosynthetic_process', 'signal_transduction', 'transcription_from_RNA_polymerase_II_promoter', 'response_to_organic_substance']
P#	34
PN	ASM3A_HUMAN, CBP_HUMAN, CCNT1_HUMAN, CDK9_HUMAN, DDX46_HUMAN, EP300_HUMAN, FOS_HUMAN, GCR_HUMAN, HDAC3_HUMAN, HNF1A_HUMAN, ISL1_HUMAN, JUN_HUMAN, KDM2A_HUMAN, KPCZ_HUMAN, LDB2_HUMAN, LHX4_HUMAN, NCOA6_HUMAN, NFAC2_HUMAN, NFKB1_HUMAN, NUCL_HUMAN, PHS_HUMAN, PML_HUMAN, PP2BA_HUMAN, PP2BB_HUMAN, RAC3_HUMAN, RARA_HUMAN, RPB1_HUMAN, RXRA_HUMAN, S22A8_HUMAN, SKP1_HUMAN, SMAD3_HUMAN, SPT5H_HUMAN, T22D3_HUMAN, TF65_HUMAN

[CLASS: 449]
CA	['positive_regulation_of_macromolecule_metabolic_process', 'regulation_of_nucleobase-containing_compound_metabolic_process', 'positive_regulation_of_cellular_metabolic_process', 'cellular_protein_modification_process', 'regulation_of_signal_transduction', 'gene_expression', 'cellular_macromolecule_biosynthetic_process', 'regulation_of_molecular_function', 'response_to_organic_substance']
P#	12
PN	ASM_HUMAN, CASP7_HUMAN, CASP8_HUMAN, EVA1B_HUMAN, FOXL2_HUMAN, PIAS1_HUMAN, SERP1_HUMAN, SGTA_HUMAN, SUMO1_HUMAN, TMM79_HUMAN, TNR1A_HUMAN, UBC9_HUMAN

[CLASS: 450]
CA	['biological_process_unknown']
CM	signal_transduction	16	
P#	26
PN	ASPH_HUMAN, BACE2_HUMAN, CCD91_HUMAN, CENPQ_HUMAN, CS057_HUMAN, CYH1_HUMAN, EWS_HUMAN, EYS_HUMAN, FNTA_HUMAN, FNTB_HUMAN, GGA1_HUMAN, GGA2_HUMAN, HOME1_HUMAN, HOME3_HUMAN, KR103_HUMAN, KR109_HUMAN, MLH1_HUMAN, PGAP2_HUMAN, PGTB2_HUMAN, RAB37_HUMAN, RAB5A_HUMAN, RYR1_HUMAN, TP4A2_HUMAN, TRDN_HUMAN, TRI23_HUMAN, WDR4_HUMAN

[CLASS: 451]
CA	['apoptotic_process', 'mitotic_cell_cycle', 'regulation_of_cell_cycle', 'regulation_of_nucleobase-containing_compound_metabolic_process', 'regulation_of_cellular_macromolecule_biosynthetic_process', 'regulation_of_catalytic_activity', 'regulation_of_protein_metabolic_process', 'cellular_protein_modification_process', 'nucleic_acid_metabolic_process', 'phosphate-containing_compound_metabolic_process', 'cell_cycle_phase', 'aromatic_compound_biosynthetic_process', 'intracellular_signal_transduction', 'organic_cyclic_compound_biosynthetic_process', 'regulation_of_gene_expression', 'positive_regulation_of_cellular_process']
P#	40
PN	ABL1_HUMAN, ASPP2_HUMAN, B2CL1_HUMAN, BCL2_HUMAN, CABL1_HUMAN, CCNE1_HUMAN, CD2A2_HUMAN, CDK1_HUMAN, CDK2_HUMAN, DAXX_HUMAN, DPOLA_HUMAN, EGLN_HUMAN, KCD20_HUMAN, LRP12_HUMAN, MDM2_HUMAN, MPIP1_HUMAN, MYPT2_HUMAN, NPAT_HUMAN, P53_HUMAN, P73_HUMAN, PCNA_HUMAN, PML_HUMAN, PP16A_HUMAN, PP1A_HUMAN, PP1B_HUMAN, PP1G_HUMAN, PP2AB_HUMAN, PP4C_HUMAN, PPR3D_HUMAN, Q96LQ7_HUMAN, RGCC_HUMAN, TF65_HUMAN, TGFB1_HUMAN, TGFB2_HUMAN, TGFR1_HUMAN, TGFR2_HUMAN, U17L2_HUMAN, UBC_HUMAN, UBE2A_HUMAN, ZFYV9_HUMAN

[CLASS: 452]
CA	['biological_process_unknown']
CM	nervous_system_development	8/27	
P#	27
PN	1433G_HUMAN, ASTE1_HUMAN, BAG6_HUMAN, BRD1_HUMAN, C4P096_HUMAN, CAYP1_HUMAN, CC141_HUMAN, CSTF2_HUMAN, DISC1_HUMAN, DMD_HUMAN, DRP2_HUMAN, DTNA_HUMAN, E9PG89_HUMAN, FEZ1_HUMAN, IMMT_HUMAN, K1377_HUMAN, LC7L2_HUMAN, NDEL1_HUMAN, OTC_HUMAN, PR40A_HUMAN, Q63HR1_HUMAN, TOM20_HUMAN, UBQL4_HUMAN, UTRO_HUMAN, VIME_HUMAN, XRCC4_HUMAN, ZN341_HUMAN

[CLASS: 453]
CA	['biological_process_unknown']
CM	signal_transduction	15/34	
P#	34
PN	ABL1_HUMAN, AKT1_HUMAN, ASXL1_HUMAN, BCKD_HUMAN, CAN10_HUMAN, EGFR_HUMAN, FA98B_HUMAN, GRB10_HUMAN, GRB14_HUMAN, GRB2_HUMAN, IRS1_HUMAN, M3K14_HUMAN, MFN1_HUMAN, NEK3_HUMAN, NMNA1_HUMAN, ODBA_HUMAN, ODBB_HUMAN, PACN3_HUMAN, PMGE_HUMAN, PP13_HUMAN, PRKN2_HUMAN, PSA7_HUMAN, Q4VAX0_HUMAN, RAC1_HUMAN, RL10L_HUMAN, RL23A_HUMAN, RL3_HUMAN, RTCA_HUMAN, SH3R1_HUMAN, SIK1_HUMAN, STAT3_HUMAN, STXB3_HUMAN, SYPL1_HUMAN, VAMP2_HUMAN

[CLASS: 454]
CA	['signal_transduction', 'positive_regulation_of_transcription,_DNA-dependent', 'transcription_from_RNA_polymerase_II_promoter']
P#	37
PN	ACTN2_HUMAN, ANDR_HUMAN, AT1A1_HUMAN, ATRN1_HUMAN, COT1_HUMAN, DHI2_HUMAN, ESR1_HUMAN, F1D8P9_HUMAN, FA50A_HUMAN, FOS_HUMAN, GRIP1_HUMAN, JUN_HUMAN, KAT2B_HUMAN, KIF1A_HUMAN, MC4R_HUMAN, MK03_HUMAN, NCOA1_HUMAN, NCOA3_HUMAN, NCOA4_HUMAN, NCOR1_HUMAN, PPARG_HUMAN, PSB1_HUMAN, PSB7_HUMAN, PSB9_HUMAN, Q5JNW7_HUMAN, RXRA_HUMAN, SMAD2_HUMAN, SP1_HUMAN, T2EB_HUMAN, T2FA_HUMAN, T2FB_HUMAN, TAF10_HUMAN, TAF4_HUMAN, TAF8_HUMAN, TBP_HUMAN, TENN_HUMAN, TF2B_HUMAN

[CLASS: 455]
CA	['nucleobase-containing_compound_metabolic_process', 'intracellular_protein_kinase_cascade', 'regulation_of_signal_transduction', 'phosphate-containing_compound_metabolic_process', 'regulation_of_macromolecule_metabolic_process', 'cellular_response_to_organic_substance', 'cell_surface_receptor_signaling_pathway', 'positive_regulation_of_cellular_process']
P#	36
PN	AT2A1_HUMAN, AT2A2_HUMAN, B5MC72_HUMAN, GBB2_HUMAN, I13R1_HUMAN, IKKA_HUMAN, IL13_HUMAN, IL4RA_HUMAN, INSR_HUMAN, IRS1_HUMAN, IRS2_HUMAN, JAK2_HUMAN, KC1A_HUMAN, KI2L2_HUMAN, MALT1_HUMAN, PTN11_HUMAN, PTN6_HUMAN, RANB3_HUMAN, RAN_HUMAN, RCC1_HUMAN, RCN2_HUMAN, RIPK1_HUMAN, SHC1_HUMAN, SOCS3_HUMAN, TBA1A_HUMAN, TGFR1_HUMAN, TNAP3_HUMAN, TNFA_HUMAN, TNR1A_HUMAN, TNR1B_HUMAN, TPOR_HUMAN, TRADD_HUMAN, TRAF1_HUMAN, TRAF2_HUMAN, TRAF6_HUMAN, XPO1_HUMAN

[CLASS: 456]
CA	['regulation_of_cell_communication', 'cell_surface_receptor_signaling_pathway', 'regulation_of_signaling']
P#	36
PN	ACTN2_HUMAN, ARBK1_HUMAN, AT2B1_HUMAN, BCR_HUMAN, CAC1D_HUMAN, CATO_HUMAN, CCG2_HUMAN, CYH2_HUMAN, DLG4_HUMAN, FGF2_HUMAN, FGFR3_HUMAN, FGFR4_HUMAN, GCNT1_HUMAN, GRASP_HUMAN, GRB2_HUMAN, GRIA4_HUMAN, GRIK1_HUMAN, GRM1_HUMAN, KIT_HUMAN, KPCA_HUMAN, KPCB_HUMAN, KPCG_HUMAN, LAP2_HUMAN, MGA_HUMAN, NCF1_HUMAN, NMDZ1_HUMAN, OPSD_HUMAN, PICK1_HUMAN, PK3CG_HUMAN, PTN11_HUMAN, SDC1_HUMAN, SDC2_HUMAN, SDC3_HUMAN, SDCB1_HUMAN, STAT1_HUMAN, STAT3_HUMAN

[CLASS: 457]
CA	['regulation_of_macromolecule_metabolic_process', 'nucleic_acid_metabolic_process', 'nucleobase-containing_compound_biosynthetic_process', 'cell_surface_receptor_signaling_pathway']
P#	29
PN	2AAA_HUMAN, AKT1_HUMAN, AT5G2_HUMAN, BMP4_HUMAN, CHRD_HUMAN, CSDC2_HUMAN, DDX4_HUMAN, DISC1_HUMAN, EPG5_HUMAN, HEM3_HUMAN, HEYL_HUMAN, MCAF1_HUMAN, MEOX2_HUMAN, PAPP1_HUMAN, Q86YM8_HUMAN, RANB9_HUMAN, SKIL_HUMAN, SMAD2_HUMAN, SMAD3_HUMAN, SMAD9_HUMAN, SP8_HUMAN, SPTB2_HUMAN, SVEP1_HUMAN, TCL6_HUMAN, TNIK_HUMAN, TWSG1_HUMAN, TYDP2_HUMAN, ZFYV9_HUMAN, ZN519_HUMAN

[CLASS: 458]
CA	['nucleobase-containing_compound_metabolic_process', 'gene_expression']
P#	50
PN	A2MG_HUMAN, AAKB1_HUMAN, ATD3A_HUMAN, B0QYK1_HUMAN, BRF2_HUMAN, CD2B2_HUMAN, CIAO1_HUMAN, CK5P3_HUMAN, CS043_HUMAN, CSK21_HUMAN, CT024_HUMAN, DDX20_HUMAN, DHX36_HUMAN, E1P660_HUMAN, FIBP_HUMAN, FIP1_HUMAN, GEMI4_HUMAN, GSK3B_HUMAN, GSTK1_HUMAN, ILK_HUMAN, MARHA_HUMAN, MELT_HUMAN, MLF2_HUMAN, MMS19_HUMAN, NCOAT_HUMAN, NDC1_HUMAN, NDUA9_HUMAN, NUP62_HUMAN, NUP93_HUMAN, OGT1_HUMAN, PARVA_HUMAN, PHLA3_HUMAN, RM38_HUMAN, RNF32_HUMAN, RNPS1_HUMAN, RSMB_HUMAN, SEC63_HUMAN, SFPQ_HUMAN, SNRPA_HUMAN, SSRG_HUMAN, STRAP_HUMAN, T22D1_HUMAN, TP4A3_HUMAN, U520_HUMAN, U5S1_HUMAN, UBE2H_HUMAN, UFM1_HUMAN, UN45A_HUMAN, WBP4_HUMAN, XPO6_HUMAN

[CLASS: 459]
CA	['regulation_of_transcription,_DNA-dependent', 'positive_regulation_of_cellular_process']
P#	43
PN	ATF1_HUMAN, ATF2_HUMAN, ATF7_HUMAN, B4DMP2_HUMAN, BATF3_HUMAN, C5ARL_HUMAN, C5AR_HUMAN, CBPB2_HUMAN, CBP_HUMAN, CEBPG_HUMAN, CO5_HUMAN, CO7_HUMAN, CO8A_HUMAN, CO8B_HUMAN, CO8G_HUMAN, CR3L1_HUMAN, CR3L3_HUMAN, CREB3_HUMAN, CREB5_HUMAN, CREM_HUMAN, CS068_HUMAN, CSK21_HUMAN, CSK22_HUMAN, CSK2B_HUMAN, D0FY36_HUMAN, DDIT3_HUMAN, FOSB_HUMAN, FOSL1_HUMAN, JUNB_HUMAN, JUND_HUMAN, JUN_HUMAN, MK14_HUMAN, NFIL3_HUMAN, NGF_HUMAN, PAR1_HUMAN, PLMN_HUMAN, PRIO_HUMAN, RL41_HUMAN, ROR1_HUMAN, SMAD3_HUMAN, SMAD4_HUMAN, THRB_HUMAN, TINAG_HUMAN

[CLASS: 460]
CA	['cellular_response_to_chemical_stimulus', 'regulation_of_molecular_function', 'regulation_of_transcription_from_RNA_polymerase_II_promoter', 'positive_regulation_of_transcription,_DNA-dependent', 'cell_surface_receptor_signaling_pathway', 'intracellular_signal_transduction', 'response_to_organic_substance']
P#	30
PN	ATF2_HUMAN, CBP_HUMAN, CEBPB_HUMAN, CEBPD_HUMAN, DJC11_HUMAN, DUS2_HUMAN, ELK1_HUMAN, EP300_HUMAN, FOS_HUMAN, ID2_HUMAN, JUND_HUMAN, JUN_HUMAN, KAT2B_HUMAN, KS6A5_HUMAN, MK01_HUMAN, MK03_HUMAN, MK08_HUMAN, MK14_HUMAN, NR4A1_HUMAN, P53_HUMAN, PAX2_HUMAN, PE2R1_HUMAN, PE2R2_HUMAN, PF2R_HUMAN, PGES2_HUMAN, PPCEL_HUMAN, PTGES_HUMAN, RB_HUMAN, SMAD3_HUMAN, TF65_HUMAN

[CLASS: 461]
CA	['regulation_of_transcription,_DNA-dependent', 'positive_regulation_of_cellular_process', 'transcription_from_RNA_polymerase_II_promoter']
P#	34
PN	ATF2_HUMAN, ATF3_HUMAN, ATF4_HUMAN, ATF7_HUMAN, BATF3_HUMAN, BSCL2_HUMAN, CBP_HUMAN, CEBPG_HUMAN, CR3L1_HUMAN, CR3L3_HUMAN, CR3L4_HUMAN, CREB3_HUMAN, CREB5_HUMAN, DDIT3_HUMAN, JUNB_HUMAN, JUND_HUMAN, JUN_HUMAN, MAFG_HUMAN, MAFK_HUMAN, NF2L1_HUMAN, NF2L2_HUMAN, NFE2_HUMAN, NGF_HUMAN, PLMN_HUMAN, Q6ZTM8_HUMAN, Q9BUB1_HUMAN, SMAD3_HUMAN, SMAD4_HUMAN, SORC3_HUMAN, TF_HUMAN, TMM19_HUMAN, USE1_HUMAN, ZHANG_HUMAN, ZN595_HUMAN

[CLASS: 462]
CA	['regulation_of_transcription,_DNA-dependent']
P#	23
PN	A4_HUMAN, APBP2_HUMAN, ATF4_HUMAN, BATF3_HUMAN, BATF_HUMAN, CBPC1_HUMAN, CBY1_HUMAN, CEBPE_HUMAN, COPA1_HUMAN, CREB3_HUMAN, CREB5_HUMAN, DDIT3_HUMAN, DISC1_HUMAN, ESF1_HUMAN, F92A1_HUMAN, FOS_HUMAN, JUN_HUMAN, KIF3A_HUMAN, KIF3C_HUMAN, NYNRI_HUMAN, SIA8E_HUMAN, T2FB_HUMAN, UNC50_HUMAN

[CLASS: 463]
CA	['regulation_of_transcription,_DNA-dependent', 'positive_regulation_of_cellular_process']
P#	38
PN	ATF2_HUMAN, ATF3_HUMAN, ATF4_HUMAN, ATF5_HUMAN, ATF7_HUMAN, BATF3_HUMAN, BATF_HUMAN, CASA1_HUMAN, CEBPA_HUMAN, CEBPB_HUMAN, CEBPD_HUMAN, CEBPG_HUMAN, COMT_HUMAN, CREB5_HUMAN, CSK21_HUMAN, DDIT3_HUMAN, DISC1_HUMAN, EFC12_HUMAN, ESPL1_HUMAN, FHL3_HUMAN, FOSL2_HUMAN, FOS_HUMAN, GNL1_HUMAN, HDGR2_HUMAN, JUNB_HUMAN, JUN_HUMAN, MK11_HUMAN, MK14_HUMAN, MUSK_HUMAN, P53_HUMAN, PML_HUMAN, Q6IMJ7_HUMAN, RAD21_HUMAN, SYNE1_HUMAN, TOLIP_HUMAN, TP4A1_HUMAN, XRN2_HUMAN, ZN212_HUMAN

[CLASS: 464]
CA	['cell_cycle_phase', 'mitotic_cell_cycle', 'cellular_macromolecule_biosynthetic_process', 'DNA_repair']
P#	30
PN	ABL1_HUMAN, ATG4D_HUMAN, ATM_HUMAN, CASP3_HUMAN, CASP8_HUMAN, DPOE1_HUMAN, F5H6N3_HUMAN, HUS1_HUMAN, MDM2_HUMAN, MLP3A_HUMAN, MLP3B_HUMAN, P53_HUMAN, PHAX_HUMAN, Q86U72_HUMAN, RAD17_HUMAN, RAD1_HUMAN, RAD9A_HUMAN, RASF6_HUMAN, RFC2_HUMAN, RFC3_HUMAN, RFC4_HUMAN, RFC5_HUMAN, STK3_HUMAN, STK4_HUMAN, SUMO1_HUMAN, TOP2A_HUMAN, TOP2B_HUMAN, TOPB1_HUMAN, USO1_HUMAN, XPO1_HUMAN

[CLASS: 465]
CA	['biological_process_unknown']
CM	nucleobase-containing_compound_metabolic_process	13/45	
P#	45
PN	ATG9A_HUMAN, ATL4_HUMAN, CD226_HUMAN, COPT2_HUMAN, CYTT_HUMAN, FAAA_HUMAN, GLRX3_HUMAN, GMPPB_HUMAN, GPIX_HUMAN, HXA1_HUMAN, IF172_HUMAN, IKZF2_HUMAN, ISK2_HUMAN, KLK15_HUMAN, KR103_HUMAN, KR105_HUMAN, KR108_HUMAN, KR109_HUMAN, KR131_HUMAN, KR412_HUMAN, KRA42_HUMAN, KRA56_HUMAN, KRA59_HUMAN, KRA92_HUMAN, LHX4_HUMAN, LONF1_HUMAN, NMUR2_HUMAN, NMU_HUMAN, NOE3_HUMAN, NT2NL_HUMAN, PVRL2_HUMAN, PVRL3_HUMAN, PVR_HUMAN, RAMP2_HUMAN, RAMP3_HUMAN, SPY2_HUMAN, STK16_HUMAN, TBP_HUMAN, TF3C4_HUMAN, TF3C5_HUMAN, THA10_HUMAN, TIGIT_HUMAN, TRIP6_HUMAN, TXND5_HUMAN, Z286A_HUMAN

[CLASS: 466]
CA	['signal_transduction']
P#	41
PN	ACTS_HUMAN, AKT1_HUMAN, ATGA1_HUMAN, CASP3_HUMAN, CDHR2_HUMAN, CHP1_HUMAN, CHP2_HUMAN, CSK2B_HUMAN, FRPD4_HUMAN, GSCR2_HUMAN, KPCZ_HUMAN, MAST2_HUMAN, MYL3_HUMAN, NCF1B_HUMAN, NHRF1_HUMAN, NHRF2_HUMAN, NHRF3_HUMAN, OPRD_HUMAN, OPRK_HUMAN, PAK1_HUMAN, PDZ1I_HUMAN, PGM1_HUMAN, PHLP2_HUMAN, PP1A_HUMAN, PTEN_HUMAN, PTN1_HUMAN, RAGE_HUMAN, S100B_HUMAN, S10A1_HUMAN, S10AC_HUMAN, S22AB_HUMAN, SL9A3_HUMAN, SL9A4_HUMAN, SL9A5_HUMAN, SRC8_HUMAN, SRC_HUMAN, STK36_HUMAN, UT14A_HUMAN, VOPP1_HUMAN, WNK3_HUMAN, ZNF71_HUMAN

[CLASS: 467]
CA	['regulation_of_nucleobase-containing_compound_metabolic_process', 'regulation_of_macromolecule_metabolic_process', 'apoptotic_process', 'cell_surface_receptor_signaling_pathway', 'positive_regulation_of_cellular_process']
P#	37
PN	A4_HUMAN, ATIF1_HUMAN, B4DTJ0_HUMAN, CAN1_HUMAN, CASP6_HUMAN, CASP8_HUMAN, CD40L_HUMAN, CFLAR_HUMAN, CHD3_HUMAN, CN119_HUMAN, CPNS1_HUMAN, DEDD2_HUMAN, DEDD_HUMAN, E9PG89_HUMAN, FADD_HUMAN, GFAP_HUMAN, GSK3B_HUMAN, IL2RG_HUMAN, IL7RA_HUMAN, JAK1_HUMAN, JAK3_HUMAN, LRCC1_HUMAN, P53_HUMAN, PSN1_HUMAN, PSN2_HUMAN, PTN1_HUMAN, S2533_HUMAN, SH3Y1_HUMAN, SRRT_HUMAN, STA5A_HUMAN, STAT3_HUMAN, SUMO1_HUMAN, SUMO2_HUMAN, TNR5_HUMAN, TOE1_HUMAN, VIME_HUMAN, YAED1_HUMAN

[CLASS: 468]
CA	['signal_transduction', 'cellular_localization']
P#	14
PN	1433Z_HUMAN, ATLA3_HUMAN, B3KXA2_HUMAN, CLD5_HUMAN, CTNB1_HUMAN, ITPR2_HUMAN, NHRF1_HUMAN, PDC10_HUMAN, PTN13_HUMAN, STK25_HUMAN, TRPC1_HUMAN, TRPC4_HUMAN, ZN468_HUMAN, ZO1_HUMAN

[CLASS: 469]
CA	['regulation_of_nucleobase-containing_compound_metabolic_process', 'nucleic_acid_metabolic_process', 'regulation_of_macromolecule_metabolic_process', 'cell_cycle_process', 'cellular_macromolecule_biosynthetic_process', 'positive_regulation_of_cellular_process']
P#	77
PN	2A5D_HUMAN, ABL1_HUMAN, ATM_HUMAN, ATR_HUMAN, AURKA_HUMAN, AURKB_HUMAN, BIRC5_HUMAN, BLM_HUMAN, BOREA_HUMAN, BRCA1_HUMAN, CASP3_HUMAN, CDK5_HUMAN, CENPA_HUMAN, CENPM_HUMAN, CHK1_HUMAN, CHK2_HUMAN, CLSPN_HUMAN, CUL4A_HUMAN, DDB1_HUMAN, DDB2_HUMAN, DMD_HUMAN, DYR_HUMAN, E2F1_HUMAN, EP300_HUMAN, F175A_HUMAN, FGF21_HUMAN, GT2D1_HUMAN, H13_HUMAN, H2AX_HUMAN, INCE_HUMAN, IPP2_HUMAN, KIF2C_HUMAN, LMTK2_HUMAN, LRP5L_HUMAN, MAGG1_HUMAN, MAP6_HUMAN, MAP9_HUMAN, MDC1_HUMAN, MDM2_HUMAN, MDM4_HUMAN, MEP1B_HUMAN, MPIP1_HUMAN, MRE11_HUMAN, NBN_HUMAN, NPY5R_HUMAN, P53_HUMAN, PARG_HUMAN, PGM5_HUMAN, PHIP_HUMAN, PIGM_HUMAN, PIGX_HUMAN, PKHO2_HUMAN, PLK1_HUMAN, PPM1D_HUMAN, PRKDC_HUMAN, PURA_HUMAN, PURB_HUMAN, PYY_HUMAN, RAD50_HUMAN, RAD51_HUMAN, RN181_HUMAN, RNF8_HUMAN, SGOL2_HUMAN, STMN4_HUMAN, SYT9_HUMAN, TAF1A_HUMAN, TAF1B_HUMAN, TAF1C_HUMAN, TBB5_HUMAN, TBP_HUMAN, TERF2_HUMAN, TM74B_HUMAN, TOPB1_HUMAN, TP53B_HUMAN, TRPV1_HUMAN, UBP28_HUMAN, ZN566_HUMAN

[CLASS: 470]
CA	['intracellular_protein_kinase_cascade', 'regulation_of_signal_transduction', 'regulation_of_cellular_biosynthetic_process', 'cell_surface_receptor_signaling_pathway', 'nucleobase-containing_compound_biosynthetic_process', 'regulation_of_gene_expression', 'positive_regulation_of_cellular_process']
P#	20
PN	AT1A1_HUMAN, ATNG_HUMAN, CDIPT_HUMAN, F127C_HUMAN, HES1_HUMAN, IL6RB_HUMAN, JAK2_HUMAN, LIFR_HUMAN, LIF_HUMAN, MPCP_HUMAN, ONCM_HUMAN, OSMR_HUMAN, STAT1_HUMAN, STAT3_HUMAN, TLE1_HUMAN, TLE2_HUMAN, TNR1A_HUMAN, TNR1B_HUMAN, TRADD_HUMAN, UBQL1_HUMAN

[CLASS: 471]
CA	['biological_process_unknown']
CM	organelle_organization	8/18	
P#	18
PN	1433S_HUMAN, ATM_HUMAN, ATOX1_HUMAN, ATP7A_HUMAN, CIZ1_HUMAN, DC1I2_HUMAN, FA53B_HUMAN, FKBP4_HUMAN, GCR_HUMAN, GGPPS_HUMAN, HS90A_HUMAN, ILDR2_HUMAN, KIF22_HUMAN, KLDC2_HUMAN, PDZ11_HUMAN, SH3B4_HUMAN, STRN4_HUMAN, SVIL_HUMAN

[CLASS: 472]
CA	['regulation_of_transcription,_DNA-dependent', 'positive_regulation_of_cellular_process', 'signal_transduction', 'transcription_from_RNA_polymerase_II_promoter']
P#	31
PN	ATRAP_HUMAN, AXIN1_HUMAN, CJ035_HUMAN, CKLF5_HUMAN, CXXC5_HUMAN, DIXC1_HUMAN, DKK1_HUMAN, DVL1_HUMAN, FZD8_HUMAN, LRP5_HUMAN, LRP6_HUMAN, MCEE_HUMAN, MYG1_HUMAN, P5CS_HUMAN, PAX8_HUMAN, PBX3_HUMAN, Q9P1M2_HUMAN, RBTN2_HUMAN, RSBN1_HUMAN, SKIL_HUMAN, SMAD3_HUMAN, SMAD7_HUMAN, SMAD9_HUMAN, SYNE4_HUMAN, TRI44_HUMAN, TRI69_HUMAN, UBC9_HUMAN, WBP2_HUMAN, WWOX_HUMAN, ZBT11_HUMAN, ZNHI3_HUMAN

[CLASS: 473]
CA	['nucleic_acid_metabolic_process', 'cellular_macromolecule_biosynthetic_process']
P#	46
PN	ATM_HUMAN, ATRIP_HUMAN, ATR_HUMAN, BRCA1_HUMAN, CETN2_HUMAN, CSRN2_HUMAN, DHX8_HUMAN, DPOE4_HUMAN, ERCC1_HUMAN, FEZ1_HUMAN, FEZ2_HUMAN, GAPR1_HUMAN, HERC2_HUMAN, IKBB_HUMAN, MAGD2_HUMAN, MCM2_HUMAN, MCM6_HUMAN, PNMA5_HUMAN, PRKDC_HUMAN, PSF3_HUMAN, PSMD4_HUMAN, RD23A_HUMAN, RD23B_HUMAN, RPA1_HUMAN, RPA34_HUMAN, RPA49_HUMAN, RPAC1_HUMAN, RPAC2_HUMAN, SCHI1_HUMAN, SCOC_HUMAN, SLX4_HUMAN, SPEG_HUMAN, TAF1A_HUMAN, TAF1B_HUMAN, TAF1C_HUMAN, TAF1D_HUMAN, TERA_HUMAN, UBC_HUMAN, UBE3A_HUMAN, UBF1_HUMAN, UBL7_HUMAN, UBX2A_HUMAN, XPA_HUMAN, XPC_HUMAN, XPF_HUMAN, ZN233_HUMAN

[CLASS: 474]
CA	['regulation_of_signal_transduction', 'regulation_of_cellular_macromolecule_biosynthetic_process', 'cellular_protein_modification_process', 'gene_expression', 'intracellular_signal_transduction', 'positive_regulation_of_cellular_process']
P#	27
PN	ATRN_HUMAN, CNTP4_HUMAN, CSN5_HUMAN, ECM1_HUMAN, FINC_HUMAN, I17RB_HUMAN, IBP5_HUMAN, IGF1_HUMAN, IGSF1_HUMAN, KS6A5_HUMAN, LAMB3_HUMAN, M3K7_HUMAN, MEG10_HUMAN, MK14_HUMAN, MLTK_HUMAN, MP2K6_HUMAN, PCNA_HUMAN, Q8IUQ5_HUMAN, RBP10_HUMAN, RN19A_HUMAN, RNAS1_HUMAN, SMAD7_HUMAN, SYAM_HUMAN, TAOK2_HUMAN, TF65_HUMAN, TNKS2_HUMAN, TSP1_HUMAN

[CLASS: 475]
CA	['biological_process_unknown']
CM	cellular_protein_metabolic_process	20/51	
P#	51
PN	1433E_HUMAN, 1433Z_HUMAN, ACTB_HUMAN, ATS12_HUMAN, CAZA1_HUMAN, CDCA7_HUMAN, DREB_HUMAN, F101A_HUMAN, FLNA_HUMAN, G3PT_HUMAN, GNAQ_HUMAN, GRM7_HUMAN, HAUS6_HUMAN, HAUS8_HUMAN, IDH3A_HUMAN, IDH3B_HUMAN, IDH3G_HUMAN, LMNA_HUMAN, LX12B_HUMAN, M3K3_HUMAN, MBOA7_HUMAN, MK06_HUMAN, MPRIP_HUMAN, MYL6_HUMAN, MYO1B_HUMAN, MYO1G_HUMAN, NAP1_HUMAN, NEMO_HUMAN, PARP2_HUMAN, PPT1_HUMAN, RIPK3_HUMAN, SH3B4_HUMAN, STAC_HUMAN, SUMO4_HUMAN, TBA1B_HUMAN, TBA8_HUMAN, TBB5_HUMAN, TBK1_HUMAN, TBKB1_HUMAN, TCPA_HUMAN, TCPB_HUMAN, TCPD_HUMAN, TCPE_HUMAN, TCPG_HUMAN, TCPH_HUMAN, TCPQ_HUMAN, TCPZ_HUMAN, TFR1_HUMAN, TXNL1_HUMAN, ZIC4_HUMAN, ZN598_HUMAN

[CLASS: 476]
CA	['biological_process_unknown']
CM	signal_transduction	20/43	
P#	43
PN	ATG13_HUMAN, ATS1_HUMAN, CAB39_HUMAN, CATB_HUMAN, CATD_HUMAN, CATH_HUMAN, CATS_HUMAN, CCL20_HUMAN, CCR6_HUMAN, CSPG2_HUMAN, CYTB_HUMAN, CYTC_HUMAN, CYTD_HUMAN, D103A_HUMAN, FGF7_HUMAN, FINC_HUMAN, FURIN_HUMAN, GNB1L_HUMAN, HPLN1_HUMAN, IAPP_HUMAN, KDM4B_HUMAN, MARH9_HUMAN, MCH_HUMAN, MED10_HUMAN, MTOR_HUMAN, NEC1_HUMAN, NEC2_HUMAN, OSTCN_HUMAN, PDGFA_HUMAN, PGBM_HUMAN, PHOCN_HUMAN, PR40A_HUMAN, RBCC1_HUMAN, RENI_HUMAN, RGS2_HUMAN, RICTR_HUMAN, SORC1_HUMAN, STIM2_HUMAN, TGFB3_HUMAN, UBQL1_HUMAN, ULK2_HUMAN, VEGFA_HUMAN, VHL_HUMAN

[CLASS: 477]
CA	['biological_process_unknown']
CM	intracellular_transport	4/10	
P#	10
PN	1433E_HUMAN, 1433Z_HUMAN, ATTY_HUMAN, K1377_HUMAN, NAC2_HUMAN, SPCS2_HUMAN, TNR14_HUMAN, UBE3A_HUMAN, VIME_HUMAN, YAED1_HUMAN

[CLASS: 478]
CA	['nucleobase-containing_compound_metabolic_process']
P#	44
PN	ATL4_HUMAN, ATX1_HUMAN, C9JP84_HUMAN, CA094_HUMAN, CEP55_HUMAN, DAZP2_HUMAN, EHMT2_HUMAN, EWS_HUMAN, F8VU62_HUMAN, FA46C_HUMAN, FHL3_HUMAN, FOXA3_HUMAN, HGS_HUMAN, LDB1_HUMAN, LHX8_HUMAN, LMX1B_HUMAN, MISSL_HUMAN, MUT7B_HUMAN, PACE1_HUMAN, PEF1_HUMAN, PLS1_HUMAN, PR20A_HUMAN, PRC2B_HUMAN, Q8N8J5_HUMAN, RBPMS_HUMAN, RBTN2_HUMAN, RERE_HUMAN, RFOX2_HUMAN, RHXF2_HUMAN, SEP12_HUMAN, SEP14_HUMAN, SEPT1_HUMAN, SEPT2_HUMAN, SEPT6_HUMAN, SEPT7_HUMAN, SEPT9_HUMAN, TFG_HUMAN, TLE1_HUMAN, TLE2_HUMAN, TOLIP_HUMAN, TRIP6_HUMAN, UBC_HUMAN, VENTX_HUMAN, VP37C_HUMAN

[CLASS: 479]
CA	['gene_expression']
P#	33
PN	AIP_HUMAN, ATX1_HUMAN, ATX2L_HUMAN, CBPA4_HUMAN, CP045_HUMAN, CSK21_HUMAN, DPF1_HUMAN, ELP5_HUMAN, ENOG_HUMAN, EVPL_HUMAN, LSM1_HUMAN, LXN_HUMAN, MAFIP_HUMAN, MAX_HUMAN, MPP10_HUMAN, MYCN_HUMAN, NEMO_HUMAN, PALM3_HUMAN, PDE2A_HUMAN, PKHA5_HUMAN, PP1A_HUMAN, RPGF4_HUMAN, RPN1_HUMAN, RRP1B_HUMAN, SIA4B_HUMAN, SIGIR_HUMAN, SPF30_HUMAN, SPRR3_HUMAN, SYNC_HUMAN, TM14A_HUMAN, TPOR_HUMAN, UBP18_HUMAN, WASH4_HUMAN

[CLASS: 480]
CA	['cellular_protein_modification_process', 'positive_regulation_of_cellular_process']
P#	18
PN	AURKA_HUMAN, AURKC_HUMAN, BIRC5_HUMAN, GNL3_HUMAN, IKKA_HUMAN, INCE_HUMAN, M3K3_HUMAN, MDM2_HUMAN, MYO1D_HUMAN, NEMO_HUMAN, NUDC_HUMAN, NXN_HUMAN, P53_HUMAN, PHLA3_HUMAN, PLK1_HUMAN, PP1G_HUMAN, RT10_HUMAN, SEC63_HUMAN

[CLASS: 481]
CA	['regulation_of_immune_response', 'cellular_nitrogen_compound_biosynthetic_process', 'regulation_of_signal_transduction', 'regulation_of_cellular_biosynthetic_process', 'regulation_of_response_to_stress', 'positive_regulation_of_response_to_stimulus', 'I-kappaB_kinase/NF-kappaB_cascade', 'regulation_of_macromolecule_metabolic_process', 'regulation_of_nitrogen_compound_metabolic_process', 'cell_surface_receptor_signaling_pathway', 'innate_immune_response', 'positive_regulation_of_cellular_process']
P#	13
PN	AZI2_HUMAN, CDC37_HUMAN, CK016_HUMAN, EWS_HUMAN, HS90B_HUMAN, IKKE_HUMAN, TANK_HUMAN, TBK1_HUMAN, TNR3_HUMAN, TRAF1_HUMAN, TRAF2_HUMAN, TRAF3_HUMAN, TRI37_HUMAN

[CLASS: 482]
CA	['regulation_of_macromolecule_metabolic_process', 'nucleic_acid_metabolic_process', 'gene_expression', 'signal_transduction', 'cellular_macromolecule_biosynthetic_process']
P#	32
PN	1433G_HUMAN, 1433Z_HUMAN, ATX1_HUMAN, AVR2A_HUMAN, B0QZ18_HUMAN, CRDL2_HUMAN, EF1A1_HUMAN, EF1B_HUMAN, EF1G_HUMAN, EGFR_HUMAN, FLII_HUMAN, FST_HUMAN, G3P_HUMAN, GPTC8_HUMAN, INHA_HUMAN, INHBA_HUMAN, INHBE_HUMAN, KIF1B_HUMAN, KITH_HUMAN, LRRF2_HUMAN, MYD88_HUMAN, NUMBL_HUMAN, PCNA_HUMAN, PRDX1_HUMAN, SHPRH_HUMAN, SIAH1_HUMAN, SYVC_HUMAN, TGBR3_HUMAN, THIO_HUMAN, TLR7_HUMAN, WDR60_HUMAN, ZCH13_HUMAN

[CLASS: 483]
CA	['organelle_organization', 'DNA_repair', 'regulation_of_nucleobase-containing_compound_metabolic_process', 'apoptotic_process', 'regulation_of_cellular_macromolecule_biosynthetic_process', 'gene_expression', 'positive_regulation_of_cellular_process']
P#	23
PN	B1AHC8_HUMAN, B2CL1_HUMAN, BAX_HUMAN, BCL2_HUMAN, BID_HUMAN, BLM_HUMAN, DBP_HUMAN, GRAB_HUMAN, H2AX_HUMAN, MCL1_HUMAN, MDC1_HUMAN, MK08_HUMAN, MRE11_HUMAN, NALP2_HUMAN, P53_HUMAN, PARP1_HUMAN, PRKDC_HUMAN, TBPL1_HUMAN, WDR33_HUMAN, WRN_HUMAN, XRCC5_HUMAN, XRCC6_HUMAN, ZHX1_HUMAN

[CLASS: 484]
CA	['nucleobase-containing_compound_metabolic_process', 'cellular_nitrogen_compound_biosynthetic_process']
P#	49
PN	B1AKP7_HUMAN, B2RTR1_HUMAN, BARD1_HUMAN, BMI1_HUMAN, BRCA1_HUMAN, CHD3_HUMAN, CSTF1_HUMAN, CSTF2_HUMAN, E9PG89_HUMAN, ELP1_HUMAN, ELP4_HUMAN, FEZ1_HUMAN, FEZ2_HUMAN, GASP1_HUMAN, GPDA_HUMAN, HD_HUMAN, IMMT_HUMAN, K1377_HUMAN, KLH20_HUMAN, LRIF1_HUMAN, NDUA2_HUMAN, NSG2_HUMAN, P53_HUMAN, PCGF3_HUMAN, PI3R4_HUMAN, PI3R5_HUMAN, PIAS4_HUMAN, PTN_HUMAN, Q6PHZ7_HUMAN, RIF1_HUMAN, RING1_HUMAN, RING2_HUMAN, SAP_HUMAN, SAT1_HUMAN, SETB1_HUMAN, SMAD9_HUMAN, SNAPN_HUMAN, SUMO1_HUMAN, TCRG1_HUMAN, TKNK_HUMAN, TSN6_HUMAN, TTHY_HUMAN, TXND9_HUMAN, UB2D2_HUMAN, UBA6_HUMAN, UBE3A_HUMAN, UT2_HUMAN, VOPP1_HUMAN, ZHX1_HUMAN

[CLASS: 485]
CA	['gene_expression']
P#	18
PN	B1PBA3_HUMAN, B3A2_HUMAN, C9JX46_HUMAN, CAC1A_HUMAN, CALM_HUMAN, E2AK4_HUMAN, EWS_HUMAN, EXOS4_HUMAN, GCR_HUMAN, GGNB1_HUMAN, IF2P_HUMAN, LIRA3_HUMAN, PHS_HUMAN, PRC2C_HUMAN, SEN15_HUMAN, SMAD2_HUMAN, SYT1_HUMAN, TFCP2_HUMAN

[CLASS: 486]
CA	['regulation_of_signal_transduction', 'cellular_response_to_organic_substance', 'intracellular_signal_transduction', 'cell_surface_receptor_signaling_pathway', 'positive_regulation_of_cellular_process']
P#	31
PN	4EBP1_HUMAN, B2CL1_HUMAN, B2L11_HUMAN, BAK_HUMAN, BAX_HUMAN, BCL2_HUMAN, CAC1S_HUMAN, CENPC_HUMAN, DUS9_HUMAN, FA48A_HUMAN, GSK3B_HUMAN, HXK1_HUMAN, IFNW1_HUMAN, INAR1_HUMAN, INAR2_HUMAN, KS6B1_HUMAN, MCL1_HUMAN, MK01_HUMAN, MK03_HUMAN, MK14_HUMAN, MTOR_HUMAN, PDE4C_HUMAN, RPTOR_HUMAN, SORCN_HUMAN, STAT3_HUMAN, SYNE4_HUMAN, TM182_HUMAN, TMM44_HUMAN, TNKS2_HUMAN, UBF1_HUMAN, VDAC1_HUMAN

[CLASS: 487]
CA	['cellular_macromolecule_biosynthetic_process', 'mitotic_cell_cycle', 'cellular_protein_modification_process', 'cell_cycle_phase']
P#	37
PN	B3GL1_HUMAN, BCL2_HUMAN, CANB1_HUMAN, CCNA2_HUMAN, CCND3_HUMAN, CCNE2_HUMAN, CDC6_HUMAN, CDK1_HUMAN, CDK2_HUMAN, CDK4_HUMAN, CDN1A_HUMAN, DTBP1_HUMAN, E2AK2_HUMAN, EID2B_HUMAN, FBX9_HUMAN, FEN1_HUMAN, HDAC1_HUMAN, HUS1B_HUMAN, HUS1_HUMAN, MK04_HUMAN, MO2R1_HUMAN, OX2G_HUMAN, P53_HUMAN, PCNA_HUMAN, PP1A_HUMAN, PP1G_HUMAN, PP2BA_HUMAN, PPIA_HUMAN, Q5TBT1_HUMAN, RAD1_HUMAN, RAD9A_HUMAN, RFA1_HUMAN, S23IP_HUMAN, SKP1_HUMAN, SRCRL_HUMAN, TPIP1_HUMAN, TUSC3_HUMAN

[CLASS: 488]
CA	['biological_process_unknown']
CM	nucleic_acid_metabolic_process	9/31	
P#	31
PN	B3GN4_HUMAN, BORA_HUMAN, C1TM_HUMAN, CDC5L_HUMAN, CETN2_HUMAN, COX7R_HUMAN, CSKP_HUMAN, DLG4_HUMAN, DRS7B_HUMAN, EP300_HUMAN, F5H7H0_HUMAN, FGF1_HUMAN, FGFR3_HUMAN, GOGA2_HUMAN, GOLM1_HUMAN, GRIK5_HUMAN, HEPC_HUMAN, HGS_HUMAN, K1377_HUMAN, LIN7A_HUMAN, MAGAB_HUMAN, MED19_HUMAN, MLF1_HUMAN, PLRG1_HUMAN, PRP19_HUMAN, Q75LH2_HUMAN, RADIL_HUMAN, S40A1_HUMAN, SFI1_HUMAN, SPF27_HUMAN, UBP7_HUMAN

[CLASS: 489]
CA	['RNA_metabolic_process', 'regulation_of_nucleobase-containing_compound_metabolic_process', 'regulation_of_macromolecule_metabolic_process', 'gene_expression', 'cellular_macromolecule_biosynthetic_process']
P#	48
PN	ATM_HUMAN, ATR_HUMAN, B3GN5_HUMAN, B4DS53_HUMAN, B4E1R2_HUMAN, BICR2_HUMAN, BORG1_HUMAN, CBX7_HUMAN, CROCC_HUMAN, DUS26_HUMAN, F5H3C0_HUMAN, H31_HUMAN, H32_HUMAN, H3C_HUMAN, H4_HUMAN, HDAC2_HUMAN, JUN_HUMAN, KDM1A_HUMAN, KLC3_HUMAN, LALBA_HUMAN, LC7L2_HUMAN, MCAF1_HUMAN, MK14_HUMAN, NASP_HUMAN, NELL1_HUMAN, NOL10_HUMAN, P4R3A_HUMAN, P53_HUMAN, PHF20_HUMAN, PHYD1_HUMAN, PP4C_HUMAN, PP4R2_HUMAN, PRD10_HUMAN, PRDM1_HUMAN, REL_HUMAN, RN152_HUMAN, SEPT6_HUMAN, SEPT7_HUMAN, SET1B_HUMAN, SETB1_HUMAN, SMRCD_HUMAN, TBP_HUMAN, TDIF2_HUMAN, TDT_HUMAN, TF2B_HUMAN, ULK2_HUMAN, VRK1_HUMAN, ZN550_HUMAN

[CLASS: 490]
CA	['regulation_of_transcription,_DNA-dependent', 'signal_transduction']
P#	33
PN	B3KMZ7_HUMAN, CREB1_HUMAN, CSRP2_HUMAN, FHL3_HUMAN, GLNA_HUMAN, HIPK1_HUMAN, HIPK3_HUMAN, IKBB_HUMAN, IKKB_HUMAN, LACB2_HUMAN, LYSC_HUMAN, MYO3A_HUMAN, MYZAP_HUMAN, OGDHL_HUMAN, PIAS1_HUMAN, PIAS3_HUMAN, PR40A_HUMAN, RMTL1_HUMAN, SIAH1_HUMAN, SKIL_HUMAN, SMAD4_HUMAN, SNIP1_HUMAN, SOCS6_HUMAN, STAT3_HUMAN, TCTA_HUMAN, TGFR1_HUMAN, TOX4_HUMAN, TRI27_HUMAN, TRIP6_HUMAN, UBC9_HUMAN, WDR89_HUMAN, ZFHX3_HUMAN, ZN451_HUMAN

[CLASS: 491]
CA	['regulation_of_macromolecule_metabolic_process', 'nucleobase-containing_compound_metabolic_process', 'phosphate-containing_compound_metabolic_process', 'intracellular_signal_transduction', 'positive_regulation_of_cellular_process']
P#	48
PN	ATF2_HUMAN, B3KPA1_HUMAN, BRAF_HUMAN, CTRO_HUMAN, DLG4_HUMAN, EP300_HUMAN, ESR1_HUMAN, GORS2_HUMAN, GRDN_HUMAN, HDAC1_HUMAN, INT10_HUMAN, KAPCA_HUMAN, KS6A3_HUMAN, KSR1_HUMAN, LRRC7_HUMAN, MAP1A_HUMAN, MK01_HUMAN, MK03_HUMAN, MLP3A_HUMAN, MLP3B_HUMAN, MP2K1_HUMAN, MP2K2_HUMAN, NMDE4_HUMAN, NMDZ1_HUMAN, NQO2_HUMAN, PEBP4_HUMAN, PYDC1_HUMAN, RAF1_HUMAN, RAP1A_HUMAN, RAP2A_HUMAN, RASA3_HUMAN, RASF3_HUMAN, RASF4_HUMAN, RB_HUMAN, RENT2_HUMAN, RHOB_HUMAN, RPGF3_HUMAN, SAV1_HUMAN, STA5A_HUMAN, STK3_HUMAN, STK4_HUMAN, TMED3_HUMAN, TRI10_HUMAN, TSC2_HUMAN, TYY1_HUMAN, ZHX2_HUMAN, ZN148_HUMAN, ZN596_HUMAN

[CLASS: 492]
CA	['cellular_nitrogen_compound_biosynthetic_process']
P#	23
PN	B3KSZ5_HUMAN, CCD22_HUMAN, CD59_HUMAN, CO8A_HUMAN, CO9_HUMAN, DHDDS_HUMAN, F120B_HUMAN, FATE1_HUMAN, GGT1_HUMAN, KCIP4_HUMAN, NAMPT_HUMAN, NU1M_HUMAN, RL13A_HUMAN, RL30_HUMAN, SMAD4_HUMAN, SOX12_HUMAN, SPEE_HUMAN, STOM_HUMAN, SYNPR_HUMAN, TEN3_HUMAN, TRAF2_HUMAN, USBP1_HUMAN, ZFN2A_HUMAN

[CLASS: 493]
CA	['regulation_of_macromolecule_metabolic_process', 'signal_transduction', 'cellular_protein_modification_process']
P#	44
PN	1433B_HUMAN, 1433E_HUMAN, 1433F_HUMAN, 1433G_HUMAN, 1433S_HUMAN, 1433T_HUMAN, 1433Z_HUMAN, B3KTR9_HUMAN, B7Z940_HUMAN, CBL_HUMAN, CDK16_HUMAN, DCAF7_HUMAN, DNJA4_HUMAN, DYR1A_HUMAN, HDAC4_HUMAN, HDAC5_HUMAN, KAPCA_HUMAN, KLC2_HUMAN, KPCG_HUMAN, KPCI_HUMAN, MARK2_HUMAN, MARK3_HUMAN, MARK4_HUMAN, MSI1H_HUMAN, NUAK1_HUMAN, PAR6A_HUMAN, PAR6B_HUMAN, PARD3_HUMAN, PK3CB_HUMAN, PLM_HUMAN, PNMA1_HUMAN, PTBP1_HUMAN, RAVR2_HUMAN, RON_HUMAN, SH3B4_HUMAN, SHRM3_HUMAN, SIK1_HUMAN, SIK3_HUMAN, STK11_HUMAN, TFCP2_HUMAN, TKT_HUMAN, UBC_HUMAN, UBFD1_HUMAN, UCP3_HUMAN

[CLASS: 494]
CA	['cellular_localization']
P#	42
PN	B3KUL1_HUMAN, BL1S6_HUMAN, CL068_HUMAN, CORO6_HUMAN, DIP2C_HUMAN, FXR2_HUMAN, IQCF2_HUMAN, KCNB1_HUMAN, KCNF1_HUMAN, KCNH1_HUMAN, KCNV2_HUMAN, LONF1_HUMAN, NTAQ1_HUMAN, PHS_HUMAN, PRAF1_HUMAN, RAB4A_HUMAN, RAB5A_HUMAN, RAB7A_HUMAN, RB33A_HUMAN, RBPMS_HUMAN, RM43_HUMAN, RTN3_HUMAN, RTN4_HUMAN, SDCB1_HUMAN, SKA1_HUMAN, SKA2_HUMAN, SNAA_HUMAN, SNAB_HUMAN, SNP23_HUMAN, SNP25_HUMAN, STX11_HUMAN, STX12_HUMAN, STX1A_HUMAN, STX4_HUMAN, TIM_HUMAN, VA0E2_HUMAN, VAMP2_HUMAN, VAMP3_HUMAN, VAMP7_HUMAN, VAPA_HUMAN, VAPB_HUMAN, ZSCA1_HUMAN

[CLASS: 495]
CA	['RNA_metabolic_process', 'regulation_of_macromolecule_metabolic_process', 'gene_expression', 'signal_transduction', 'cellular_protein_modification_process']
P#	41
PN	1B07_HUMAN, AAKB1_HUMAN, B3KX11_HUMAN, BRI3B_HUMAN, CD2A1_HUMAN, CUL9_HUMAN, EFTU_HUMAN, ENPL_HUMAN, ERF1_HUMAN, GRP78_HUMAN, HNRPD_HUMAN, HNRPQ_HUMAN, HYOU1_HUMAN, IKKE_HUMAN, MK06_HUMAN, MLEC_HUMAN, NFKB2_HUMAN, NUDT5_HUMAN, PAAF1_HUMAN, PABP1_HUMAN, PAIP1_HUMAN, PDIA4_HUMAN, PRI1_HUMAN, PRS10_HUMAN, PRS6A_HUMAN, PRS6B_HUMAN, PRS8_HUMAN, PSA3_HUMAN, PSA6_HUMAN, PSB1_HUMAN, PSB5_HUMAN, PSD10_HUMAN, PSMD6_HUMAN, RM14_HUMAN, RRMJ1_HUMAN, THYG_HUMAN, TNR1B_HUMAN, TRAF6_HUMAN, TXTP_HUMAN, UB2L3_HUMAN, VATA_HUMAN

[CLASS: 496]
CA	['biological_process_unknown']
CM	signal_transduction	14/36	
P#	36
PN	B2CL1_HUMAN, B3KY40_HUMAN, BACE1_HUMAN, BCL2_HUMAN, BL1S1_HUMAN, BL1S2_HUMAN, BL1S3_HUMAN, BNIPL_HUMAN, DTBP1_HUMAN, DX26B_HUMAN, EFNB2_HUMAN, ENTP4_HUMAN, EPHB2_HUMAN, FKBP8_HUMAN, FRDA_HUMAN, HAP1_HUMAN, IMMT_HUMAN, MK14_HUMAN, NACAD_HUMAN, NDUB9_HUMAN, NEP1_HUMAN, NSG2_HUMAN, PICK1_HUMAN, PTBP2_HUMAN, RS27_HUMAN, RTN1_HUMAN, RTN2_HUMAN, RTN3_HUMAN, RTN4_HUMAN, SDCB1_HUMAN, SNAPN_HUMAN, TNNT1_HUMAN, TOM1_HUMAN, YAED1_HUMAN, ZEP1_HUMAN, ZN768_HUMAN

[CLASS: 497]
CA	['biological_process_unknown']
CM	['biological_process_unknown']	0/9	
P#	9
PN	1433T_HUMAN, ANDR_HUMAN, B3KYB0_HUMAN, CEND_HUMAN, EGFR_HUMAN, MTMRA_HUMAN, SH321_HUMAN, SMAD9_HUMAN, UBQL4_HUMAN

[CLASS: 498]
CA	['nucleic_acid_metabolic_process', 'cellular_protein_modification_process']
P#	44
PN	ATM_HUMAN, ATR_HUMAN, B4DF24_HUMAN, BRCA1_HUMAN, BRE1A_HUMAN, BRWD3_HUMAN, CLAP1_HUMAN, CNDH2_HUMAN, CSN1_HUMAN, CSN2_HUMAN, CSN3_HUMAN, CSN4_HUMAN, CSN5_HUMAN, CSN6_HUMAN, CSN7A_HUMAN, CSN7B_HUMAN, CSN8_HUMAN, CUL4A_HUMAN, DDB1_HUMAN, DDX24_HUMAN, DTL_HUMAN, EIF3E_HUMAN, EP300_HUMAN, FATE1_HUMAN, GLGB_HUMAN, GLRA2_HUMAN, H2A2C_HUMAN, HAP1_HUMAN, IMMT_HUMAN, M3K3_HUMAN, MARE1_HUMAN, MYPT1_HUMAN, NFRKB_HUMAN, NPS3A_HUMAN, PHF6_HUMAN, SC23A_HUMAN, TMM74_HUMAN, TRDMT_HUMAN, UBP34_HUMAN, UCHL5_HUMAN, USBP1_HUMAN, USP9Y_HUMAN, ZN277_HUMAN, ZN768_HUMAN

[CLASS: 499]
CA	['biological_process_unknown']
CM	['biological_process_unknown']	0/19	
P#	19
PN	B4DFF4_HUMAN, BN3D2_HUMAN, CCD60_HUMAN, DLGP5_HUMAN, GOGA2_HUMAN, GPC4_HUMAN, KIFC3_HUMAN, LPP_HUMAN, MTUS2_HUMAN, PPA5_HUMAN, RIBC2_HUMAN, SCEL_HUMAN, SVIL_HUMAN, TRAF2_HUMAN, TRI37_HUMAN, TXNIP_HUMAN, ZBT16_HUMAN, ZBT32_HUMAN, ZFP2_HUMAN

[CLASS: 500]
CA	['RNA_metabolic_process', 'regulation_of_cellular_biosynthetic_process', 'gene_expression']
P#	27
PN	AAKB1_HUMAN, ATM_HUMAN, ATR_HUMAN, B4DGY4_HUMAN, B7ZBG9_HUMAN, CSDE1_HUMAN, E9PAW1_HUMAN, GRPE1_HUMAN, HNRPD_HUMAN, HNRPQ_HUMAN, NAA38_HUMAN, ODPA_HUMAN, ODPB_HUMAN, PABP1_HUMAN, PCSK7_HUMAN, PDK1_HUMAN, PSPC1_HUMAN, RENT1_HUMAN, RIF1_HUMAN, RN219_HUMAN, RPRD2_HUMAN, SFPQ_HUMAN, SMBP2_HUMAN, SRPX_HUMAN, UBC9_HUMAN, WBP4_HUMAN, WWOX_HUMAN

[CLASS: 501]
CA	['positive_regulation_of_protein_modification_process', 'apoptotic_process', 'protein_catabolic_process', 'nucleic_acid_metabolic_process', 'protein_modification_by_small_protein_conjugation', 'signal_transduction', 'regulation_of_nitrogen_compound_metabolic_process']
P#	11
PN	B4DLN5_HUMAN, D6RDL9_HUMAN, EGFR_HUMAN, FINC_HUMAN, ITA5_HUMAN, NEDD8_HUMAN, NUB1_HUMAN, PSMD4_HUMAN, SFRP2_HUMAN, UBC_HUMAN, UBQL1_HUMAN

[CLASS: 502]
CA	['nucleobase-containing_compound_metabolic_process', 'gene_expression', 'cellular_macromolecule_biosynthetic_process']
P#	54
PN	ATX1_HUMAN, B4DM45_HUMAN, BAG6_HUMAN, BICD1_HUMAN, BKRB1_HUMAN, BRCA1_HUMAN, CA174_HUMAN, CDK10_HUMAN, CIAO1_HUMAN, CP2E1_HUMAN, DPP4_HUMAN, ELP2_HUMAN, ETS1_HUMAN, ETS2_HUMAN, FA46A_HUMAN, FOS_HUMAN, GOLM1_HUMAN, HDAC1_HUMAN, HELLS_HUMAN, IDS_HUMAN, JAK1_HUMAN, LAMA5_HUMAN, LSM12_HUMAN, MAGA6_HUMAN, MELK_HUMAN, MEP1A_HUMAN, MTER2_HUMAN, MUC7_HUMAN, NMI_HUMAN, NPY2R_HUMAN, NPY_HUMAN, PDK1L_HUMAN, PO5F1_HUMAN, PPME1_HUMAN, PRPC_HUMAN, PTH2R_HUMAN, PTHY_HUMAN, RAB6A_HUMAN, RFPL3_HUMAN, RL13A_HUMAN, RM24_HUMAN, SEPR_HUMAN, SLIB_HUMAN, STA5B_HUMAN, STAT1_HUMAN, STAT3_HUMAN, SV2A_HUMAN, TIF1B_HUMAN, UBC9_HUMAN, Z3H7B_HUMAN, ZFYV9_HUMAN, ZN143_HUMAN, ZN350_HUMAN, ZN622_HUMAN

[CLASS: 503]
CA	['cellular_nitrogen_compound_biosynthetic_process', 'nucleic_acid_metabolic_process', 'aromatic_compound_biosynthetic_process', 'positive_regulation_of_cellular_process', 'organic_cyclic_compound_biosynthetic_process', 'heterocycle_biosynthetic_process']
P#	21
PN	ANDR_HUMAN, B4DNA4_HUMAN, CP3A5_HUMAN, CSK2B_HUMAN, DDC_HUMAN, DHSA_HUMAN, ETV5_HUMAN, FAF1_HUMAN, G45IP_HUMAN, HES1_HUMAN, KITH_HUMAN, NAL10_HUMAN, NR4A1_HUMAN, RDH13_HUMAN, SE6L2_HUMAN, SIR1_HUMAN, SMC5_HUMAN, SMC6_HUMAN, STAT3_HUMAN, TF65_HUMAN, TLE1_HUMAN

[CLASS: 504]
CA	['negative_regulation_of_cell_cycle', 'mitotic_cell_cycle', 'regulation_of_nucleobase-containing_compound_metabolic_process', 'regulation_of_cellular_macromolecule_biosynthetic_process', 'regulation_of_cell_cycle_process', 'DNA_replication', 'cell_cycle_phase']
P#	27
PN	ATM_HUMAN, ATR_HUMAN, B4DSU1_HUMAN, BCL7A_HUMAN, BLM_HUMAN, CDC7_HUMAN, DBF4A_HUMAN, DBP_HUMAN, E9PG89_HUMAN, EHMT2_HUMAN, ESCO1_HUMAN, HDAC2_HUMAN, MCM2_HUMAN, MCM3_HUMAN, MCM4_HUMAN, MCM7_HUMAN, MSH6_HUMAN, ORC2_HUMAN, ORC4_HUMAN, ORC5_HUMAN, RAD21_HUMAN, RELB_HUMAN, RFC1_HUMAN, SMC1A_HUMAN, SMC3_HUMAN, SMCA5_HUMAN, YETS2_HUMAN

[CLASS: 505]
CA	['cellular_response_to_chemical_stimulus', 'regulation_of_signal_transduction', 'defense_response', 'regulation_of_transcription,_DNA-dependent', 'cell_surface_receptor_signaling_pathway', 'intracellular_signal_transduction', 'response_to_organic_substance', 'positive_regulation_of_cellular_process']
P#	14
PN	ATM_HUMAN, B4DU40_HUMAN, CTBP2_HUMAN, EP300_HUMAN, FOG2_HUMAN, IFNA2_HUMAN, INAR1_HUMAN, INAR2_HUMAN, MK01_HUMAN, MK14_HUMAN, NOXA1_HUMAN, NOXO1_HUMAN, STAT3_HUMAN, ZN238_HUMAN

[CLASS: 506]
CA	['transcription,_DNA-dependent']
P#	34
PN	B4DUW9_HUMAN, CDC5L_HUMAN, CDK6_HUMAN, DPOE3_HUMAN, ERD22_HUMAN, ETS1_HUMAN, GSC1L_HUMAN, HABP2_HUMAN, MKLN1_HUMAN, NC2A_HUMAN, NC2B_HUMAN, NFYC_HUMAN, NPM2_HUMAN, PARP2_HUMAN, PTMS_HUMAN, RANB9_HUMAN, RL13A_HUMAN, RNPS1_HUMAN, SDCB2_HUMAN, SERC3_HUMAN, SMAD2_HUMAN, SMAD3_HUMAN, SRS11_HUMAN, SRSF1_HUMAN, SRSF2_HUMAN, TAF9B_HUMAN, TBP_HUMAN, TRI15_HUMAN, TTF2_HUMAN, VTNC_HUMAN, WDR17_HUMAN, ZFR_HUMAN, ZNF24_HUMAN, ZSCA1_HUMAN

[CLASS: 507]
CA	['regulation_of_transcription,_DNA-dependent']
P#	27
PN	B4DY08_HUMAN, CCNT1_HUMAN, CD37L_HUMAN, CDC37_HUMAN, CHST4_HUMAN, CSK21_HUMAN, CSK22_HUMAN, DCPS_HUMAN, E9PH69_HUMAN, EI2BB_HUMAN, EI2BE_HUMAN, HS90B_HUMAN, HTSF1_HUMAN, MCRS1_HUMAN, NUCL_HUMAN, PHS_HUMAN, PINX1_HUMAN, PRKDC_HUMAN, RPB1_HUMAN, RS12_HUMAN, SMAD1_HUMAN, SPT5H_HUMAN, TERT_HUMAN, VIGLN_HUMAN, XRCC5_HUMAN, XRCC6_HUMAN, Z512B_HUMAN

[CLASS: 508]
CA	['regulation_of_transcription,_DNA-dependent', 'cellular_protein_modification_process']
P#	25
PN	ATM_HUMAN, B4DZD6_HUMAN, BCORL_HUMAN, CAPON_HUMAN, CRY2_HUMAN, CTBP1_HUMAN, FA60A_HUMAN, KAT5_HUMAN, NMI_HUMAN, NOS1_HUMAN, OXSR1_HUMAN, PAK1_HUMAN, PER1_HUMAN, PER2_HUMAN, PK1IP_HUMAN, RED_HUMAN, RELL1_HUMAN, RELL2_HUMAN, SMAD7_HUMAN, SMUF1_HUMAN, SYN1_HUMAN, TGFR1_HUMAN, TTC1_HUMAN, UCHL5_HUMAN, ZDH20_HUMAN

[CLASS: 509]
CA	['cell_proliferation', 'regulation_of_signal_transduction', 'cellular_protein_modification_process', 'negative_regulation_of_transcription,_DNA-dependent', 'positive_regulation_of_transcription,_DNA-dependent', 'cell_surface_receptor_signaling_pathway']
P#	20
PN	ANDR_HUMAN, B4E1C1_HUMAN, BANP_HUMAN, C109B_HUMAN, CBP_HUMAN, ESR1_HUMAN, HDAC1_HUMAN, LACE1_HUMAN, MVP_HUMAN, P53_HUMAN, PML_HUMAN, PTEN_HUMAN, SMAD3_HUMAN, SP1_HUMAN, SP3_HUMAN, SUMO1_HUMAN, T184A_HUMAN, UBC9_HUMAN, ZBT16_HUMAN, ZN363_HUMAN

[CLASS: 510]
CA	['regulation_of_macromolecule_metabolic_process', 'transcription,_DNA-dependent']
P#	37
PN	ATN1_HUMAN, B4GT2_HUMAN, BAG6_HUMAN, CENPJ_HUMAN, CP135_HUMAN, DAAM1_HUMAN, DEDD2_HUMAN, DKK3_HUMAN, DVL1_HUMAN, DVL2_HUMAN, DVL3_HUMAN, ERVV1_HUMAN, F110C_HUMAN, HMX3_HUMAN, KAT7_HUMAN, KC1E_HUMAN, LAG3_HUMAN, LRC45_HUMAN, MDM2_HUMAN, NOMO2_HUMAN, P63_HUMAN, PFD6_HUMAN, PIM3_HUMAN, RERE_HUMAN, RFOX2_HUMAN, RHOA_HUMAN, ROAA_HUMAN, S35A3_HUMAN, SMAD9_HUMAN, TAOK1_HUMAN, THA11_HUMAN, TM1L1_HUMAN, UBQL4_HUMAN, VANG1_HUMAN, VIME_HUMAN, WRP73_HUMAN, WT1_HUMAN

[CLASS: 511]
CA	['RNA_metabolic_process', 'cellular_macromolecule_catabolic_process', 'negative_regulation_of_macromolecule_metabolic_process', 'positive_regulation_of_macromolecule_metabolic_process', 'cellular_nitrogen_compound_biosynthetic_process', 'positive_regulation_of_cellular_metabolic_process', 'negative_regulation_of_cellular_metabolic_process', 'protein_catabolic_process', 'cellular_protein_modification_process', 'gene_expression', 'regulation_of_cellular_protein_metabolic_process', 'signal_transduction', 'proteolysis', 'regulation_of_molecular_function', 'organic_cyclic_compound_biosynthetic_process', 'regulation_of_nitrogen_compound_metabolic_process']
P#	29
PN	AKT1_HUMAN, B7WPD3_HUMAN, COMD1_HUMAN, COMDA_HUMAN, ELOC_HUMAN, ERG7_HUMAN, HS90B_HUMAN, IREB2_HUMAN, K1C10_HUMAN, KCRB_HUMAN, LIMD2_HUMAN, M3K14_HUMAN, NFKB2_HUMAN, NR4A1_HUMAN, PRI1_HUMAN, PRS4_HUMAN, PRS6A_HUMAN, PRS6B_HUMAN, PRS7_HUMAN, PSA6_HUMAN, PSD13_HUMAN, PSD7_HUMAN, PSMD1_HUMAN, PSMD6_HUMAN, RL7_HUMAN, SMAD3_HUMAN, TRAF6_HUMAN, VHL_HUMAN, YBOX1_HUMAN

[CLASS: 512]
CA	['biological_process_unknown']
CM	signal_transduction	14	
P#	24
PN	1433Z_HUMAN, B7ZLY3_HUMAN, BAG5_HUMAN, BLVRB_HUMAN, CAC1A_HUMAN, CD123_HUMAN, CI169_HUMAN, E7ES66_HUMAN, EDIL3_HUMAN, EGFR_HUMAN, ELOC_HUMAN, FKBP4_HUMAN, HS90A_HUMAN, HSP74_HUMAN, ITAV_HUMAN, M3K3_HUMAN, NALP3_HUMAN, RL31_HUMAN, SUGT1_HUMAN, TGM2_HUMAN, UBP33_HUMAN, VHL_HUMAN, VWF_HUMAN, Z512B_HUMAN

[CLASS: 513]
CA	['regulation_of_transcription,_DNA-dependent', 'chromatin_modification', 'transcription_initiation,_DNA-dependent', 'peptidyl-amino_acid_modification', 'transcription_from_RNA_polymerase_II_promoter']
P#	25
PN	B7ZM40_HUMAN, HNF4A_HUMAN, IFNB_HUMAN, INAR1_HUMAN, INAR2_HUMAN, KAT2B_HUMAN, MK01_HUMAN, MK03_HUMAN, MK14_HUMAN, MYC_HUMAN, PTPRR_HUMAN, SF3B3_HUMAN, SUPT3_HUMAN, TAD2A_HUMAN, TADA3_HUMAN, TAF10_HUMAN, TAF12_HUMAN, TAF2_HUMAN, TAF4_HUMAN, TAF5L_HUMAN, TAF5_HUMAN, TAF6L_HUMAN, TAF6_HUMAN, TAF9_HUMAN, TRRAP_HUMAN

[CLASS: 514]
CA	['biological_process_unknown']
CM	nucleic_acid_metabolic_process	13/36	
P#	36
PN	BABA1_HUMAN, BRCA1_HUMAN, BRE_HUMAN, CACB1_HUMAN, CACB4_HUMAN, CDN1A_HUMAN, CG025_HUMAN, CHD3_HUMAN, DCUP_HUMAN, DFNA5_HUMAN, DZAN1_HUMAN, EMC2_HUMAN, EMC8_HUMAN, EMC9_HUMAN, FAF1_HUMAN, GFI1B_HUMAN, HAP1_HUMAN, HCD2_HUMAN, HMGX4_HUMAN, LAMP1_HUMAN, MRRP1_HUMAN, MRRP3_HUMAN, NR1H2_HUMAN, PTN_HUMAN, Q9BVQ8_HUMAN, Q9BX90_HUMAN, REM1_HUMAN, RL36L_HUMAN, SESD1_HUMAN, STC2_HUMAN, SUMF1_HUMAN, T22D1_HUMAN, TAF1D_HUMAN, TNNT1_HUMAN, UB2D1_HUMAN, VIME_HUMAN

[CLASS: 515]
CA	['signal_transduction']
P#	21
PN	BACD3_HUMAN, BID_HUMAN, CAH1_HUMAN, CASP3_HUMAN, CASP8_HUMAN, CASPA_HUMAN, CDN1A_HUMAN, DSCR3_HUMAN, GDIR1_HUMAN, GET4_HUMAN, HDA11_HUMAN, MK06_HUMAN, MK08_HUMAN, PCNA_HUMAN, RHOB_HUMAN, SERA_HUMAN, TFCP2_HUMAN, TM256_HUMAN, TRAF1_HUMAN, VPS4B_HUMAN, ZN502_HUMAN

[CLASS: 516]
CA	['regulation_of_transcription,_DNA-dependent']
P#	27
PN	ATF7_HUMAN, BACH2_HUMAN, BATF3_HUMAN, CDK4_HUMAN, CDK6_HUMAN, CEBPG_HUMAN, CREB3_HUMAN, CREB5_HUMAN, DDIT3_HUMAN, FBXL4_HUMAN, JUN_HUMAN, KLHL1_HUMAN, MAFG_HUMAN, MAFK_HUMAN, MZF1_HUMAN, NFIL3_HUMAN, PP1A_HUMAN, Q9NSS6_HUMAN, SKP1_HUMAN, TGFR1_HUMAN, TRAF2_HUMAN, ZDBF2_HUMAN, ZN101_HUMAN, ZN174_HUMAN, ZN434_HUMAN, ZNF16_HUMAN, ZNF24_HUMAN

[CLASS: 517]
CA	['biological_process_unknown']
CM	regulation_of_macromolecule_metabolic_process	12/34	
P#	34
PN	BAI2_HUMAN, CACO1_HUMAN, DAZ1_HUMAN, DAZL_HUMAN, DAZP2_HUMAN, DHX29_HUMAN, ERCC1_HUMAN, FANCG_HUMAN, GABP1_HUMAN, GABPA_HUMAN, GPSM1_HUMAN, GSG1_HUMAN, IL16_HUMAN, IRK2_HUMAN, IRK4_HUMAN, ISOC1_HUMAN, KCND1_HUMAN, OPTN_HUMAN, OSTM1_HUMAN, PUM2_HUMAN, RBM11_HUMAN, RGS20_HUMAN, RHXF2_HUMAN, RNF11_HUMAN, SNTA1_HUMAN, TBC15_HUMAN, TBC17_HUMAN, THADA_HUMAN, TRAF2_HUMAN, UBC_HUMAN, UBP5_HUMAN, USBP1_HUMAN, XPF_HUMAN, ZBED1_HUMAN

[CLASS: 518]
CA	['biological_process_unknown']
CM	establishment_of_localization_in_cell	7/21	
P#	21
PN	BAP29_HUMAN, BCAT2_HUMAN, CAC1A_HUMAN, CREB3_HUMAN, DNJB5_HUMAN, E9PF99_HUMAN, ENTP2_HUMAN, GPR20_HUMAN, KR103_HUMAN, KR107_HUMAN, PTGDS_HUMAN, RL31_HUMAN, RN175_HUMAN, SHBG_HUMAN, STX7_HUMAN, SWET1_HUMAN, TRPV2_HUMAN, TSN7_HUMAN, UIF_HUMAN, VP33A_HUMAN, VPS16_HUMAN

[CLASS: 519]
CA	['nucleobase-containing_compound_metabolic_process']
P#	38
PN	BAZ2B_HUMAN, CEP70_HUMAN, COR1A_HUMAN, CTBP2_HUMAN, CYTSA_HUMAN, F133A_HUMAN, FHL3_HUMAN, FUND1_HUMAN, FXR2_HUMAN, GOGA2_HUMAN, HSB11_HUMAN, IFT27_HUMAN, KLF8_HUMAN, KR107_HUMAN, MMTA2_HUMAN, NR2F6_HUMAN, NUP62_HUMAN, NUSAP_HUMAN, NXF2_HUMAN, PAF1_HUMAN, PRR13_HUMAN, RBTN2_HUMAN, RM45_HUMAN, RPF1_HUMAN, S2546_HUMAN, SDCB2_HUMAN, SIA7D_HUMAN, SOX13_HUMAN, SPT20_HUMAN, SUV91_HUMAN, THAP1_HUMAN, TIM14_HUMAN, TIM16_HUMAN, TMX4_HUMAN, TRI23_HUMAN, UBC9_HUMAN, YTDC1_HUMAN, ZBT8A_HUMAN

[CLASS: 520]
CA	['organelle_organization', 'cellular_protein_metabolic_process', 'regulation_of_signal_transduction', 'cell_surface_receptor_signaling_pathway', 'establishment_of_localization_in_cell', 'regulation_of_apoptotic_process', 'response_to_organic_substance', 'positive_regulation_of_cellular_process']
P#	26
PN	A4_HUMAN, B2CL1_HUMAN, BAX_HUMAN, BBC3_HUMAN, BCL2_HUMAN, COIA1_HUMAN, EMSY_HUMAN, FMOD_HUMAN, HSP7C_HUMAN, MCL1_HUMAN, P53_HUMAN, PIN1_HUMAN, Q13484_HUMAN, SMAD2_HUMAN, SMAD3_HUMAN, TGFB1_HUMAN, TGM2_HUMAN, TNR21_HUMAN, TOM20_HUMAN, TOM22_HUMAN, TOM40_HUMAN, TOM70_HUMAN, TSP1_HUMAN, VDAC1_HUMAN, VPP4_HUMAN, ZMY11_HUMAN

[CLASS: 521]
CA	['cellular_protein_metabolic_process', 'regulation_of_nucleobase-containing_compound_metabolic_process', 'regulation_of_cellular_macromolecule_biosynthetic_process', 'nucleic_acid_metabolic_process', 'phosphate-containing_compound_metabolic_process', 'nucleobase-containing_compound_biosynthetic_process', 'intracellular_signal_transduction', 'regulation_of_gene_expression']
P#	20
PN	ACTB_HUMAN, BBS4_HUMAN, CC85A_HUMAN, CDN1A_HUMAN, DUS7_HUMAN, EF1A1_HUMAN, IKBP1_HUMAN, INP5K_HUMAN, KITH_HUMAN, MK01_HUMAN, MK08_HUMAN, MK14_HUMAN, MT3_HUMAN, NEK11_HUMAN, NEK2_HUMAN, PFD1_HUMAN, STMN2_HUMAN, TFCP2_HUMAN, TTC38_HUMAN, TTHY_HUMAN

[CLASS: 522]
CA	['organelle_organization', 'negative_regulation_of_macromolecule_metabolic_process', 'regulation_of_transcription,_DNA-dependent', 'signal_transduction', 'transcription_from_RNA_polymerase_II_promoter', 'positive_regulation_of_cellular_process']
P#	33
PN	ANDR_HUMAN, ASH2L_HUMAN, BC11B_HUMAN, BTBD6_HUMAN, CBP_HUMAN, DAXX_HUMAN, DMAP1_HUMAN, DNMT1_HUMAN, DPOD2_HUMAN, EP300_HUMAN, GCR_HUMAN, H31_HUMAN, HDAC1_HUMAN, HDAC2_HUMAN, JUN_HUMAN, MEN1_HUMAN, MLL1_HUMAN, NEU1_HUMAN, NEU2_HUMAN, ODFP1_HUMAN, ODFP2_HUMAN, PCNA_HUMAN, RGS6_HUMAN, STAT3_HUMAN, STAT6_HUMAN, SUV91_HUMAN, SVIL_HUMAN, TF65_HUMAN, TRIP6_HUMAN, TS101_HUMAN, TXD17_HUMAN, V1AR_HUMAN, WDR5_HUMAN

[CLASS: 523]
CA	['nucleobase-containing_compound_metabolic_process']
P#	28
PN	ABL1_HUMAN, BCCIP_HUMAN, BRCA1_HUMAN, BRCA2_HUMAN, CA122_HUMAN, CSK2B_HUMAN, FA46A_HUMAN, GPR98_HUMAN, HTRA1_HUMAN, ITSN2_HUMAN, KEAP1_HUMAN, LRP10_HUMAN, MTHR_HUMAN, MYO7A_HUMAN, NAA38_HUMAN, NUDT4_HUMAN, P53_HUMAN, PHF11_HUMAN, PLCB_HUMAN, PTN_HUMAN, Q5TF85_HUMAN, Q6UWI1_HUMAN, RAD51_HUMAN, SNX2_HUMAN, TBX4_HUMAN, VIGLN_HUMAN, XPOT_HUMAN, ZNF44_HUMAN

[CLASS: 524]
CA	['regulation_of_cell_differentiation', 'regulation_of_transcription_from_RNA_polymerase_II_promoter', 'signal_transduction', 'response_to_organic_substance', 'positive_regulation_of_transcription,_DNA-dependent']
P#	29
PN	BCE1_HUMAN, EGFR_HUMAN, EP300_HUMAN, ETS1_HUMAN, FOS_HUMAN, GTF2I_HUMAN, HDAC7_HUMAN, JAK2_HUMAN, JUN_HUMAN, LPH_HUMAN, MAFB_HUMAN, MAF_HUMAN, NCOR1_HUMAN, NCOR2_HUMAN, NR1D1_HUMAN, PAX5_HUMAN, PCX1_HUMAN, PPARA_HUMAN, PRRX1_HUMAN, REL_HUMAN, RIPP1_HUMAN, RUNX1_HUMAN, SRC_HUMAN, SRF_HUMAN, STA5A_HUMAN, STA5B_HUMAN, STAT1_HUMAN, STAT3_HUMAN, VDR_HUMAN

[CLASS: 525]
CA	['positive_regulation_of_cellular_process', 'regulation_of_gene_expression', 'signal_transduction']
P#	20
PN	BCKD_HUMAN, CCND3_HUMAN, CDK14_HUMAN, CDK4_HUMAN, CDN1A_HUMAN, ETV6_HUMAN, FBX30_HUMAN, GNPAT_HUMAN, GPR3_HUMAN, KTNB1_HUMAN, PCNA_HUMAN, SMUF1_HUMAN, SUMO1_HUMAN, TGFR1_HUMAN, TMEM5_HUMAN, TMX1_HUMAN, TNR6_HUMAN, TRAF4_HUMAN, UBC9_HUMAN, VDR_HUMAN

[CLASS: 526]
CA	['cellular_catabolic_process', 'nucleobase-containing_compound_metabolic_process', 'cellular_protein_modification_process']
P#	18
PN	BCL9L_HUMAN, CTNB1_HUMAN, CUL1_HUMAN, CUL4A_HUMAN, DDA1_HUMAN, DDB1_HUMAN, ERMIN_HUMAN, RBX1_HUMAN, RBX2_HUMAN, RO52_HUMAN, RO60_HUMAN, SKP1_HUMAN, SKP2_HUMAN, TNNC1_HUMAN, TNNI3_HUMAN, TNNT2_HUMAN, UB2D2_HUMAN, UBA1_HUMAN

[CLASS: 527]
CA	['RNA_metabolic_process', 'regulation_of_macromolecule_metabolic_process', 'gene_expression']
P#	12
PN	1433G_HUMAN, 1433Z_HUMAN, BCLF1_HUMAN, CHD1_HUMAN, CLK1_HUMAN, NCOR1_HUMAN, P53_HUMAN, SAFB1_HUMAN, SCAM1_HUMAN, SCAM2_HUMAN, SL9A7_HUMAN, XPO2_HUMAN

[CLASS: 528]
CA	['nucleobase-containing_compound_metabolic_process', 'apoptotic_process', 'signal_transduction', 'positive_regulation_of_cellular_process']

P#	33
PN	A6NG32_HUMAN, ATM_HUMAN, BD1L1_HUMAN, CASP2_HUMAN, CASP3_HUMAN, CASP7_HUMAN, CASP8_HUMAN, CASPA_HUMAN, CG026_HUMAN, CSK21_HUMAN, GEMI_HUMAN, KAD5_HUMAN, LNP_HUMAN, LPPR3_HUMAN, MCIN_HUMAN, MDM2_HUMAN, NKX25_HUMAN, NUCKS_HUMAN, Q8N291_HUMAN, SIX3_HUMAN, SMC1B_HUMAN, SMC3_HUMAN, SPS2L_HUMAN, ST38L_HUMAN, STK24_HUMAN, STRN4_HUMAN, TBX5_HUMAN, TR13C_HUMAN, TRAF1_HUMAN, UGDH_HUMAN, VAV2_HUMAN, VPS4A_HUMAN, ZN326_HUMAN

[CLASS: 529]
CA	['nucleic_acid_metabolic_process']
P#	35
PN	BEGIN_HUMAN, BLM_HUMAN, CAD18_HUMAN, CADH6_HUMAN, CASP1_HUMAN, CASP3_HUMAN, CASP4_HUMAN, CT455_HUMAN, DMC1_HUMAN, FAM5C_HUMAN, GFI1B_HUMAN, HGS_HUMAN, HID1_HUMAN, IL18_HUMAN, ILKAP_HUMAN, ILK_HUMAN, MMP11_HUMAN, MSH4_HUMAN, MYOG_HUMAN, NRDE2_HUMAN, PACRL_HUMAN, PR40A_HUMAN, PRR5L_HUMAN, PSME3_HUMAN, RAD51_HUMAN, RCN3_HUMAN, RICTR_HUMAN, RNPS1_HUMAN, SDCB1_HUMAN, SDCB2_HUMAN, SHIP2_HUMAN, TP8L1_HUMAN, TRI27_HUMAN, TTC32_HUMAN, ZNF18_HUMAN

[CLASS: 530]
CA	['organelle_organization', 'cell_cycle_checkpoint', 'regulation_of_nucleobase-containing_compound_metabolic_process', 'regulation_of_cellular_macromolecule_biosynthetic_process', 'DNA_replication', 'cell_cycle_phase']
P#	35
PN	ASH2L_HUMAN, ATM_HUMAN, ATR_HUMAN, BEND4_HUMAN, BLM_HUMAN, BRCA1_HUMAN, DBF4A_HUMAN, E9PQG7_HUMAN, FACD2_HUMAN, H2AX_HUMAN, HCFC1_HUMAN, HCFC2_HUMAN, MCM4_HUMAN, MCM7_HUMAN, MEN1_HUMAN, MRE11_HUMAN, NBN_HUMAN, ORC1_HUMAN, ORC2_HUMAN, ORC3_HUMAN, ORC4_HUMAN, ORC5_HUMAN, ORC6_HUMAN, RAD50_HUMAN, RBBP5_HUMAN, RFA1_HUMAN, RFA2_HUMAN, RFA4_HUMAN, SMAL1_HUMAN, SPTCS_HUMAN, SRTD3_HUMAN, TERF1_HUMAN, TERF2_HUMAN, WDR5_HUMAN, XPA_HUMAN

[CLASS: 531]
CA	['biological_process_unknown']
CM	regulation_of_macromolecule_metabolic_process	11/34	
P#	34
PN	AES_HUMAN, BET1L_HUMAN, CIB3_HUMAN, COPB2_HUMAN, COPB_HUMAN, COPD_HUMAN, COPE_HUMAN, COPG1_HUMAN, COPG2_HUMAN, F10C1_HUMAN, F5H6E6_HUMAN, FOXJ1_HUMAN, GPAN1_HUMAN, GRB2_HUMAN, HIPK3_HUMAN, ILK_HUMAN, KASH5_HUMAN, LIMD1_HUMAN, LZTS2_HUMAN, MOGT3_HUMAN, PATE1_HUMAN, PKHN1_HUMAN, PPA6_HUMAN, REL_HUMAN, RGS2_HUMAN, S41A2_HUMAN, SRTD1_HUMAN, STAC_HUMAN, TM14C_HUMAN, TRI27_HUMAN, TWF2_HUMAN, VPS29_HUMAN, ZKSC3_HUMAN, ZN363_HUMAN

[CLASS: 532]
CA	['protein_transport', 'Golgi_vesicle_transport']
P#	17
PN	ATM_HUMAN, BET1_HUMAN, FMO1_HUMAN, GOSR1_HUMAN, GOSR2_HUMAN, GPTC4_HUMAN, KASH5_HUMAN, RGPA1_HUMAN, SASH3_HUMAN, SC22B_HUMAN, SNAB_HUMAN, SNP23_HUMAN, STX12_HUMAN, STX4_HUMAN, STX5_HUMAN, STX6_HUMAN, VAMP2_HUMAN

[CLASS: 533]
CA	['apoptotic_process', 'signal_transduction', 'positive_regulation_of_cellular_process']
P#	19
PN	AKT1_HUMAN, BFSP1_HUMAN, CASP3_HUMAN, CASP7_HUMAN, CASP8_HUMAN, CASP9_HUMAN, CASPA_HUMAN, CD3Z_HUMAN, CDN1A_HUMAN, ETV7_HUMAN, GRAB_HUMAN, HSPB2_HUMAN, IPYR_HUMAN, NCTR3_HUMAN, P53_HUMAN, S10A8_HUMAN, U119A_HUMAN, VIME_HUMAN, VTNC_HUMAN

[CLASS: 534]
CA	['cellular_protein_metabolic_process', 'cellular_nitrogen_compound_biosynthetic_process', 'regulation_of_macromolecule_metabolic_process', 'nucleic_acid_metabolic_process', 'macromolecule_biosynthetic_process', 'aromatic_compound_biosynthetic_process', 'organic_cyclic_compound_biosynthetic_process', 'heterocycle_biosynthetic_process']
P#	12
PN	ATM_HUMAN, BGAT_HUMAN, E4F1_HUMAN, EHMT2_HUMAN, GRAM3_HUMAN, HEM4_HUMAN, MTMRB_HUMAN, P53_HUMAN, PNCB_HUMAN, SMAD9_HUMAN, TMM79_HUMAN, UBQL4_HUMAN

[CLASS: 535]
CA	['regulation_of_transcription_from_RNA_polymerase_II_promoter', 'positive_regulation_of_transcription,_DNA-dependent', 'transcription_initiation_from_RNA_polymerase_II_promoter']
P#	25
PN	BHA15_HUMAN, CBX4_HUMAN, CC108_HUMAN, CCDB1_HUMAN, EXT2_HUMAN, HNF4A_HUMAN, MED14_HUMAN, MED16_HUMAN, MED17_HUMAN, MED20_HUMAN, MED21_HUMAN, MED23_HUMAN, MED24_HUMAN, MED30_HUMAN, MED31_HUMAN, MED4_HUMAN, MED6_HUMAN, MMRN2_HUMAN, NAIF1_HUMAN, S22A2_HUMAN, SOX14_HUMAN, SYUG_HUMAN, TF2B_HUMAN, TFE2_HUMAN, VDR_HUMAN

[CLASS: 536]
CA	['regulation_of_transcription,_DNA-dependent', 'positive_regulation_of_cellular_metabolic_process']
P#	39
PN	BHE40_HUMAN, CBP_HUMAN, CRX_HUMAN, EP300_HUMAN, FZD2_HUMAN, GGED1_HUMAN, GIPR_HUMAN, GLR_HUMAN, GLUC_HUMAN, HIPL2_HUMAN, K22E_HUMAN, LARP4_HUMAN, LOX5_HUMAN, MAGD1_HUMAN, MEOX1_HUMAN, MEOX2_HUMAN, NGLY1_HUMAN, P4HA3_HUMAN, PAX1_HUMAN, PAX3_HUMAN, PAX6_HUMAN, PO3F2_HUMAN, PRRX2_HUMAN, RBPMS_HUMAN, RB_HUMAN, ROR2_HUMAN, SMAD3_HUMAN, SOX10_HUMAN, SRTD1_HUMAN, T176A_HUMAN, TBP_HUMAN, TGM2_HUMAN, TRAD1_HUMAN, TREF1_HUMAN, UBX2B_HUMAN, UK114_HUMAN, VAT1L_HUMAN, ZC12A_HUMAN, ZEP1_HUMAN

[CLASS: 537]
CA	['regulation_of_transcription_from_RNA_polymerase_II_promoter']
P#	23
PN	BAK_HUMAN, BHE40_HUMAN, BHE41_HUMAN, CEBPZ_HUMAN, CHD3_HUMAN, CREB1_HUMAN, E9PG89_HUMAN, ESR1_HUMAN, FERM1_HUMAN, HDA10_HUMAN, MFN2_HUMAN, MLP3B_HUMAN, NDRG2_HUMAN, NS1BP_HUMAN, P53_HUMAN, SAFB1_HUMAN, SAFB2_HUMAN, SRPK1_HUMAN, TIF1B_HUMAN, UBC9_HUMAN, UBE3A_HUMAN, VIME_HUMAN, ZHX1_HUMAN

[CLASS: 538]
CA	['signal_transduction', 'positive_regulation_of_cellular_process']
P#	13
PN	BI2L1_HUMAN, C56D2_HUMAN, FYN_HUMAN, LYN_HUMAN, NEUR2_HUMAN, NMT1_HUMAN, NT2NL_HUMAN, PIN1_HUMAN, S14L2_HUMAN, TNFL6_HUMAN, U119A_HUMAN, UBQL4_HUMAN, ZBT22_HUMAN

[CLASS: 539]
CA	['cell_surface_receptor_signaling_pathway', 'regulation_of_macromolecule_metabolic_process', 'positive_regulation_of_signal_transduction', 'nucleic_acid_metabolic_process', 'gene_expression', 'cellular_macromolecule_biosynthetic_process', 'intracellular_signal_transduction', 'regulation_of_apoptotic_process']
P#	18
PN	BID_HUMAN, CASP8_HUMAN, CASPA_HUMAN, EZRI_HUMAN, FADD_HUMAN, GDIR1_HUMAN, MK08_HUMAN, MOES_HUMAN, P53_HUMAN, RHOA_HUMAN, SUMO1_HUMAN, TNFL6_HUMAN, TNR1A_HUMAN, TNR6_HUMAN, TOP1_HUMAN, TOPRS_HUMAN, TR10B_HUMAN, UBC9_HUMAN

[CLASS: 540]
CA	['biological_process_unknown']
CM	signal_transduction	8/18	
P#	18
PN	ATM_HUMAN, BIG1_HUMAN, DERL1_HUMAN, DERL3_HUMAN, JUNB_HUMAN, MAP2_HUMAN, NUDT6_HUMAN, NXPH1_HUMAN, PLEC_HUMAN, SCHI1_HUMAN, SELS_HUMAN, SMAD9_HUMAN, TERA_HUMAN, TP4A3_HUMAN, TRFM_HUMAN, UBP24_HUMAN, UBQL4_HUMAN, ZN592_HUMAN

[CLASS: 541]
CA	['gene_expression', 'apoptotic_process', 'signal_transduction']
P#	21
PN	B2CL1_HUMAN, BCL2_HUMAN, BIK_HUMAN, CASP3_HUMAN, CASP7_HUMAN, CISD2_HUMAN, CNBP_HUMAN, CREB3_HUMAN, FATE1_HUMAN, GRAB_HUMAN, IKKE_HUMAN, LIRB5_HUMAN, MCL1_HUMAN, NRG4_HUMAN, PARP1_HUMAN, RRMJ1_HUMAN, RS3A_HUMAN, SLIRP_HUMAN, SURF1_HUMAN, TEBP_HUMAN, TRAF6_HUMAN

[CLASS: 542]
CA	['signal_transduction']
P#	14
PN	ACK1_HUMAN, BIN3_HUMAN, CDC42_HUMAN, DNMBP_HUMAN, EFNA3_HUMAN, KR103_HUMAN, NT2NL_HUMAN, PPIP1_HUMAN, RL18A_HUMAN, RL35A_HUMAN, SH3G3_HUMAN, SNX33_HUMAN, SUCO_HUMAN, TNFL6_HUMAN

[CLASS: 543]
CA	['RNA_metabolic_process', 'positive_regulation_of_macromolecule_metabolic_process', 'regulation_of_nucleobase-containing_compound_metabolic_process', 'positive_regulation_of_signal_transduction', 'positive_regulation_of_cellular_metabolic_process', 'defense_response', 'gene_expression', 'regulation_of_immune_system_process', 'cell_surface_receptor_signaling_pathway', 'intracellular_signal_transduction', 'regulation_of_response_to_stress']
P#	27
PN	AVR2A_HUMAN, BCL10_HUMAN, BIRC3_HUMAN, CAD23_HUMAN, CAR10_HUMAN, CASP8_HUMAN, CC148_HUMAN, CDC42_HUMAN, FADD_HUMAN, IRAK1_HUMAN, IRAK4_HUMAN, KRR1_HUMAN, MYD88_HUMAN, NEMO_HUMAN, PELI2_HUMAN, Q9P1M2_HUMAN, RAC1_HUMAN, RBP1_HUMAN, REPS2_HUMAN, SUMO1_HUMAN, SYJ2B_HUMAN, TFCP2_HUMAN, TNR1A_HUMAN, TRAF2_HUMAN, USBP1_HUMAN, USH1C_HUMAN, ZCH12_HUMAN

[CLASS: 544]
CA	['signal_transduction']
P#	8
PN	BLCAP_HUMAN, GRP1_HUMAN, KRA31_HUMAN, NT2NL_HUMAN, PMEPA_HUMAN, SKAP1_HUMAN, UBQL4_HUMAN, VHL_HUMAN

[CLASS: 545]
CA	['signal_transduction', 'positive_regulation_of_cellular_process']
P#	38
PN	ABI1_HUMAN, ABL1_HUMAN, BCAR1_HUMAN, BLNK_HUMAN, BRPF3_HUMAN, CCL19_HUMAN, CCR10_HUMAN, CCRL1_HUMAN, CDC27_HUMAN, CELF1_HUMAN, CRK_HUMAN, CXL13_HUMAN, ERBB2_HUMAN, FYN_HUMAN, GAS7_HUMAN, GKN1_HUMAN, GRB2_HUMAN, GUC2D_HUMAN, MTP_HUMAN, NCK1_HUMAN, NCKP1_HUMAN, NHRF3_HUMAN, P85A_HUMAN, PCDA1_HUMAN, PLCG1_HUMAN, Q96ID7_HUMAN, RAB8B_HUMAN, RFRP_HUMAN, RPGF1_HUMAN, S20A1_HUMAN, S26A6_HUMAN, SLAF6_HUMAN, SLK_HUMAN, SOS1_HUMAN, TBA4A_HUMAN, TM1L1_HUMAN, TULP1_HUMAN, ZAP70_HUMAN

[CLASS: 546]
CA	['positive_regulation_of_transcription_from_RNA_polymerase_II_promoter']
P#	14
PN	BMAL1_HUMAN, EP300_HUMAN, GLOD4_HUMAN, GLPK_HUMAN, ILVBL_HUMAN, KAT2B_HUMAN, NPAS2_HUMAN, NR4A1_HUMAN, PNRC2_HUMAN, Q5T9K6_HUMAN, RARA_HUMAN, RXRA_HUMAN, TADA3_HUMAN, XRCC6_HUMAN

[CLASS: 547]
CA	['biological_process_unknown']
CM	nervous_system_development	9/25	
P#	25
PN	BMI1_HUMAN, CBX8_HUMAN, EF1G_HUMAN, HAP1_HUMAN, HSPB3_HUMAN, IMMT_HUMAN, ITA2_HUMAN, ITB1_HUMAN, K1377_HUMAN, KAT5_HUMAN, LAMA1_HUMAN, LAMB2_HUMAN, LAMC1_HUMAN, NUP85_HUMAN, OLFL3_HUMAN, PFD1_HUMAN, PHC2_HUMAN, PTN4_HUMAN, Q8N3Q6_HUMAN, RIF1_HUMAN, RING2_HUMAN, SETB1_HUMAN, SKIL_HUMAN, SNAPN_HUMAN, ZZEF1_HUMAN

[CLASS: 548]
CA	['cell_surface_receptor_signaling_pathway']
P#	26
PN	AFAD_HUMAN, BMP6_HUMAN, BMPR2_HUMAN, BMR1B_HUMAN, CAV1_HUMAN, CNRP1_HUMAN, GCH1_HUMAN, GNDS_HUMAN, GP2_HUMAN, GSTM2_HUMAN, GSTM3_HUMAN, PAK2_HUMAN, RAC1_HUMAN, RASA1_HUMAN, RIF1_HUMAN, RIT1_HUMAN, RIT2_HUMAN, RLF_HUMAN, SH3G2_HUMAN, SH3R3_HUMAN, SRC_HUMAN, TGFR1_HUMAN, TM108_HUMAN, TTPAL_HUMAN, YES_HUMAN, ZNF24_HUMAN

[CLASS: 549]
CA	['biological_process_unknown']
CM	nucleic_acid_metabolic_process	14/40	
P#	40
PN	ABL1_HUMAN, BMP4_HUMAN, BMP8B_HUMAN, CLM7_HUMAN, CRDL1_HUMAN, DCE1_HUMAN, DJB14_HUMAN, DPOD1_HUMAN, DPOD2_HUMAN, DPOD3_HUMAN, DPOD4_HUMAN, E9PBC2_HUMAN, EPS15_HUMAN, FYN_HUMAN, GRB2_HUMAN, HSB11_HUMAN, LRBA_HUMAN, LTBP2_HUMAN, MTP_HUMAN, MYOC_HUMAN, NFASC_HUMAN, NFS1_HUMAN, OSBL5_HUMAN, PARP2_HUMAN, PCNA_HUMAN, PDPN_HUMAN, PP2BA_HUMAN, RCAN2_HUMAN, RXRB_HUMAN, S23IP_HUMAN, SCN1B_HUMAN, SCN2B_HUMAN, SLK_HUMAN, TF3A_HUMAN, TM1L1_HUMAN, TUSC2_HUMAN, VPREB_HUMAN, VPS51_HUMAN, WFKN2_HUMAN, YTDC1_HUMAN

[CLASS: 550]
CA	['signal_transduction']
P#	31
PN	B2CL1_HUMAN, BCL2_HUMAN, BNI3L_HUMAN, BNIP2_HUMAN, BNIP3_HUMAN, BNIPL_HUMAN, CASP3_HUMAN, CASP6_HUMAN, CASP7_HUMAN, CASP8_HUMAN, CREB3_HUMAN, CSN6_HUMAN, DI3L2_HUMAN, DPPA4_HUMAN, EMD_HUMAN, FATE1_HUMAN, GORS1_HUMAN, LMNA_HUMAN, MK06_HUMAN, NUCB2_HUMAN, ORML1_HUMAN, Q5HY57_HUMAN, RAB23_HUMAN, SH3G2_HUMAN, SH3G3_HUMAN, SNG1_HUMAN, SYNE1_HUMAN, TMED2_HUMAN, TMEDA_HUMAN, VIME_HUMAN, WDR26_HUMAN

[CLASS: 551]
CA	['protein_localization']
P#	30
PN	ATR_HUMAN, BCL2_HUMAN, BNI3L_HUMAN, BNIP3_HUMAN, CREB3_HUMAN, EEA1_HUMAN, GOGA2_HUMAN, MOT3_HUMAN, MPP6_HUMAN, NDRG3_HUMAN, PLCC_HUMAN, PRAF1_HUMAN, RAB1A_HUMAN, RAB1B_HUMAN, RAB5A_HUMAN, RAB5B_HUMAN, RAB6A_HUMAN, RAB7A_HUMAN, RABE1_HUMAN, RAE1_HUMAN, RHEB_HUMAN, RHG18_HUMAN, RS20_HUMAN, RUSC2_HUMAN, SRPR_HUMAN, SSRB_HUMAN, SUN2_HUMAN, SYT3_HUMAN, SYT5_HUMAN, USO1_HUMAN

[CLASS: 552]
CA	['biological_process_unknown']
CM	signal_transduction	8/28	
P#	28
PN	ACTB_HUMAN, ACTG_HUMAN, BODG_HUMAN, CCD75_HUMAN, COF2_HUMAN, CRYAB_HUMAN, DYN2_HUMAN, FSD1_HUMAN, HSPB2_HUMAN, HSPB3_HUMAN, HSPB8_HUMAN, IL3RB_HUMAN, IL5RA_HUMAN, JAK2_HUMAN, LS14B_HUMAN, LYN_HUMAN, MA1B1_HUMAN, MCAF1_HUMAN, PAPS1_HUMAN, PP16A_HUMAN, PUF60_HUMAN, QRIC1_HUMAN, S12A4_HUMAN, SDCB1_HUMAN, SHOT1_HUMAN, SIAH1_HUMAN, SPB8_HUMAN, U119A_HUMAN

[CLASS: 553]
CA	['RNA_metabolic_process', 'nucleobase-containing_compound_biosynthetic_process', 'regulation_of_gene_expression']
P#	47
PN	BORG2_HUMAN, CRAC1_HUMAN, CWC22_HUMAN, DMTF1_HUMAN, EMAL2_HUMAN, EXD1_HUMAN, EXOS8_HUMAN, F136A_HUMAN, HOP_HUMAN, HTF4_HUMAN, IL24_HUMAN, LSM1_HUMAN, MCAF1_HUMAN, MORN4_HUMAN, NCOR1_HUMAN, NCOR2_HUMAN, NDUF3_HUMAN, NDUF4_HUMAN, NGN3_HUMAN, PCDH1_HUMAN, PEX14_HUMAN, PEX19_HUMAN, PEX1_HUMAN, PEX26_HUMAN, PEX6_HUMAN, PX11A_HUMAN, PX11B_HUMAN, Q9H5C5_HUMAN, RARG_HUMAN, RCN3_HUMAN, REL_HUMAN, RS29_HUMAN, SEPT6_HUMAN, SEPT7_HUMAN, SERB_HUMAN, SKIL_HUMAN, SMAD2_HUMAN, SMAD3_HUMAN, SRF_HUMAN, STYL1_HUMAN, SUFU_HUMAN, SUOX_HUMAN, TCF21_HUMAN, TFE2_HUMAN, UMPS_HUMAN, ZBTB6_HUMAN, ZN576_HUMAN

[CLASS: 554]
CA	['biological_process_unknown']
CM	signal_transduction	15/36	
P#	36
PN	1433F_HUMAN, BORG3_HUMAN, CDC42_HUMAN, CL18C_HUMAN, CX056_HUMAN, DPYD_HUMAN, GBRR1_HUMAN, GEMI4_HUMAN, GOPC_HUMAN, GREM1_HUMAN, IKBL1_HUMAN, KPCI_HUMAN, LEG1_HUMAN, LXN_HUMAN, M3K3_HUMAN, NAC3_HUMAN, PAR6A_HUMAN, PAR6B_HUMAN, PDCL2_HUMAN, PP2BB_HUMAN, PYGM_HUMAN, RCAN1_HUMAN, RHOQ_HUMAN, SC6A9_HUMAN, SEPT7_HUMAN, SMD1_HUMAN, SMUF1_HUMAN, SQSTM_HUMAN, STAR3_HUMAN, STK35_HUMAN, SUSD2_HUMAN, TGFR1_HUMAN, TRI63_HUMAN, UGGG1_HUMAN, UXT_HUMAN, ZN234_HUMAN

[CLASS: 555]
CA	['nucleobase-containing_compound_metabolic_process', 'signal_transduction']
P#	19
PN	BPL1_HUMAN, CSK2B_HUMAN, DGKZ_HUMAN, EDF1_HUMAN, FIL1L_HUMAN, IKBA_HUMAN, IKBB_HUMAN, IRX4_HUMAN, KBRS1_HUMAN, KPCA_HUMAN, MK06_HUMAN, MZB1_HUMAN, PPARG_HUMAN, RARA_HUMAN, RXRA_HUMAN, SNX27_HUMAN, SRC_HUMAN, TBP_HUMAN, TDIF2_HUMAN

[CLASS: 556]
CA	['response_to_organic_substance', 'signal_transduction', 'positive_regulation_of_transcription,_DNA-dependent', 'establishment_of_localization_in_cell']
P#	29
PN	BPTF_HUMAN, CSK21_HUMAN, CXXC1_HUMAN, E9PGF9_HUMAN, FATE1_HUMAN, FOS_HUMAN, GATA3_HUMAN, HAP1_HUMAN, HHEX_HUMAN, IMB1_HUMAN, JUN_HUMAN, MAFA_HUMAN, MAZ_HUMAN, NDF1_HUMAN, NRSN1_HUMAN, NU153_HUMAN, PML_HUMAN, PSA3_HUMAN, RAN_HUMAN, RHES_HUMAN, SMAD2_HUMAN, SMAD3_HUMAN, SMUF1_HUMAN, SPF30_HUMAN, SQSTM_HUMAN, SSF1_HUMAN, TBP_HUMAN, TGFR1_HUMAN, ZN506_HUMAN

[CLASS: 557]
CA	['organelle_organization', 'nucleic_acid_metabolic_process', 'cellular_macromolecule_biosynthetic_process']
P#	16
PN	BRD4_HUMAN, CBL_HUMAN, CRK_HUMAN, FAIM3_HUMAN, GP158_HUMAN, GRB2_HUMAN, P85A_HUMAN, PAXI_HUMAN, PHAR4_HUMAN, PITX2_HUMAN, RFC1_HUMAN, RFC2_HUMAN, RFC3_HUMAN, RFC4_HUMAN, RFC5_HUMAN, ZNHI3_HUMAN

[CLASS: 558]
CA	['nucleic_acid_metabolic_process', 'gene_expression']
P#	29
PN	BRCA1_HUMAN, BRD7_HUMAN, BST1_HUMAN, CTL1_HUMAN, EHBP1_HUMAN, FRIH_HUMAN, H31_HUMAN, H4_HUMAN, HAP1_HUMAN, ING4_HUMAN, KAT7_HUMAN, KAT8_HUMAN, LBP_HUMAN, MS3L1_HUMAN, MYL3_HUMAN, NCOA2_HUMAN, NCOR1_HUMAN, P53_HUMAN, PACN1_HUMAN, RABP1_HUMAN, RS21_HUMAN, RTKN2_HUMAN, SMAP_HUMAN, TAF9_HUMAN, TRA2A_HUMAN, TRXR2_HUMAN, UBC9_HUMAN, ZN691_HUMAN, ZUFSP_HUMAN

[CLASS: 559]
CA	['regulation_of_transcription,_DNA-dependent', 'chromosome_organization', 'cellular_protein_modification_process']
P#	50
PN	ACL6A_HUMAN, ACTB_HUMAN, ATM_HUMAN, ATR_HUMAN, BRD8_HUMAN, CBP_HUMAN, CO4A_HUMAN, CQ059_HUMAN, DMAP1_HUMAN, EAF6_HUMAN, ELF3_HUMAN, EP300_HUMAN, EP400_HUMAN, EPC1_HUMAN, F5H6P3_HUMAN, FBX17_HUMAN, FBX44_HUMAN, FBXW7_HUMAN, FDFT_HUMAN, FMN2_HUMAN, FOXJ2_HUMAN, HMGCL_HUMAN, ING3_HUMAN, K1875_HUMAN, KAT5_HUMAN, MO4L1_HUMAN, MYC_HUMAN, NCOA2_HUMAN, NCOR1_HUMAN, PCDH7_HUMAN, PRKDC_HUMAN, Q63HR1_HUMAN, RAB4A_HUMAN, RABE2_HUMAN, RB39B_HUMAN, RL1D1_HUMAN, RUFY1_HUMAN, RUVB1_HUMAN, RUVB2_HUMAN, SCML2_HUMAN, SHPRH_HUMAN, SKP1_HUMAN, SRCAP_HUMAN, SRTD3_HUMAN, TAF9_HUMAN, TF2B_HUMAN, TMM43_HUMAN, TRRAP_HUMAN, YETS4_HUMAN, ZN281_HUMAN

[CLASS: 560]
CA	['positive_regulation_of_cellular_biosynthetic_process', 'positive_regulation_of_RNA_metabolic_process', 'regulation_of_transcription,_DNA-dependent', 'positive_regulation_of_macromolecule_biosynthetic_process', 'viral_reproduction', 'transcription_from_RNA_polymerase_II_promoter']
P#	21
PN	BRPF1_HUMAN, CTDP1_HUMAN, ERCC2_HUMAN, ERCC3_HUMAN, ERCC5_HUMAN, MED21_HUMAN, NT2NL_HUMAN, PTN23_HUMAN, RPB1_HUMAN, T2EA_HUMAN, T2FA_HUMAN, TCEA1_HUMAN, TF2H1_HUMAN, TF2H2_HUMAN, TF2H4_HUMAN, TRI27_HUMAN, ZN396_HUMAN, ZN397_HUMAN, ZN407_HUMAN, ZN446_HUMAN, ZSCA1_HUMAN

[CLASS: 561]
CA	['phosphate-containing_compound_metabolic_process', 'intracellular_signal_transduction']
P#	21
PN	1433E_HUMAN, 1433Z_HUMAN, AKT1_HUMAN, BRSK1_HUMAN, CALM_HUMAN, CAR18_HUMAN, CASP1_HUMAN, CASP3_HUMAN, CNTN2_HUMAN, EGFR_HUMAN, FYV1_HUMAN, NUAK1_HUMAN, PDE1B_HUMAN, PP2AA_HUMAN, RAB21_HUMAN, RABX5_HUMAN, TAU_HUMAN, TSC2_HUMAN, UBC_HUMAN, UBE3A_HUMAN, VAC14_HUMAN

[CLASS: 562]
CA	['regulation_of_transcription,_DNA-dependent', 'positive_regulation_of_cellular_process']
P#	20
PN	ATM_HUMAN, ATR_HUMAN, BLM_HUMAN, BRWD1_HUMAN, CBP_HUMAN, EYA3_HUMAN, H2AX_HUMAN, INAR2_HUMAN, JAK1_HUMAN, P53_HUMAN, RFA1_HUMAN, RRN3_HUMAN, SMCA4_HUMAN, STAT1_HUMAN, STAT2_HUMAN, STAT6_HUMAN, TAF1A_HUMAN, TAF1B_HUMAN, TAF1C_HUMAN, ZBTB2_HUMAN

[CLASS: 563]
CA	['regulation_of_macromolecule_metabolic_process', 'signal_transduction', 'cellular_protein_modification_process', 'positive_regulation_of_cellular_process']
P#	26
PN	BT2A2_HUMAN, CHSTC_HUMAN, DPCD_HUMAN, FATE1_HUMAN, IMPA1_HUMAN, IMPA2_HUMAN, KCNS2_HUMAN, MBTP1_HUMAN, MTMR2_HUMAN, MTMR5_HUMAN, PSA3_HUMAN, RUVB2_HUMAN, SNTA1_HUMAN, TNF11_HUMAN, TNR11_HUMAN, TNR14_HUMAN, TNR4_HUMAN, TNR9_HUMAN, TR13B_HUMAN, TRAF1_HUMAN, TRAF2_HUMAN, TRAF3_HUMAN, TRAF5_HUMAN, TRAF6_HUMAN, UBP7_HUMAN, UGGG1_HUMAN

[CLASS: 564]
CA	['digestive_system_process', 'response_to_organic_substance']
P#	4
PN	BT3A1_HUMAN, FCRL4_HUMAN, TFF1_HUMAN, TFF2_HUMAN

[CLASS: 565]
CA	['signal_transduction']
P#	27
PN	A2MG_HUMAN, BT3A3_HUMAN, CATL1_HUMAN, CDC42_HUMAN, CELA1_HUMAN, DEFI6_HUMAN, ECSIT_HUMAN, EED_HUMAN, ELAF_HUMAN, EZH1_HUMAN, GEM_HUMAN, GMIP_HUMAN, IFIT5_HUMAN, KI3L1_HUMAN, KR103_HUMAN, MAST1_HUMAN, NDUF3_HUMAN, RAC1_HUMAN, RALA_HUMAN, RBP1_HUMAN, RD23A_HUMAN, REPS1_HUMAN, REPS2_HUMAN, RHOA_HUMAN, VAV2_HUMAN, VCIP1_HUMAN, VTNC_HUMAN

[CLASS: 566]
CA	['biological_process_unknown']
CM	nucleic_acid_metabolic_process	9/24	
P#	24
PN	BTAF1_HUMAN, CEP85_HUMAN, DLG3_HUMAN, HAP1_HUMAN, HGS_HUMAN, KBTB4_HUMAN, KLDC3_HUMAN, MCM2_HUMAN, MEST_HUMAN, MPP3_HUMAN, NVL_HUMAN, OSGEP_HUMAN, P2RX4_HUMAN, PEX10_HUMAN, PEX12_HUMAN, PEX5_HUMAN, PIHD3_HUMAN, Q6FI91_HUMAN, SF3B3_HUMAN, SNX7_HUMAN, TBP_HUMAN, TF2H4_HUMAN, UBC9_HUMAN, ZN579_HUMAN

[CLASS: 567]
CA	['cellular_protein_metabolic_process', 'positive_regulation_of_cellular_process', 'signal_transduction', 'regulation_of_transcription,_DNA-dependent']
P#	24
PN	AGTR1_HUMAN, ASF1A_HUMAN, ASF1B_HUMAN, BTBDA_HUMAN, DACH1_HUMAN, DLG5_HUMAN, HNRPK_HUMAN, JAK2_HUMAN, JUN_HUMAN, MK01_HUMAN, MK03_HUMAN, PP1A_HUMAN, PRLR_HUMAN, PRR3_HUMAN, RBMX_HUMAN, RBY1A_HUMAN, TAF1_HUMAN, TAF7L_HUMAN, TEC_HUMAN, TLK1_HUMAN, UBC9_HUMAN, V2R_HUMAN, VAV_HUMAN, VINEX_HUMAN

[CLASS: 568]
CA	['regulation_of_transcription,_DNA-dependent', 'positive_regulation_of_cellular_process']
P#	29
PN	ACTB_HUMAN, ANDR_HUMAN, ANM1_HUMAN, BRCA1_HUMAN, BTG1_HUMAN, CBP_HUMAN, EP300_HUMAN, ETS1_HUMAN, GDAP1_HUMAN, HXB1_HUMAN, JUN_HUMAN, KHDR1_HUMAN, KHDR3_HUMAN, NAT6_HUMAN, NCALD_HUMAN, NEP1_HUMAN, Q6IBN1_HUMAN, RBMX_HUMAN, RUNX2_HUMAN, S2538_HUMAN, SIR2_HUMAN, SMAD2_HUMAN, SMAD3_HUMAN, SYSC_HUMAN, TBA1A_HUMAN, TBA4A_HUMAN, TBB5_HUMAN, UBC9_HUMAN, ZSC16_HUMAN

[CLASS: 569]
CA	['nucleic_acid_metabolic_process']
P#	41
PN	AMOL2_HUMAN, BUB1B_HUMAN, BUB1_HUMAN, BUB3_HUMAN, CCD94_HUMAN, CENPS_HUMAN, CI016_HUMAN, ERC6L_HUMAN, F184A_HUMAN, FANCA_HUMAN, FANCB_HUMAN, FANCE_HUMAN, FANCF_HUMAN, FANCG_HUMAN, FANCL_HUMAN, FANCM_HUMAN, FAP24_HUMAN, FP100_HUMAN, GOGA2_HUMAN, HDAC1_HUMAN, HES1_HUMAN, HES5_HUMAN, JAK2_HUMAN, KIFC3_HUMAN, LMO4_HUMAN, NDEL1_HUMAN, PAN3_HUMAN, PGFS_HUMAN, PLK1_HUMAN, SLX1_HUMAN, STAT3_HUMAN, SVIL_HUMAN, TFCP2_HUMAN, THA11_HUMAN, TNF11_HUMAN, TRI27_HUMAN, TSN12_HUMAN, UBP2_HUMAN, VATD_HUMAN, VATE2_HUMAN, VPS52_HUMAN

[CLASS: 570]
CA	['protein_transport', 'mitosis', 'signal_transduction', 'cell_cycle_checkpoint', 'cellular_localization']
P#	18
PN	AP2B1_HUMAN, APC_HUMAN, ATM_HUMAN, ATR_HUMAN, BUB1B_HUMAN, BUB1_HUMAN, CENPF_HUMAN, FLNA_HUMAN, LMNA_HUMAN, MLIP_HUMAN, NU107_HUMAN, NU133_HUMAN, RINT1_HUMAN, SVIL_HUMAN, VPS4B_HUMAN, ZC3H8_HUMAN, ZW10_HUMAN, ZWILC_HUMAN

[CLASS: 571]
CA	['organelle_organization', 'positive_regulation_of_macromolecule_metabolic_process', 'cellular_protein_modification_process', 'regulation_of_transcription,_DNA-dependent', 'signal_transduction', 'regulation_of_molecular_function', 'cell_cycle', 'positive_regulation_of_cellular_process']
P#	42
PN	BCL2_HUMAN, BUB1B_HUMAN, BUB3_HUMAN, CAN2_HUMAN, CASC4_HUMAN, CBP_HUMAN, CCDC6_HUMAN, CCNA1_HUMAN, CCNA2_HUMAN, CDC20_HUMAN, CDK2_HUMAN, CSK21_HUMAN, CSK22_HUMAN, CTBP1_HUMAN, E2F1_HUMAN, EF1D_HUMAN, FOXP1_HUMAN, FOXP2_HUMAN, FOXP4_HUMAN, HDAC1_HUMAN, HDAC2_HUMAN, HDAC3_HUMAN, HEMGN_HUMAN, JUN_HUMAN, MK01_HUMAN, MK03_HUMAN, MK08_HUMAN, MK14_HUMAN, MYC_HUMAN, NFAC4_HUMAN, PP1A_HUMAN, RB_HUMAN, SET_HUMAN, SKP2_HUMAN, SMYD1_HUMAN, SPIB_HUMAN, TBP_HUMAN, TF3B_HUMAN, TF3C2_HUMAN, TF65_HUMAN, UBF1_HUMAN, VDR_HUMAN

[CLASS: 572]
CA	['regulation_of_transcription_from_RNA_polymerase_II_promoter', 'signal_transduction', 'positive_regulation_of_cellular_process']
P#	24
PN	C1AS1_HUMAN, CSK21_HUMAN, HDAC1_HUMAN, HDAC2_HUMAN, HDAC3_HUMAN, HEY2_HUMAN, INF2_HUMAN, KLF10_HUMAN, KR412_HUMAN, M18BP_HUMAN, NCOR1_HUMAN, NCOR2_HUMAN, PHLA1_HUMAN, PLS1_HUMAN, PML_HUMAN, RL14_HUMAN, SIN3A_HUMAN, SMCA4_HUMAN, SMRC1_HUMAN, SP1_HUMAN, THNS2_HUMAN, TLE6_HUMAN, UB2R2_HUMAN, ZBT16_HUMAN

[CLASS: 573]
CA	['regulation_of_transcription,_DNA-dependent']
P#	14
PN	C1D_HUMAN, EPS8_HUMAN, GRB2_HUMAN, HTF4_HUMAN, MTG8_HUMAN, PBIP1_HUMAN, PHS2_HUMAN, TAL2_HUMAN, TFE2_HUMAN, TRI72_HUMAN, TSNAX_HUMAN, UBC9_HUMAN, US6NL_HUMAN, ZZZ3_HUMAN

[CLASS: 574]
CA	['nucleobase-containing_compound_metabolic_process']
P#	39
PN	C1QL3_HUMAN, CUL1_HUMAN, EMID1_HUMAN, EMID2_HUMAN, ESYT2_HUMAN, FBX32_HUMAN, GTR4_HUMAN, HRSL4_HUMAN, IDHP_HUMAN, KR103_HUMAN, KR108_HUMAN, KR109_HUMAN, NFX1_HUMAN, NR1D2_HUMAN, NT2NL_HUMAN, PDE9A_HUMAN, PRAF1_HUMAN, PTCD2_HUMAN, PYGL_HUMAN, RAB7A_HUMAN, RB22A_HUMAN, RBX1_HUMAN, RN182_HUMAN, SERPH_HUMAN, SIA7B_HUMAN, SKP1_HUMAN, SMAD3_HUMAN, TNF6B_HUMAN, TRI25_HUMAN, TRI27_HUMAN, TRI32_HUMAN, TRIM1_HUMAN, TRPV6_HUMAN, UBE2N_HUMAN, ZMY10_HUMAN, ZN396_HUMAN, ZN434_HUMAN, ZN446_HUMAN, ZNF24_HUMAN

[CLASS: 575]
CA	['regulation_of_macromolecule_metabolic_process', 'cellular_protein_metabolic_process', 'signal_transduction']
P#	37
PN	BAG6_HUMAN, C1QR1_HUMAN, CC149_HUMAN, COT2_HUMAN, CSKP_HUMAN, DUS3_HUMAN, EGFR_HUMAN, ENOG_HUMAN, EP300_HUMAN, ESR1_HUMAN, FA46A_HUMAN, GCNT3_HUMAN, GCR_HUMAN, HDAC1_HUMAN, HS90A_HUMAN, HSP71_HUMAN, INAR1_HUMAN, LCK_HUMAN, MK01_HUMAN, MK14_HUMAN, MKNK2_HUMAN, MYOD1_HUMAN, NF1_HUMAN, PRIO_HUMAN, PTC2_HUMAN, PTCD3_HUMAN, PTN6_HUMAN, Q8NAS7_HUMAN, SDC2_HUMAN, SDC3_HUMAN, SHH_HUMAN, SPN1_HUMAN, STIP1_HUMAN, SUMO4_HUMAN, TBPL1_HUMAN, ZAP70_HUMAN, ZPR1_HUMAN

[CLASS: 576]
CA	['regulation_of_macromolecule_metabolic_process', 'nucleobase-containing_compound_metabolic_process']
P#	25
PN	AES_HUMAN, C1QT1_HUMAN, CAC1A_HUMAN, CCD33_HUMAN, EHMT2_HUMAN, FRIH_HUMAN, FRIL_HUMAN, GAGD3_HUMAN, GG6L5_HUMAN, GRB2_HUMAN, HEBP1_HUMAN, HGS_HUMAN, HNRPK_HUMAN, HOMEZ_HUMAN, KCD19_HUMAN, KHDR2_HUMAN, KHDR3_HUMAN, LNX1_HUMAN, NADK_HUMAN, Q7Z7A5_HUMAN, RBMX_HUMAN, SDCB1_HUMAN, SMAD3_HUMAN, UBQL4_HUMAN, V2R_HUMAN

[CLASS: 577]
CA	['biological_process_unknown']
CM	positive_regulation_of_response_to_stimulus	12/33	
P#	33
PN	BAG6_HUMAN, C1R_HUMAN, C1S_HUMAN, CHL1_HUMAN, CO2_HUMAN, CO3_HUMAN, CO4B_HUMAN, CSK21_HUMAN, EDN1_HUMAN, ENTP6_HUMAN, FCN1_HUMAN, FHR5_HUMAN, GMFG_HUMAN, GSK3B_HUMAN, IC1_HUMAN, JUN_HUMAN, LARP7_HUMAN, MASP1_HUMAN, MASP2_HUMAN, MSD2_HUMAN, NAT14_HUMAN, PR40A_HUMAN, PSD1_HUMAN, PTX3_HUMAN, Q8N291_HUMAN, RB40C_HUMAN, STRN4_HUMAN, SYNE4_HUMAN, TM248_HUMAN, UBQL4_HUMAN, UGDH_HUMAN, VANG1_HUMAN, YAED1_HUMAN

[CLASS: 578]
CA	['RNA_metabolic_process', 'regulation_of_macromolecule_metabolic_process', 'gene_expression', 'signal_transduction']
P#	36
PN	AES_HUMAN, C2D1A_HUMAN, CA105_HUMAN, CDK6_HUMAN, CHM4C_HUMAN, CV043_HUMAN, DPYL4_HUMAN, E2F8_HUMAN, EWS_HUMAN, FHL3_HUMAN, FXL18_HUMAN, GOGA2_HUMAN, K1199_HUMAN, MBPHL_HUMAN, MYOZ2_HUMAN, PDC6I_HUMAN, PLS1_HUMAN, PLXA2_HUMAN, PML_HUMAN, PREB_HUMAN, PSA3_HUMAN, Q14820_HUMAN, RBM11_HUMAN, RBPMS_HUMAN, RU1C_HUMAN, SF01_HUMAN, SH3G1_HUMAN, SH3G2_HUMAN, SH3G3_HUMAN, SSBP2_HUMAN, TFCP2_HUMAN, TGFR1_HUMAN, TRAF4_HUMAN, VATC2_HUMAN, WWP2_HUMAN, ZN774_HUMAN

[CLASS: 579]
CA	['regulation_of_transcription,_DNA-dependent']
P#	39
PN	C2D1B_HUMAN, CHD6_HUMAN, CREB1_HUMAN, CRY1_HUMAN, CTSR1_HUMAN, DAZP2_HUMAN, FHL2_HUMAN, FHL3_HUMAN, GCM2_HUMAN, KC1E_HUMAN, KR412_HUMAN, LMTK3_HUMAN, MDFI_HUMAN, N4BP2_HUMAN, NOL3_HUMAN, NRF1_HUMAN, PER1_HUMAN, PER2_HUMAN, PLS1_HUMAN, PNKP_HUMAN, POGZ_HUMAN, PR20A_HUMAN, Q5SPY9_HUMAN, Q8N5P9_HUMAN, Q96D16_HUMAN, RBPMS_HUMAN, RDH12_HUMAN, RFX2_HUMAN, RFX3_HUMAN, RFX6_HUMAN, SCRG1_HUMAN, TOLIP_HUMAN, TRAF2_HUMAN, TRIP6_HUMAN, TTL10_HUMAN, VASP_HUMAN, ZBT16_HUMAN, ZFYV9_HUMAN, ZN639_HUMAN

[CLASS: 580]
CA	['cell_surface_receptor_signaling_pathway']
P#	14
PN	C3AR_HUMAN, F8I2_HUMAN, LKHA4_HUMAN, NMS_HUMAN, NMUR1_HUMAN, NMUR2_HUMAN, NMU_HUMAN, PTN6_HUMAN, SIG10_HUMAN, SNTA1_HUMAN, TLR10_HUMAN, TMM62_HUMAN, TRAF2_HUMAN, WDR65_HUMAN

[CLASS: 581]
CA	['nucleobase-containing_compound_metabolic_process', 'regulation_of_macromolecule_metabolic_process', 'phosphate-containing_compound_metabolic_process', 'cell_surface_receptor_signaling_pathway', 'intracellular_signal_transduction', 'response_to_organic_substance', 'positive_regulation_of_cellular_process']
P#	41
PN	AKT1_HUMAN, C42S1_HUMAN, CASP1_HUMAN, CASP3_HUMAN, CASP4_HUMAN, CASP8_HUMAN, CDC42_HUMAN, DAPK3_HUMAN, DNJC3_HUMAN, DUS19_HUMAN, E2AK2_HUMAN, FES_HUMAN, GCYB1_HUMAN, HS90A_HUMAN, IL4RA_HUMAN, ILK_HUMAN, IRS1_HUMAN, ITAV_HUMAN, ITB1_HUMAN, JAK1_HUMAN, JAK3_HUMAN, KPCZ_HUMAN, M3K13_HUMAN, MK09_HUMAN, MP2K7_HUMAN, NCF2_HUMAN, NOS3_HUMAN, OSTP_HUMAN, PA24A_HUMAN, PAK1_HUMAN, PDPK1_HUMAN, PP14A_HUMAN, PRKRA_HUMAN, Q6ZS74_HUMAN, Q7Z6F6_HUMAN, RAC1_HUMAN, RBP1_HUMAN, STAT1_HUMAN, STAT3_HUMAN, TIRAP_HUMAN, ZN746_HUMAN

[CLASS: 582]
CA	['biological_process_unknown']
CM	nucleobase-containing_compound_metabolic_process	19/49	
P#	49
PN	ATL4_HUMAN, C43BP_HUMAN, CP2J2_HUMAN, CP2S1_HUMAN, DNMT1_HUMAN, EFHC1_HUMAN, EFHC2_HUMAN, F154A_HUMAN, FHL2_HUMAN, FHL3_HUMAN, FUT9_HUMAN, FXR2_HUMAN, GLCTK_HUMAN, GNAI1_HUMAN, GNAO_HUMAN, GOGA2_HUMAN, HRH4_HUMAN, ICA69_HUMAN, ITA7_HUMAN, ITB1_HUMAN, K1C15_HUMAN, K2C73_HUMAN, KAT2B_HUMAN, MB3L1_HUMAN, MBD2_HUMAN, MBD3_HUMAN, MKKS_HUMAN, NCK2_HUMAN, NECP1_HUMAN, NGB_HUMAN, NOL9_HUMAN, P66B_HUMAN, RBTN2_HUMAN, REL_HUMAN, RIBC1_HUMAN, RTN3_HUMAN, RTN4_HUMAN, SKT_HUMAN, STK16_HUMAN, TB22B_HUMAN, TEX11_HUMAN, TRI23_HUMAN, TRI27_HUMAN, TRI42_HUMAN, TRIP6_HUMAN, TSSK3_HUMAN, URFB1_HUMAN, VINEX_HUMAN, ZBT25_HUMAN

[CLASS: 583]
CA	['regulation_of_nucleobase-containing_compound_metabolic_process', 'nucleic_acid_metabolic_process', 'regulation_of_cellular_macromolecule_biosynthetic_process']
P#	16
PN	C560_HUMAN, CCNA1_HUMAN, CT112_HUMAN, CTBP1_HUMAN, CTBP2_HUMAN, DTNA_HUMAN, EP300_HUMAN, FOXP2_HUMAN, MAS_HUMAN, MDM2_HUMAN, PRCA1_HUMAN, SNTA1_HUMAN, SYNEM_HUMAN, TSACC_HUMAN, TSNAX_HUMAN, XRCC6_HUMAN

[CLASS: 584]
CA	['biological_process_unknown']
CM	cellular_protein_metabolic_process	17/41	
P#	41
PN	APC_HUMAN, ATR_HUMAN, C6ZRJ8_HUMAN, CEP76_HUMAN, CNO6L_HUMAN, COGA1_HUMAN, CRBA4_HUMAN, CRBB2_HUMAN, E9PAX3_HUMAN, EHMT2_HUMAN, FCAR_HUMAN, GFAP_HUMAN, GUC2A_HUMAN, GUC2C_HUMAN, IGHA1_HUMAN, K1C23_HUMAN, LZTR1_HUMAN, NEMO_HUMAN, NHLC2_HUMAN, NHRF3_HUMAN, NPT1_HUMAN, NU153_HUMAN, PLOD3_HUMAN, Q8NDT9_HUMAN, RBP2_HUMAN, RPAB1_HUMAN, RPB2_HUMAN, SAE1_HUMAN, SAE2_HUMAN, SENP2_HUMAN, SMAD2_HUMAN, SP100_HUMAN, STAT1_HUMAN, SUMO1_HUMAN, SUMO2_HUMAN, TAF7_HUMAN, TPR_HUMAN, TRI22_HUMAN, UBIM_HUMAN, ZSCA1_HUMAN, ZZZ3_HUMAN

[CLASS: 585]
CA	['biological_process_unknown']
CM	['biological_process_unknown']	0/14	
P#	14
PN	C9IZM0_HUMAN, CCZ1_HUMAN, CT024_HUMAN, DEDD_HUMAN, KR103_HUMAN, MEOX2_HUMAN, PHLA3_HUMAN, RMD5A_HUMAN, SMAD9_HUMAN, TP4A3_HUMAN, TTC27_HUMAN, UN45A_HUMAN, VATE1_HUMAN, VATH_HUMAN

[CLASS: 586]
CA	['nucleic_acid_metabolic_process', 'regulation_of_gene_expression', 'positive_regulation_of_cellular_process']
P#	22
PN	BAD_HUMAN, BNI3L_HUMAN, C9JC66_HUMAN, CADH1_HUMAN, CADH3_HUMAN, CTBP1_HUMAN, CTNA1_HUMAN, CTNB1_HUMAN, EHMT2_HUMAN, EWS_HUMAN, HMGB3_HUMAN, KLF12_HUMAN, MDM2_HUMAN, PHAR1_HUMAN, PIM1_HUMAN, PLAK_HUMAN, PP1A_HUMAN, SDCB1_HUMAN, ST7_HUMAN, STEA3_HUMAN, ZBTB1_HUMAN, ZFYV9_HUMAN

[CLASS: 587]
CA	['cellular_protein_modification_process', 'axonogenesis', 'signal_transduction', 'wound_healing', 'positive_regulation_of_cellular_process']
P#	17
PN	CA051_HUMAN, DAB1_HUMAN, ERBB2_HUMAN, ERBB3_HUMAN, FYN_HUMAN, GRB2_HUMAN, I20L2_HUMAN, KCD17_HUMAN, LNX1_HUMAN, LRC18_HUMAN, PLCG1_HUMAN, SRC_HUMAN, TRPC3_HUMAN, TRPC6_HUMAN, TRPM2_HUMAN, TXK_HUMAN, TYW2_HUMAN

[CLASS: 588]
CA	['regulation_of_macromolecule_metabolic_process', 'transcription,_DNA-dependent']
P#	42
PN	1433G_HUMAN, BYST_HUMAN, CA063_HUMAN, CC85B_HUMAN, CCD33_HUMAN, CDC5L_HUMAN, CLK2_HUMAN, CLK3_HUMAN, CRTC3_HUMAN, FHL3_HUMAN, FXR2_HUMAN, GP153_HUMAN, HNRPM_HUMAN, LMBL3_HUMAN, LNX1_HUMAN, MBIP1_HUMAN, MO4L2_HUMAN, MPZL1_HUMAN, MTUS2_HUMAN, NDK7_HUMAN, PHC2_HUMAN, PKHF2_HUMAN, PKR1_HUMAN, Q9NYC6_HUMAN, RBMX_HUMAN, RBTN2_HUMAN, ROBO3_HUMAN, RPAB5_HUMAN, SRPK2_HUMAN, SRSF1_HUMAN, SRSF2_HUMAN, SUFU_HUMAN, SYT16_HUMAN, TRI27_HUMAN, TUFT1_HUMAN, U2AF1_HUMAN, U2AFM_HUMAN, ZBT8A_HUMAN, ZF161_HUMAN, ZN263_HUMAN, ZN446_HUMAN, ZN624_HUMAN

[CLASS: 589]
CA	['cellular_protein_metabolic_process', 'negative_regulation_of_macromolecule_metabolic_process', 'nervous_system_development', 'positive_regulation_of_cellular_biosynthetic_process', 'regulation_of_signal_transduction', 'negative_regulation_of_cellular_metabolic_process', 'regulation_of_transcription,_DNA-dependent', 'positive_regulation_of_macromolecule_biosynthetic_process', 'cell_surface_receptor_signaling_pathway', 'establishment_of_localization_in_cell']
P#	24
PN	A4_HUMAN, AKT1_HUMAN, APBA1_HUMAN, CA114_HUMAN, CNTP3_HUMAN, CREB1_HUMAN, GLI1_HUMAN, GLI2_HUMAN, GLI3_HUMAN, GSK3B_HUMAN, NOTC1_HUMAN, P53_HUMAN, PASK_HUMAN, PIAS1_HUMAN, PP1A_HUMAN, RET3_HUMAN, SMYD2_HUMAN, STK36_HUMAN, SUFU_HUMAN, THEM4_HUMAN, TIM23_HUMAN, UBC_HUMAN, ZIC1_HUMAN, ZIC2_HUMAN

[CLASS: 590]
CA	['biological_process_unknown']
CM	cellular_macromolecule_biosynthetic_process	7/16	
P#	16
PN	AMPH_HUMAN, CABIN_HUMAN, CAD13_HUMAN, CSK21_HUMAN, DKC1_HUMAN, EF1G_HUMAN, EID3_HUMAN, MK06_HUMAN, MYOZ3_HUMAN, PP2BA_HUMAN, PP2BB_HUMAN, PP2BC_HUMAN, RHXF1_HUMAN, TAP2_HUMAN, VTNC_HUMAN, XKRY2_HUMAN

[CLASS: 591]
CA	['neurological_system_process']
P#	52
PN	CABP1_HUMAN, CAC1A_HUMAN, CAC1C_HUMAN, CACB2_HUMAN, CACB3_HUMAN, CACB4_HUMAN, CENPU_HUMAN, COLQ_HUMAN, CPLX1_HUMAN, DVL1_HUMAN, EPS8_HUMAN, ESPN_HUMAN, GNA11_HUMAN, ITPR1_HUMAN, ITPR3_HUMAN, KAPCA_HUMAN, KAPCG_HUMAN, KCNQ4_HUMAN, KLHL6_HUMAN, MPDZ_HUMAN, MUSK_HUMAN, MYO15_HUMAN, MYO3A_HUMAN, OR3A1_HUMAN, PLCB2_HUMAN, PPR1B_HUMAN, PRLHR_HUMAN, Q15515_HUMAN, Q7Z382_HUMAN, REM1_HUMAN, ROBO2_HUMAN, RYK_HUMAN, RYR2_HUMAN, S26A5_HUMAN, SCRN3_HUMAN, SLIT3_HUMAN, SNAA_HUMAN, SNAB_HUMAN, SNP25_HUMAN, SNTA1_HUMAN, STP2_HUMAN, STX1A_HUMAN, STX3_HUMAN, STX4_HUMAN, SYT1_HUMAN, TNFL6_HUMAN, TRPC3_HUMAN, UBP13_HUMAN, VAMP2_HUMAN, VAMP3_HUMAN, WHRN_HUMAN, XRCC6_HUMAN

[CLASS: 592]
CA	['cell_morphogenesis_involved_in_neuron_differentiation', 'detection_of_light_stimulus', 'visual_perception', 'retina_development_in_camera-type_eye']
P#	2
PN	CABP4_HUMAN, CAC1F_HUMAN

[CLASS: 593]
CA	['biological_process_unknown']
CM	['biological_process_unknown']	6	
P#	26
PN	APBP2_HUMAN, APOA2_HUMAN, CAC1I_HUMAN, CCDB1_HUMAN, CD27_HUMAN, CF226_HUMAN, CTSR1_HUMAN, F19A4_HUMAN, F71E2_HUMAN, GSTP1_HUMAN, IL2RG_HUMAN, IL9R_HUMAN, IL9_HUMAN, KR103_HUMAN, KR107_HUMAN, KR109_HUMAN, LONF3_HUMAN, MTUS2_HUMAN, MYP2_HUMAN, NT2NL_HUMAN, PLTP_HUMAN, SELM_HUMAN, SMUF1_HUMAN, TEX11_HUMAN, TRAF2_HUMAN, ZN136_HUMAN

[CLASS: 594]
CA	['regulation_of_transcription,_DNA-dependent', 'negative_regulation_of_macromolecule_metabolic_process', 'chromatin_modification']
P#	23
PN	5HT4R_HUMAN, ATR_HUMAN, CACO1_HUMAN, CBP_HUMAN, CHD4_HUMAN, DNM3A_HUMAN, DNM3B_HUMAN, DNM3L_HUMAN, H31_HUMAN, H4_HUMAN, HDAC1_HUMAN, HDAC2_HUMAN, HM20B_HUMAN, KDM1A_HUMAN, MTA1_HUMAN, MTA2_HUMAN, PCY2_HUMAN, RBBP4_HUMAN, RBBP7_HUMAN, RCOR1_HUMAN, SETB1_HUMAN, SIN3A_HUMAN, TRI40_HUMAN

[CLASS: 595]
CA	['adherens_junction_organization', 'homophilic_cell_adhesion', 'cell_junction_assembly']
P#	2
PN	CAD12_HUMAN, CADH7_HUMAN

[CLASS: 596]
CA	['protein_localization', 'cellular_nitrogen_compound_biosynthetic_process', 'regulation_of_nucleobase-containing_compound_metabolic_process', 'regulation_of_cellular_macromolecule_biosynthetic_process', 'nucleic_acid_metabolic_process', 'cell_surface_receptor_signaling_pathway', 'cell_adhesion', 'cellular_localization']
P#	11
PN	CADH1_HUMAN, CTNB1_HUMAN, EED_HUMAN, EGFR_HUMAN, ITAE_HUMAN, ITB7_HUMAN, LPIN2_HUMAN, NU155_HUMAN, PLAK_HUMAN, PP1A_HUMAN, ZFYV9_HUMAN

[CLASS: 597]
CA	['DNA_recombination', 'RNA_metabolic_process', 'chromosome_organization', 'DNA_repair', 'regulation_of_nucleobase-containing_compound_metabolic_process', 'regulation_of_cellular_macromolecule_biosynthetic_process', 'cell_cycle_phase', 'regulation_of_molecular_function']
P#	22
PN	ATM_HUMAN, BLM_HUMAN, BRCA1_HUMAN, CAF1A_HUMAN, DBP_HUMAN, EP300_HUMAN, GFI1_HUMAN, HPS5_HUMAN, HPS6_HUMAN, ITA3_HUMAN, K0020_HUMAN, MLH1_HUMAN, MRE11_HUMAN, MSH2_HUMAN, MSH6_HUMAN, NBN_HUMAN, NSE4A_HUMAN, PCNA_HUMAN, PRDM5_HUMAN, RAD50_HUMAN, RFC1_HUMAN, WRN_HUMAN

[CLASS: 598]
CA	['organelle_organization', 'regulation_of_transcription,_DNA-dependent', 'positive_regulation_of_cellular_process', 'cell_cycle', 'transcription_from_RNA_polymerase_II_promoter']
P#	43
PN	ASF1B_HUMAN, ATR_HUMAN, CAF1A_HUMAN, CAF1B_HUMAN, CBP_HUMAN, CBX3_HUMAN, CBX5_HUMAN, CCNA1_HUMAN, CCNA2_HUMAN, CDK2_HUMAN, CDN1A_HUMAN, E2F1_HUMAN, E2F3_HUMAN, E2F4_HUMAN, EP300_HUMAN, GATA4_HUMAN, GPBP1_HUMAN, HAND2_HUMAN, HCFC1_HUMAN, HDAC1_HUMAN, IKKA_HUMAN, KLF4_HUMAN, MIER1_HUMAN, MK01_HUMAN, NALP4_HUMAN, NEDD8_HUMAN, NPM_HUMAN, NSD3_HUMAN, P53_HUMAN, PARP1_HUMAN, RBBP4_HUMAN, SEP15_HUMAN, SP1_HUMAN, SRBP1_HUMAN, TFDP2_HUMAN, TFE2_HUMAN, THAP3_HUMAN, TOP2A_HUMAN, TWST2_HUMAN, TYY1_HUMAN, UBC_HUMAN, UCHL3_HUMAN, XRCC6_HUMAN

[CLASS: 599]
CA	['phosphate-containing_compound_metabolic_process']
P#	20
PN	ATM_HUMAN, CALB1_HUMAN, CASP8_HUMAN, CSN1_HUMAN, CSN3_HUMAN, HSPB9_HUMAN, KANK1_HUMAN, KCD12_HUMAN, LRC26_HUMAN, MSH2_HUMAN, NEMO_HUMAN, NOD1_HUMAN, NUDT5_HUMAN, PP1A_HUMAN, PPR26_HUMAN, RANB9_HUMAN, RIPK2_HUMAN, SLX4_HUMAN, TRAF6_HUMAN, UTP20_HUMAN

[CLASS: 600]
CA	['nucleobase-containing_compound_metabolic_process', 'signal_transduction']
P#	24
PN	ACTS_HUMAN, CALB2_HUMAN, CNN1_HUMAN, GDIR2_HUMAN, HSF2B_HUMAN, HSF2_HUMAN, ITPR1_HUMAN, KGP1_HUMAN, MDM2_HUMAN, PPLA_HUMAN, RAC1_HUMAN, RHOA_HUMAN, S100B_HUMAN, S100P_HUMAN, S10A1_HUMAN, S10A2_HUMAN, SMAD2_HUMAN, SMUF2_HUMAN, TBA4A_HUMAN, TPM3_HUMAN, UBC_HUMAN, VAV_HUMAN, WASH3_HUMAN, ZN766_HUMAN

[CLASS: 601]
CA	['biological_process_unknown']
CM	signal_transduction	5/18	
P#	18
PN	ACTC_HUMAN, ACTS_HUMAN, CALL3_HUMAN, CALM_HUMAN, E9PDE0_HUMAN, F8WA73_HUMAN, IPKG_HUMAN, IQCB1_HUMAN, KLH17_HUMAN, KPTN_HUMAN, MYO10_HUMAN, NRAP_HUMAN, PLS1_HUMAN, PLS3_HUMAN, STK16_HUMAN, TRI63_HUMAN, TRIP6_HUMAN, UBE2U_HUMAN

[CLASS: 602]
CA	['nucleic_acid_metabolic_process']
P#	21
PN	ARL4D_HUMAN, CALL5_HUMAN, CK5P1_HUMAN, EXOS1_HUMAN, EXOS3_HUMAN, EXOS5_HUMAN, GBA3_HUMAN, GLU2B_HUMAN, HNRDL_HUMAN, IKKE_HUMAN, K0100_HUMAN, MANF_HUMAN, PP4C_HUMAN, PPIP1_HUMAN, PUR9_HUMAN, Q96HE3_HUMAN, REL_HUMAN, RL32_HUMAN, RPAB5_HUMAN, RPAP1_HUMAN, TRAF6_HUMAN

[CLASS: 603]
CA	['biological_process_unknown']
CM	signal_transduction	8/24	
P#	24
PN	ATM_HUMAN, CALY_HUMAN, CNTRB_HUMAN, COPG1_HUMAN, COPG2_HUMAN, COPZ1_HUMAN, DJC14_HUMAN, DRD1_HUMAN, LYST_HUMAN, MAGD1_HUMAN, MOV10_HUMAN, PCBP4_HUMAN, PHLP_HUMAN, QKI_HUMAN, RBM24_HUMAN, RFOX1_HUMAN, RM17_HUMAN, RN138_HUMAN, SIR7_HUMAN, SPAG5_HUMAN, TNNC2_HUMAN, TNNI3_HUMAN, TTC23_HUMAN, ZC3H1_HUMAN

[CLASS: 604]
CA	['transcription,_DNA-dependent', 'nuclear_mRNA_splicing,_via_spliceosome']
P#	28
PN	CAMP1_HUMAN, CSK21_HUMAN, DDX20_HUMAN, DHX15_HUMAN, GEMI2_HUMAN, ICLN_HUMAN, MLL2_HUMAN, PM14_HUMAN, PYGO2_HUMAN, RNPS1_HUMAN, RU17_HUMAN, RUXE_HUMAN, RUXG_HUMAN, SF3B1_HUMAN, SMAD1_HUMAN, SMAD9_HUMAN, SMD1_HUMAN, SMD2_HUMAN, SMD3_HUMAN, SMN_HUMAN, SREK1_HUMAN, SRSF1_HUMAN, TR150_HUMAN, U2AF1_HUMAN, U2AF2_HUMAN, U2AFM_HUMAN, ZN510_HUMAN, ZRAB2_HUMAN


[CLASS: 605]
CA	['positive_regulation_of_macromolecule_metabolic_process', 'cellular_protein_modification_process', 'regulation_of_transcription,_DNA-dependent', 'cellular_response_to_organic_substance', 'cell_surface_receptor_signaling_pathway', 'positive_regulation_of_cellular_process']
P#	11
PN	CAMP2_HUMAN, CDK6_HUMAN, FOS_HUMAN, LPIN1_HUMAN, M3K7_HUMAN, MTMRD_HUMAN, PP2AA_HUMAN, PPM1B_HUMAN, RBPMS_HUMAN, SKIL_HUMAN, TRAK1_HUMAN

[CLASS: 606]
CA	['signal_transduction']
P#	16
PN	1433Z_HUMAN, CAN11_HUMAN, CDC5L_HUMAN, CDK15_HUMAN, CDK2_HUMAN, DISC1_HUMAN, KAP0_HUMAN, KAPCA_HUMAN, KCNE4_HUMAN, KCNQ1_HUMAN, MK06_HUMAN, PDE4B_HUMAN, ROA0_HUMAN, SPTB2_HUMAN, TCPG_HUMAN, XRCC6_HUMAN

[CLASS: 607]
CA	['RNA_metabolic_process', 'regulation_of_nucleobase-containing_compound_metabolic_process', 'regulation_of_macromolecule_metabolic_process', 'gene_expression']
P#	26
PN	1433G_HUMAN, CAN7_HUMAN, FGD6_HUMAN, FHL2_HUMAN, ID3_HUMAN, L12R1_HUMAN, LSM1_HUMAN, NOB1_HUMAN, PPARG_HUMAN, PRIO_HUMAN, PUF60_HUMAN, RENT2_HUMAN, TBCD7_HUMAN, TM214_HUMAN, TM237_HUMAN, TSC1_HUMAN, TSC2_HUMAN, TSR2_HUMAN, VATC1_HUMAN, ZBTB9_HUMAN, ZFY19_HUMAN, ZKSC5_HUMAN, ZN330_HUMAN, ZN408_HUMAN, ZN626_HUMAN, ZSCA1_HUMAN

[CLASS: 608]
CA	['biological_process_unknown']
CM	nucleobase-containing_compound_metabolic_process	7/25	
P#	25
PN	ACTB_HUMAN, CAND2_HUMAN, CNN2_HUMAN, DC1L2_HUMAN, DEMA_HUMAN, EP300_HUMAN, EXOC1_HUMAN, GOGA2_HUMAN, GOGA4_HUMAN, HERC1_HUMAN, JUN_HUMAN, MACF1_HUMAN, Q63HJ8_HUMAN, Q6ZUH1_HUMAN, Q96MF8_HUMAN, RNFT1_HUMAN, S10A2_HUMAN, SKIL_HUMAN, THYN1_HUMAN, TPM1_HUMAN, TPM2_HUMAN, TRI63_HUMAN, TSK_HUMAN, UBE2U_HUMAN, UBE3C_HUMAN

[CLASS: 609]
CA	['nuclear_mRNA_splicing,_via_spliceosome']
P#	81
PN	1433B_HUMAN, 1433G_HUMAN, 1433Z_HUMAN, 4ET_HUMAN, ANM5_HUMAN, ATX1_HUMAN, CAPR1_HUMAN, CD2B2_HUMAN, CDC5L_HUMAN, CDK6_HUMAN, CH60_HUMAN, CLP1_HUMAN, CPSF1_HUMAN, CPSF2_HUMAN, CPSF3_HUMAN, CPSF5_HUMAN, CPSF6_HUMAN, CSK21_HUMAN, CU077_HUMAN, DHX15_HUMAN, DISC1_HUMAN, DNJC8_HUMAN, DYHC1_HUMAN, FPPS_HUMAN, MADD_HUMAN, MEP50_HUMAN, MRE11_HUMAN, NFAT5_HUMAN, NRG1_HUMAN, PCF11_HUMAN, PDCD7_HUMAN, PM14_HUMAN, PRP8_HUMAN, PTBP1_HUMAN, Q08AL8_HUMAN, Q9H3J7_HUMAN, RNPS1_HUMAN, RSMB_HUMAN, RU2A_HUMAN, RU2B_HUMAN, RUFY2_HUMAN, RUXE_HUMAN, RUXF_HUMAN, RUXG_HUMAN, SF3A1_HUMAN, SF3A2_HUMAN, SF3B1_HUMAN, SF3B2_HUMAN, SF3B3_HUMAN, SF3B4_HUMAN, SF3B5_HUMAN, SFPQ_HUMAN, SFR15_HUMAN, SMD1_HUMAN, SMD2_HUMAN, SMD3_HUMAN, SNR40_HUMAN, SNRPA_HUMAN, SPF30_HUMAN, SPF45_HUMAN, SREK1_HUMAN, SRRM2_HUMAN, SRS10_HUMAN, SRS12_HUMAN, SRSF1_HUMAN, SYMPK_HUMAN, SYNP2_HUMAN, TBCD4_HUMAN, TRA2A_HUMAN, TRA2B_HUMAN, TRAP1_HUMAN, U2AF1_HUMAN, U2AF2_HUMAN, U2AFM_HUMAN, U520_HUMAN, U5S1_HUMAN, VP13D_HUMAN, WBP4_HUM
 AN, WNK1_HUMAN, WWOX_HUMAN, ZO1_HUMAN

[CLASS: 610]
CA	['biological_process_unknown']
CM	cellular_localization	6/13	
P#	13
PN	ATM_HUMAN, CAPR2_HUMAN, INT2_HUMAN, KCNK4_HUMAN, NHRF3_HUMAN, PEX5_HUMAN, RIMS4_HUMAN, RL14_HUMAN, SPYA_HUMAN, SSR5_HUMAN, TBL2_HUMAN, THIL_HUMAN, TM6S1_HUMAN

[CLASS: 611]
CA	['biological_process_unknown']
CM	defense_response	5/17	
P#	17
PN	CAR16_HUMAN, CASP1_HUMAN, CDRT4_HUMAN, CNST_HUMAN, CXAR_HUMAN, EWS_HUMAN, IL1B_HUMAN, LNX1_HUMAN, MAGAB_HUMAN, MTMR7_HUMAN, MTMR9_HUMAN, NSUN4_HUMAN, ROP1A_HUMAN, RPC3_HUMAN, RPC7_HUMAN, TR16L_HUMAN, VAC14_HUMAN

[CLASS: 612]
CA	['cellular_nitrogen_compound_biosynthetic_process', 'cellular_macromolecule_biosynthetic_process', 'positive_regulation_of_hydrolase_activity', 'regulation_of_signal_transduction', 'apoptotic_process', 'nucleic_acid_metabolic_process', 'regulation_of_macromolecule_metabolic_process', 'cell_surface_receptor_signaling_pathway', 'intracellular_signal_transduction', 'response_to_external_stimulus', 'positive_regulation_of_cellular_process']
P#	20
PN	ASC_HUMAN, CARD8_HUMAN, CASP1_HUMAN, CSRP1_HUMAN, DACT3_HUMAN, DVL1_HUMAN, EGFR_HUMAN, ERBB2_HUMAN, GMPPA_HUMAN, GRB2_HUMAN, JAK2_HUMAN, KAP0_HUMAN, NALP3_HUMAN, NCK2_HUMAN, NLRC4_HUMAN, PAK1_HUMAN, RNH2C_HUMAN, SH2B1_HUMAN, UCP4_HUMAN, ZBED1_HUMAN

[CLASS: 613]
CA	['RNA_metabolic_process', 'regulation_of_cellular_biosynthetic_process', 'gene_expression', 'regulation_of_macromolecule_biosynthetic_process', 'cellular_macromolecule_biosynthetic_process']
P#	39
PN	ACTB_HUMAN, ADIP_HUMAN, BRD8_HUMAN, C102B_HUMAN, CARD9_HUMAN, CCHCR_HUMAN, CDK18_HUMAN, CL050_HUMAN, EP400_HUMAN, EPC1_HUMAN, GOGA2_HUMAN, ING3_HUMAN, K1C40_HUMAN, KAT5_HUMAN, KCNE1_HUMAN, KIFC3_HUMAN, LZTS2_HUMAN, MO4L1_HUMAN, MO4L2_HUMAN, MOS_HUMAN, MRGBP_HUMAN, MTUS2_HUMAN, NDEL1_HUMAN, PDIP3_HUMAN, PRSR2_HUMAN, SRSF2_HUMAN, TPM3_HUMAN, TRI27_HUMAN, TRI41_HUMAN, TRIM1_HUMAN, TRRAP_HUMAN, TSG10_HUMAN, UBS3A_HUMAN, YTDC1_HUMAN, ZFP2_HUMAN, ZN417_HUMAN, ZN490_HUMAN, ZN544_HUMAN, ZN587_HUMAN

[CLASS: 614]
CA	['nucleobase-containing_compound_metabolic_process', 'phosphate-containing_compound_metabolic_process', 'G-protein_coupled_receptor_signaling_pathway']
P#	52
PN	ARBK1_HUMAN, B7ZBG9_HUMAN, CASC3_HUMAN, COR1C_HUMAN, CPVL_HUMAN, GBB1_HUMAN, GBB2_HUMAN, GBB3_HUMAN, GBB4_HUMAN, GBG10_HUMAN, GBG11_HUMAN, GBG12_HUMAN, GBG13_HUMAN, GBG1_HUMAN, GBG2_HUMAN, GBG3_HUMAN, GBG4_HUMAN, GBG5_HUMAN, GBG7_HUMAN, GBG8_HUMAN, GBGT2_HUMAN, GDE1_HUMAN, GIT1_HUMAN, GNA15_HUMAN, GNAI3_HUMAN, GNAQ_HUMAN, GRM2_HUMAN, GRM4_HUMAN, IF4A3_HUMAN, IPO13_HUMAN, K1377_HUMAN, KCIP1_HUMAN, KCND2_HUMAN, LAP4B_HUMAN, M3K3_HUMAN, MGN_HUMAN, MOG1_HUMAN, NADL2_HUMAN, NDKB_HUMAN, OPRD_HUMAN, PKHA5_HUMAN, PMF1_HUMAN, RAN_HUMAN, RBM8A_HUMAN, RGS16_HUMAN, RGS20_HUMAN, RGS2_HUMAN, RIPK3_HUMAN, SPTB2_HUMAN, SPTN1_HUMAN, TRAF4_HUMAN, UBC9_HUMAN

[CLASS: 615]
CA	['regulation_of_macromolecule_metabolic_process', 'cellular_protein_metabolic_process', 'nucleic_acid_metabolic_process', 'gene_expression', 'signal_transduction']
P#	36
PN	1433Z_HUMAN, CASK_HUMAN, CATS_HUMAN, CBWD2_HUMAN, DDB1_HUMAN, DNJA1_HUMAN, ERN2_HUMAN, GCN1L_HUMAN, GRP78_HUMAN, HS71L_HUMAN, HSP71_HUMAN, HSP7C_HUMAN, IKKB_HUMAN, IMB1_HUMAN, IPO7_HUMAN, M3K14_HUMAN, M3K5_HUMAN, M3K6_HUMAN, M3K7_HUMAN, NEMO_HUMAN, NFKB2_HUMAN, NUPR1_HUMAN, ODB2_HUMAN, RIPK1_HUMAN, RIPK3_HUMAN, RL23_HUMAN, RS3_HUMAN, SET_HUMAN, SPB3_HUMAN, TF65_HUMAN, TNR1A_HUMAN, TNR1B_HUMAN, TRADD_HUMAN, TRAF1_HUMAN, TRAF2_HUMAN, TRAF6_HUMAN

[CLASS: 616]
CA	['positive_regulation_of_cellular_process']
P#	30
PN	CASP3_HUMAN, CASP6_HUMAN, CASP7_HUMAN, CASP8_HUMAN, CDC42_HUMAN, CREG1_HUMAN, CSN6_HUMAN, E2AK2_HUMAN, HAP1_HUMAN, HMGB1_HUMAN, HXC6_HUMAN, K1377_HUMAN, KAT5_HUMAN, MRCKG_HUMAN, PRKRA_HUMAN, RAC1_HUMAN, RB_HUMAN, RIF1_HUMAN, RS30_HUMAN, SAT1_HUMAN, SPS1_HUMAN, STAU1_HUMAN, STRBP_HUMAN, TAU_HUMAN, TBP_HUMAN, TRBP2_HUMAN, U119A_HUMAN, ZFP28_HUMAN, ZMAT3_HUMAN, ZNF24_HUMAN

[CLASS: 617]
CA	['regulation_of_molecular_function', 'regulation_of_apoptotic_process', 'intracellular_signal_transduction', 'cell_surface_receptor_signaling_pathway', 'positive_regulation_of_cellular_process']
P#	25
PN	ASC_HUMAN, BIRC3_HUMAN, CASP1_HUMAN, CASP3_HUMAN, CASP6_HUMAN, CASP7_HUMAN, CASP8_HUMAN, CASP9_HUMAN, CASPA_HUMAN, CFLAR_HUMAN, CRGA_HUMAN, E9PEM7_HUMAN, HDAC7_HUMAN, HECW1_HUMAN, MEFV_HUMAN, NEDD4_HUMAN, NEMO_HUMAN, RIPK1_HUMAN, SCNNA_HUMAN, SCNNB_HUMAN, TRADD_HUMAN, TRAF1_HUMAN, TRAF2_HUMAN, TRAF3_HUMAN, TTYH2_HUMAN

[CLASS: 618]
CA	['regulation_of_transcription,_DNA-dependent']
P#	40
PN	ANDR_HUMAN, CASP_HUMAN, CBP_HUMAN, CDK1_HUMAN, CWC27_HUMAN, DMRTD_HUMAN, EP300_HUMAN, ETV4_HUMAN, GCR_HUMAN, GLYG2_HUMAN, GLYG_HUMAN, GYS1_HUMAN, HMGA1_HUMAN, HMGB1_HUMAN, HMGB2_HUMAN, HXA10_HUMAN, HXD10_HUMAN, HXD3_HUMAN, HXD4_HUMAN, IRF9_HUMAN, JHD2C_HUMAN, KAT2B_HUMAN, KI21B_HUMAN, KITH_HUMAN, MEIS1_HUMAN, MLKL_HUMAN, MYOD1_HUMAN, NFKB1_HUMAN, PBX1_HUMAN, PLD3_HUMAN, PO2F1_HUMAN, PO2F2_HUMAN, PPARG_HUMAN, RB_HUMAN, RXRA_HUMAN, SIR2_HUMAN, TFE2_HUMAN, THOC3_HUMAN, TLX2_HUMAN, TRXR1_HUMAN

[CLASS: 619]
CA	['regulation_of_transcription,_DNA-dependent', 'positive_regulation_of_cellular_metabolic_process', 'positive_regulation_of_macromolecule_metabolic_process']
P#	22
PN	ANDR_HUMAN, BARD1_HUMAN, BRCA1_HUMAN, CATIN_HUMAN, CTDS2_HUMAN, G2E3_HUMAN, K1377_HUMAN, KAT7_HUMAN, KBTB7_HUMAN, LRIF1_HUMAN, LST1_HUMAN, NELFA_HUMAN, NELFB_HUMAN, NELFD_HUMAN, NELFE_HUMAN, Q5SP24_HUMAN, Q86V38_HUMAN, RPB1_HUMAN, SPT5H_HUMAN, UB2L3_HUMAN, UBE3A_HUMAN, VIME_HUMAN

[CLASS: 620]
CA	['biological_process_unknown']
CM	cell_surface_receptor_signaling_pathway	13	
P#	23
PN	CATK_HUMAN, CB074_HUMAN, CYB_HUMAN, ECI1_HUMAN, EGFR_HUMAN, EP300_HUMAN, FGF1_HUMAN, FGFR3_HUMAN, GRB2_HUMAN, HYES_HUMAN, IMA2_HUMAN, ITIH4_HUMAN, K1377_HUMAN, K1C18_HUMAN, K2C8_HUMAN, MVP_HUMAN, MYPC2_HUMAN, NPS3A_HUMAN, P63_HUMAN, POTE1_HUMAN, SIN1_HUMAN, VATF_HUMAN, ZBT7B_HUMAN

[CLASS: 621]
CA	['regulation_of_macromolecule_metabolic_process']
P#	12
PN	CB018_HUMAN, CTNB1_HUMAN, HMGCL_HUMAN, MS4A7_HUMAN, NSG2_HUMAN, OAT_HUMAN, PARP2_HUMAN, SERPH_HUMAN, SMAD2_HUMAN, TNR6B_HUMAN, UBQL4_HUMAN, ZN321_HUMAN

[CLASS: 622]
CA	['biological_process_unknown']
CM	signal_transduction	9/28	
P#	28
PN	CB065_HUMAN, CC151_HUMAN, CRCM_HUMAN, HNRPQ_HUMAN, KRT38_HUMAN, OSBP2_HUMAN, PCH2_HUMAN, PP2AA_HUMAN, PRS8_HUMAN, Q5T0Q6_HUMAN, Q8TEA6_HUMAN, RHAS1_HUMAN, RRP7A_HUMAN, SCHI1_HUMAN, SH3G3_HUMAN, SIGL5_HUMAN, ST18_HUMAN, STK24_HUMAN, STRN3_HUMAN, STRN_HUMAN, TFP11_HUMAN, TNNT1_HUMAN, TPC6A_HUMAN, TPPC4_HUMAN, TXLNB_HUMAN, UBX2B_HUMAN, VAC14_HUMAN, VIME_HUMAN

[CLASS: 623]
CA	['cellular_response_to_endogenous_stimulus', 'regulation_of_cell_proliferation', 'organ_morphogenesis', 'developmental_growth', 'regulation_of_signal_transduction', 'regulation_of_protein_metabolic_process', 'establishment_of_localization_in_cell', 'cell_development', 'cellular_response_to_organic_substance', 'cellular_protein_modification_process', 'macromolecular_complex_assembly', 'embryo_development', 'regulation_of_cell_differentiation', 'positive_regulation_of_transcription_from_RNA_polymerase_II_promoter', 'enzyme_linked_receptor_protein_signaling_pathway', 'negative_regulation_of_transcription,_DNA-dependent', 'regulation_of_molecular_function', 'regulation_of_multicellular_organismal_development']
P#	11
PN	CBP_HUMAN, EID2_HUMAN, EP300_HUMAN, ESR1_HUMAN, JUN_HUMAN, NCOA6_HUMAN, PIAS3_HUMAN, SMAD2_HUMAN, SMAD3_HUMAN, SMAD4_HUMAN, ZPI_HUMAN

[CLASS: 624]
CA	['nucleic_acid_metabolic_process', 'gene_expression']
P#	19
PN	CBX3_HUMAN, CBX5_HUMAN, CISD1_HUMAN, EHMT2_HUMAN, GRB2_HUMAN, H31_HUMAN, MBP_HUMAN, MCH_HUMAN, NR4A2_HUMAN, PCSK6_HUMAN, PCSK7_HUMAN, RAB1C_HUMAN, RAN_HUMAN, RGPD5_HUMAN, RXRB_HUMAN, STK39_HUMAN, TNPO1_HUMAN, TR19L_HUMAN, TSSK6_HUMAN

[CLASS: 625]
CA	['regulation_of_sequence-specific_DNA_binding_transcription_factor_activity', 'positive_regulation_of_macromolecule_metabolic_process', 'positive_regulation_of_cellular_metabolic_process', 'cellular_protein_modification_process', 'regulation_of_transcription_from_RNA_polymerase_II_promoter', 'negative_regulation_of_transcription,_DNA-dependent', 'cell_surface_receptor_signaling_pathway']
P#	25
PN	ATF2_HUMAN, CBX1_HUMAN, CBX3_HUMAN, CBX5_HUMAN, H31_HUMAN, HDAC4_HUMAN, HDAC5_HUMAN, ID2_HUMAN, MARH6_HUMAN, MK01_HUMAN, MK03_HUMAN, MK08_HUMAN, MK14_HUMAN, MYOD1_HUMAN, NCOR1_HUMAN, NCOR2_HUMAN, PPARG_HUMAN, RBP2_HUMAN, RB_HUMAN, SAE2_HUMAN, SP100_HUMAN, SUMO1_HUMAN, TFE2_HUMAN, TIF1B_HUMAN, UBC9_HUMAN

[CLASS: 626]
CA	['protein_phosphorylation', 'regulation_of_cellular_protein_metabolic_process', 'regulation_of_cellular_macromolecule_biosynthetic_process', 'nucleic_acid_metabolic_process', 'signal_transduction', 'regulation_of_molecular_function', 'positive_regulation_of_cellular_process', 'regulation_of_gene_expression', 'regulation_of_nitrogen_compound_metabolic_process']
P#	26
PN	CC038_HUMAN, CUL4A_HUMAN, D3DR65_HUMAN, DDB1_HUMAN, DET1_HUMAN, E2AK1_HUMAN, E2AK2_HUMAN, EF1A2_HUMAN, GPX2_HUMAN, HSP7C_HUMAN, IF2A_HUMAN, IKKA_HUMAN, IRAK1_HUMAN, M3K3_HUMAN, M3K7_HUMAN, NEMO_HUMAN, P52K_HUMAN, P53_HUMAN, PELI3_HUMAN, PSB2_HUMAN, S19A3_HUMAN, TAB2_HUMAN, TCAM1_HUMAN, TLR3_HUMAN, TMED7_HUMAN, TRAF6_HUMAN

[CLASS: 627]
CA	['biological_process_unknown']
CM	positive_regulation_of_cellular_process	6/14	
P#	14
PN	CC107_HUMAN, CSK21_HUMAN, JUND_HUMAN, JUN_HUMAN, MDM2_HUMAN, PARP2_HUMAN, PKHO1_HUMAN, PRIC2_HUMAN, SC6A1_HUMAN, SEPT2_HUMAN, SLUR1_HUMAN, STMN1_HUMAN, STX1A_HUMAN, UBQL4_HUMAN

[CLASS: 628]
CA	['transcription,_DNA-dependent']
P#	30
PN	BRCA1_HUMAN, CBP_HUMAN, CC88B_HUMAN, CJ012_HUMAN, EP300_HUMAN, EWS_HUMAN, FACR1_HUMAN, FBLN1_HUMAN, H2B1N_HUMAN, HXA7_HUMAN, HXA9_HUMAN, HXB6_HUMAN, HXB7_HUMAN, KS6C1_HUMAN, MEIS1_HUMAN, NEDD1_HUMAN, PBX1_HUMAN, PBX2_HUMAN, PCKGM_HUMAN, PEX5_HUMAN, PLS1_HUMAN, Q4W5N5_HUMAN, Q96CW7_HUMAN, RHNO1_HUMAN, S38A3_HUMAN, SMAD3_HUMAN, SMYD3_HUMAN, SPHK1_HUMAN, WNT2B_HUMAN, ZDHC7_HUMAN

[CLASS: 629]
CA	['RNA_metabolic_process', 'cellular_protein_metabolic_process', 'gene_expression', 'cellular_macromolecule_biosynthetic_process']
P#	19
PN	APLP1_HUMAN, ATM_HUMAN, CC90B_HUMAN, CDN2C_HUMAN, GSTM4_HUMAN, KAT5_HUMAN, LRIF1_HUMAN, MDM2_HUMAN, NACA_HUMAN, NTPCR_HUMAN, P53_HUMAN, PIN1_HUMAN, RALY_HUMAN, RIF1_HUMAN, SRP19_HUMAN, SRP54_HUMAN, U119A_HUMAN, WDR62_HUMAN, ZNF24_HUMAN

[CLASS: 630]
CA	['RNA_metabolic_process', 'regulation_of_phosphorylation', 'protein_phosphorylation', 'regulation_of_catalytic_activity', 'negative_regulation_of_macromolecule_metabolic_process', 'intracellular_transport', 'regulation_of_nucleobase-containing_compound_metabolic_process', 'negative_regulation_of_cellular_metabolic_process', 'gene_expression', 'cell_surface_receptor_signaling_pathway', 'regulation_of_protein_modification_process', 'cell_death']
P#	16
PN	1433B_HUMAN, 1433E_HUMAN, 1433G_HUMAN, 1433Z_HUMAN, AKT1_HUMAN, ATX1_HUMAN, CCD50_HUMAN, MILK1_HUMAN, RMD3_HUMAN, TBCD4_HUMAN, TNAP3_HUMAN, TOPB1_HUMAN, UBC_HUMAN, VA0D1_HUMAN, WNK1_HUMAN, ZEP2_HUMAN

[CLASS: 631]
CA	['cellular_protein_metabolic_process', 'positive_regulation_of_cellular_process', 'regulation_of_transcription,_DNA-dependent']
P#	39
PN	CCD92_HUMAN, CCNT1_HUMAN, CDK9_HUMAN, CDN1B_HUMAN, CKS1_HUMAN, CTNB1_HUMAN, CUL1_HUMAN, DHX30_HUMAN, E2F1_HUMAN, FBW1A_HUMAN, FBXW2_HUMAN, FHL2_HUMAN, IKBA_HUMAN, IKBE_HUMAN, ISL1_HUMAN, MCM7_HUMAN, MDFIC_HUMAN, NFKB1_HUMAN, NFKB2_HUMAN, NGRN_HUMAN, NR2E3_HUMAN, PECR_HUMAN, PH4H_HUMAN, PHS_HUMAN, PRTN3_HUMAN, RBX1_HUMAN, RIOK2_HUMAN, RS24_HUMAN, SKP1_HUMAN, SKP2_HUMAN, SMAD3_HUMAN, SOX17_HUMAN, SP2_HUMAN, TF65_HUMAN, TRI27_HUMAN, UB2D2_HUMAN, UB2R1_HUMAN, UBA1_HUMAN, ZN511_HUMAN

[CLASS: 632]
CA	['biological_process_unknown']
CM	signal_transduction	4/15	
P#	15
PN	CCD93_HUMAN, FATE1_HUMAN, FGOP2_HUMAN, KASH5_HUMAN, M3K14_HUMAN, MIPT3_HUMAN, NT2NL_HUMAN, PPBT_HUMAN, SYTL5_HUMAN, T3JAM_HUMAN, TRAF2_HUMAN, TRAF3_HUMAN, UBQL4_HUMAN, UBR7_HUMAN, WAC_HUMAN

[CLASS: 633]
CA	['biological_process_unknown']
CM	signal_transduction	13/31	
P#	31
PN	CCD97_HUMAN, CD59_HUMAN, CHD1L_HUMAN, CNGA2_HUMAN, DJC13_HUMAN, DOPD_HUMAN, DUSTY_HUMAN, EGFR_HUMAN, F16P2_HUMAN, GRB2_HUMAN, MK14_HUMAN, MPIP1_HUMAN, NHRF1_HUMAN, NTKL_HUMAN, OCRL_HUMAN, RAB14_HUMAN, RAB18_HUMAN, RAB1B_HUMAN, RAB4A_HUMAN, RAB5A_HUMAN, RAB7A_HUMAN, RAE1_HUMAN, RBNS5_HUMAN, SPCS2_HUMAN, STMN3_HUMAN, TB10A_HUMAN, TEFM_HUMAN, TM1L1_HUMAN, TRPC5_HUMAN, TX13A_HUMAN, UBE2O_HUMAN

[CLASS: 634]
CA	['signal_transduction']
P#	23
PN	CCL17_HUMAN, CCL1_HUMAN, CCR8_HUMAN, CLD11_HUMAN, COLI_HUMAN, EP300_HUMAN, EWS_HUMAN, ITAD_HUMAN, ITB1_HUMAN, MC5R_HUMAN, ODP2_HUMAN, ODPB_HUMAN, ODPX_HUMAN, PDK1_HUMAN, RD23A_HUMAN, SPRC_HUMAN, STAB1_HUMAN, TMG4_HUMAN, TRAF2_HUMAN, TSN3_HUMAN, VCAM1_HUMAN, VEGFA_HUMAN, VTNC_HUMAN

[CLASS: 635]
CA	['RNA_metabolic_process', 'nucleobase-containing_compound_biosynthetic_process', 'gene_expression', 'cellular_macromolecule_biosynthetic_process']
P#	35
PN	ATX1_HUMAN, CCL19_HUMAN, CCL21_HUMAN, CCL22_HUMAN, CCR10_HUMAN, CCR7_HUMAN, CPNE2_HUMAN, CPSF1_HUMAN, CPSF2_HUMAN, CPSF3_HUMAN, CSTF1_HUMAN, CSTF3_HUMAN, CXL13_HUMAN, DPOLZ_HUMAN, GRB2_HUMAN, K154L_HUMAN, MA2C1_HUMAN, MD2L2_HUMAN, NEIL2_HUMAN, PCNA_HUMAN, PDIP2_HUMAN, PRC2A_HUMAN, RBM33_HUMAN, REL_HUMAN, REV1_HUMAN, S39AD_HUMAN, SNPC2_HUMAN, SNPC4_HUMAN, SYMPK_HUMAN, TBP_HUMAN, TM165_HUMAN, TRI27_HUMAN, UBE2O_HUMAN, UBP2L_HUMAN, YBOX1_HUMAN

[CLASS: 636]
CA	['regulation_of_transcription_from_RNA_polymerase_II_promoter', 'signal_transduction', 'positive_regulation_of_transcription,_DNA-dependent']
P#	44
PN	ATR_HUMAN, BRCA1_HUMAN, CBP_HUMAN, CCNC_HUMAN, CDK8_HUMAN, CHD9_HUMAN, CREB1_HUMAN, CRTC2_HUMAN, ESR1_HUMAN, GCR_HUMAN, KAT5_HUMAN, KLF1_HUMAN, MED12_HUMAN, MED13_HUMAN, MED14_HUMAN, MED16_HUMAN, MED17_HUMAN, MED1_HUMAN, MED20_HUMAN, MED21_HUMAN, MED22_HUMAN, MED23_HUMAN, MED24_HUMAN, MED30_HUMAN, MED31_HUMAN, MED4_HUMAN, MED6_HUMAN, MED7_HUMAN, MED8_HUMAN, NCOA1_HUMAN, NCOR1_HUMAN, P53_HUMAN, SIK1_HUMAN, SIK3_HUMAN, SMCA4_HUMAN, SMCE1_HUMAN, SMRC1_HUMAN, SMRC2_HUMAN, SMRD1_HUMAN, SNF5_HUMAN, THA_HUMAN, TRM6_HUMAN, TRRAP_HUMAN, TSSK4_HUMAN

[CLASS: 637]
CA	['nucleobase-containing_compound_metabolic_process', 'phosphate-containing_compound_metabolic_process', 'signal_transduction', 'cell_cycle']
P#	24
PN	CCND2_HUMAN, CDC37_HUMAN, CDK4_HUMAN, CDK5_HUMAN, CDN1A_HUMAN, CETN1_HUMAN, CETN2_HUMAN, CETN3_HUMAN, ECSIT_HUMAN, FBXW4_HUMAN, LOXL4_HUMAN, MAST1_HUMAN, PCNA_HUMAN, PDE6A_HUMAN, PDE6B_HUMAN, PDE6D_HUMAN, RAB13_HUMAN, RD23A_HUMAN, RNF32_HUMAN, SGSM1_HUMAN, SMAD1_HUMAN, TBCC1_HUMAN, TGFR1_HUMAN, XPC_HUMAN

[CLASS: 638]
CA	['regulation_of_transcription,_DNA-dependent', 'positive_regulation_of_cellular_metabolic_process', 'signal_transduction', 'cellular_protein_modification_process', 'positive_regulation_of_macromolecule_metabolic_process']
P#	27
PN	AP2C_HUMAN, ARRB1_HUMAN, ARRB2_HUMAN, BLM_HUMAN, BRCA1_HUMAN, CCNG1_HUMAN, CD2A2_HUMAN, CDC42_HUMAN, CYHR1_HUMAN, ELK1_HUMAN, GOG8F_HUMAN, GPR22_HUMAN, MDM2_HUMAN, MENTO_HUMAN, MK09_HUMAN, MK10_HUMAN, NFAC4_HUMAN, NR1I2_HUMAN, P53_HUMAN, PDE4D_HUMAN, RAD51_HUMAN, SL9A5_HUMAN, UBC9_HUMAN, VAS1_HUMAN, VRK2_HUMAN, ZFAN4_HUMAN, ZN239_HUMAN

[CLASS: 639]
CA	['organelle_organization', 'regulation_of_macromolecule_metabolic_process', 'cell_cycle']
P#	34
PN	1433G_HUMAN, CCNT2_HUMAN, CDK9_HUMAN, CENPE_HUMAN, CLIP1_HUMAN, CUL1_HUMAN, DCTN1_HUMAN, FBX4_HUMAN, FRY_HUMAN, LEG2_HUMAN, MARE1_HUMAN, NDC80_HUMAN, NEDD8_HUMAN, NSE2_HUMAN, OZF_HUMAN, RAB5A_HUMAN, RABE1_HUMAN, RB_HUMAN, SC23A_HUMAN, SC24B_HUMAN, SDCB1_HUMAN, SDCB2_HUMAN, SKA1_HUMAN, SKP1_HUMAN, SPDE2_HUMAN, T23O_HUMAN, TBA4A_HUMAN, TE2IP_HUMAN, TERF1_HUMAN, TERF2_HUMAN, TINF2_HUMAN, TNFB_HUMAN, TSC2_HUMAN, UB2R1_HUMAN

[CLASS: 640]
CA	['nucleobase-containing_compound_metabolic_process']
P#	26
PN	ATM_HUMAN, ATR_HUMAN, CD046_HUMAN, DPOLN_HUMAN, EAF2_HUMAN, FACD2_HUMAN, FANCI_HUMAN, FBX38_HUMAN, KLDC5_HUMAN, KLF7_HUMAN, NPHP4_HUMAN, PPM1G_HUMAN, RAD18_HUMAN, REXO1_HUMAN, ROR2_HUMAN, RPGR1_HUMAN, SNP29_HUMAN, STX4_HUMAN, STX6_HUMAN, STXB4_HUMAN, TCEA1_HUMAN, TFPT_HUMAN, TRI23_HUMAN, VAMP2_HUMAN, VAMP7_HUMAN, ZMYM4_HUMAN

[CLASS: 641]
CA	['regulation_of_transcription_from_RNA_polymerase_II_promoter', 'transcription_initiation_from_RNA_polymerase_II_promoter']
P#	46
PN	CD11B_HUMAN, CDK19_HUMAN, CDK8_HUMAN, KAT2A_HUMAN, KAT2B_HUMAN, MD13L_HUMAN, MED10_HUMAN, MED11_HUMAN, MED12_HUMAN, MED13_HUMAN, MED14_HUMAN, MED15_HUMAN, MED16_HUMAN, MED17_HUMAN, MED18_HUMAN, MED19_HUMAN, MED1_HUMAN, MED20_HUMAN, MED21_HUMAN, MED22_HUMAN, MED23_HUMAN, MED24_HUMAN, MED26_HUMAN, MED27_HUMAN, MED28_HUMAN, MED29_HUMAN, MED30_HUMAN, MED31_HUMAN, MED4_HUMAN, MED6_HUMAN, MED7_HUMAN, MED8_HUMAN, MED9_HUMAN, MYC_HUMAN, SF3B3_HUMAN, ST65G_HUMAN, SUPT3_HUMAN, TAD2A_HUMAN, TADA3_HUMAN, TAF10_HUMAN, TAF12_HUMAN, TAF5L_HUMAN, TAF5_HUMAN, TAF6L_HUMAN, TAF9_HUMAN, TRRAP_HUMAN

[CLASS: 642]
CA	['RNA_metabolic_process', 'regulation_of_macromolecule_metabolic_process', 'gene_expression', 'signal_transduction', 'cellular_macromolecule_biosynthetic_process', 'positive_regulation_of_cellular_process']
P#	30
PN	CD166_HUMAN, CD6_HUMAN, CR025_HUMAN, DDX50_HUMAN, DHX9_HUMAN, EDAD_HUMAN, EDAR_HUMAN, FEM1B_HUMAN, HNRPC_HUMAN, IRF1_HUMAN, IRF8_HUMAN, KLRB1_HUMAN, NAR3_HUMAN, PCNA_HUMAN, POLH_HUMAN, POLI_HUMAN, PRP8_HUMAN, PTN6_HUMAN, SDCB1_HUMAN, SRPK1_HUMAN, SSRP1_HUMAN, SUMO1_HUMAN, TF65_HUMAN, TNR6_HUMAN, TOP2A_HUMAN, TRAF2_HUMAN, TRAF5_HUMAN, TRAF6_HUMAN, UBC9_HUMAN, UBC_HUMAN

[CLASS: 643]
CA	['signal_transduction']
P#	39
PN	CAV1_HUMAN, CD209_HUMAN, CKLF8_HUMAN, CNKR1_HUMAN, CNTN1_HUMAN, CNTN2_HUMAN, CNTN6_HUMAN, CNTP1_HUMAN, CRK_HUMAN, EGFR_HUMAN, FINC_HUMAN, ITA5_HUMAN, ITAV_HUMAN, KCAB1_HUMAN, KCAB2_HUMAN, L1CAM_HUMAN, LPP3_HUMAN, NCAN_HUMAN, P33MX_HUMAN, PCDAA_HUMAN, PGFRA_HUMAN, PP1A_HUMAN, PPR3B_HUMAN, PRDBP_HUMAN, PRIO_HUMAN, RAC1_HUMAN, RHG15_HUMAN, RHOA_HUMAN, RHOD_HUMAN, RHOH_HUMAN, S39A1_HUMAN, S39A2_HUMAN, SDPR_HUMAN, SHF_HUMAN, TENA_HUMAN, TGFR1_HUMAN, THOC2_HUMAN, TPRN_HUMAN, VAC14_HUMAN

[CLASS: 644]
CA	['biological_process_unknown']
CM	['biological_process_unknown']	0/18	
P#	18
PN	BMAL1_HUMAN, CD302_HUMAN, CEP68_HUMAN, CRY1_HUMAN, ERCC1_HUMAN, FATE1_HUMAN, GRIN2_HUMAN, KC1E_HUMAN, KR412_HUMAN, NECP2_HUMAN, PER3_HUMAN, PLS1_HUMAN, Q7Z783_HUMAN, TRAF2_HUMAN, TRM2_HUMAN, USBP1_HUMAN, YIPF3_HUMAN, YIPF4_HUMAN

[CLASS: 645]
CA	['regulation_of_cellular_protein_metabolic_process', 'positive_regulation_of_macromolecule_metabolic_process', 'positive_regulation_of_cellular_metabolic_process', 'cellular_protein_modification_process', 'regulation_of_transcription,_DNA-dependent', 'signal_transduction', 'response_to_organic_substance', 'cell_cycle']
P#	29
PN	AKT1_HUMAN, AKT2_HUMAN, ASH2L_HUMAN, CCND2_HUMAN, CD5R1_HUMAN, CDK2_HUMAN, CDK5_HUMAN, CDN1A_HUMAN, CDN1B_HUMAN, CHD8_HUMAN, CQ082_HUMAN, CTNB1_HUMAN, DP13A_HUMAN, F111B_HUMAN, INSM2_HUMAN, PPARG_HUMAN, PRD16_HUMAN, RAB34_HUMAN, RBBP5_HUMAN, RILP_HUMAN, SET_HUMAN, SPDYA_HUMAN, STMN1_HUMAN, TGFR1_HUMAN, TRAF2_HUMAN, UHMK1_HUMAN, WDR5_HUMAN, ZN363_HUMAN, ZSCA1_HUMAN

[CLASS: 646]
CA	['positive_regulation_of_transcription_from_RNA_polymerase_II_promoter', 'negative_regulation_of_transcription,_DNA-dependent', 'signal_transduction']
P#	20
PN	CBP_HUMAN, CDAN1_HUMAN, EF1G_HUMAN, EP300_HUMAN, GA45G_HUMAN, HESX1_HUMAN, KAT2B_HUMAN, KLH18_HUMAN, KPSH1_HUMAN, NCOA1_HUMAN, NCOA2_HUMAN, NCOA3_HUMAN, NPAS2_HUMAN, PCNA_HUMAN, PPARA_HUMAN, PPARG_HUMAN, PROP1_HUMAN, RARA_HUMAN, RDH13_HUMAN, RXRA_HUMAN

[CLASS: 647]
CA	['RNA_metabolic_process', 'cellular_protein_metabolic_process', 'gene_expression', 'cellular_macromolecule_biosynthetic_process']
P#	57
PN	1433Z_HUMAN, CDC37_HUMAN, CRCM_HUMAN, CSK21_HUMAN, DDX21_HUMAN, DHX9_HUMAN, DPOG1_HUMAN, DPOG2_HUMAN, ERF3B_HUMAN, FA32A_HUMAN, FABP9_HUMAN, FBRL_HUMAN, HNRPC_HUMAN, HORN_HUMAN, HS90A_HUMAN, HS90B_HUMAN, I5P1_HUMAN, IKKA_HUMAN, IKKB_HUMAN, JUN_HUMAN, LIPS_HUMAN, M3K14_HUMAN, M3K1_HUMAN, MGDP1_HUMAN, NEMO_HUMAN, NFKB2_HUMAN, NSF1C_HUMAN, PABP1_HUMAN, PACS1_HUMAN, PLEK_HUMAN, PRP8_HUMAN, Q6ZQU3_HUMAN, RELB_HUMAN, RL22_HUMAN, RL30_HUMAN, RL4_HUMAN, RL6_HUMAN, RL7A_HUMAN, RL8_HUMAN, RLA2_HUMAN, RS11_HUMAN, RS13_HUMAN, RS23_HUMAN, RS6_HUMAN, SRP09_HUMAN, SRP14_HUMAN, SRPK1_HUMAN, SSBP_HUMAN, SSRP1_HUMAN, STAU1_HUMAN, SYMC_HUMAN, TF65_HUMAN, TMM62_HUMAN, TOP2A_HUMAN, UBE2W_HUMAN, XPO2_HUMAN, ZN287_HUMAN

[CLASS: 648]
[truncated: 87,615 more chars]
