# Supplementary material for: Extreme multifunctional proteins identified from a human protein interaction network
Source: Nat Commun. 2015 Jun 9;6:7412. doi: 10.1038/ncomms8412 (PMC4468855; doi:10.1038/ncomms8412)
Supplement: Supplementary Data 3 — List of EMF candidates identified in this study [file ncomms8412-s4.txt]

# List of EMF candidates identified in this study
1433B_HUMAN
1433E_HUMAN
1433G_HUMAN
1433Z_HUMAN
2AAA_HUMAN
41_HUMAN
4EBP1_HUMAN
ABI2_HUMAN
ABL1_HUMAN
ACK1_HUMAN
ACTS_HUMAN
AES_HUMAN
AKT1_HUMAN
ALDOA_HUMAN
ANDR_HUMAN
ANK2_HUMAN
AP2B1_HUMAN
APEL_HUMAN
ARBK1_HUMAN
ARHG7_HUMAN
ARL4D_HUMAN
ARRB1_HUMAN
ATM_HUMAN
ATR_HUMAN
ATX1_HUMAN
B2MG_HUMAN
BCL10_HUMAN
BCL2_HUMAN
BNI3L_HUMAN
BNIP3_HUMAN
BRCA1_HUMAN
BTK_HUMAN
BUB1B_HUMAN
BUB1_HUMAN
BUB3_HUMAN
CAC1A_HUMAN
CADH1_HUMAN
CALR_HUMAN
CALX_HUMAN
CASP2_HUMAN
CASP3_HUMAN
CASP7_HUMAN
CASP8_HUMAN
CASPA_HUMAN
CBL_HUMAN
CBP_HUMAN
CCD33_HUMAN
CCDB1_HUMAN
CCHCR_HUMAN
CDC37_HUMAN
CDC42_HUMAN
CDK5_HUMAN
CDN1B_HUMAN
CEAM1_HUMAN
CEAM6_HUMAN
CEP55_HUMAN
CHM1B_HUMAN
CHM4B_HUMAN
CHM4C_HUMAN
CHMP6_HUMAN
CKLF5_HUMAN
CLH1_HUMAN
CNTP4_HUMAN
COF1_HUMAN
CREB3_HUMAN
CRK_HUMAN
CSK21_HUMAN
CSN5_HUMAN
CTBP2_HUMAN
CTNA1_HUMAN
CTNB1_HUMAN
CXA1_HUMAN
CXCR1_HUMAN
CXCR2_HUMAN
DLG4_HUMAN
DMD_HUMAN
DPP4_HUMAN
DTBP1_HUMAN
DTNA_HUMAN
DVL1_HUMAN
EDA_HUMAN
EEA1_HUMAN
EED_HUMAN
EF1A1_HUMAN
EGFR_HUMAN
ELOB_HUMAN
ELOC_HUMAN
EP300_HUMAN
EPS15_HUMAN
ERBB2_HUMAN
ESR1_HUMAN
EWS_HUMAN
EXOS4_HUMAN
EZRI_HUMAN
FAM9B_HUMAN
FATE1_HUMAN
FHL2_HUMAN
FLNA_HUMAN
FOS_HUMAN
FYN_HUMAN
GBRAP_HUMAN
GIPC1_HUMAN
GIT1_HUMAN
GIT2_HUMAN
GNAI1_HUMAN
GNAI2_HUMAN
GNAI3_HUMAN
GNAO_HUMAN
GNAQ_HUMAN
GNAS1_HUMAN
GOGA2_HUMAN
GOPC_HUMAN
GRB2_HUMAN
GSK3B_HUMAN
H31_HUMAN
H4_HUMAN
HAP1_HUMAN
HDAC1_HUMAN
HDAC4_HUMAN
HD_HUMAN
HES1_HUMAN
HGS_HUMAN
HPS6_HUMAN
HRSL4_HUMAN
HS90A_HUMAN
HS90B_HUMAN
I17RB_HUMAN
IKBA_HUMAN
IKKA_HUMAN
IKKE_HUMAN
IL16_HUMAN
IL2RB_HUMAN
IL2RG_HUMAN
IL8_HUMAN
ILK_HUMAN
IMA1_HUMAN
IMA2_HUMAN
IMA3_HUMAN
IMB1_HUMAN
INSR_HUMAN
IPO13_HUMAN
IRS1_HUMAN
ITAV_HUMAN
ITB1_HUMAN
ITPR1_HUMAN
ITSN1_HUMAN
JAK1_HUMAN
JAK2_HUMAN
JAK3_HUMAN
JUN_HUMAN
K1C15_HUMAN
KAP0_HUMAN
KAPCA_HUMAN
KASH5_HUMAN
KAT2B_HUMAN
KAT5_HUMAN
KCMA1_HUMAN
KCTD9_HUMAN
KEAP1_HUMAN
KHDR1_HUMAN
KI2L2_HUMAN
KIF5A_HUMAN
KIFC3_HUMAN
KINH_HUMAN
KLC3_HUMAN
KPCA_HUMAN
KPCD_HUMAN
KPCZ_HUMAN
KR103_HUMAN
KR107_HUMAN
KR108_HUMAN
KR109_HUMAN
KRA59_HUMAN
KS6A5_HUMAN
KSYK_HUMAN
LAPM5_HUMAN
LEPR_HUMAN
LMNA_HUMAN
LPPRC_HUMAN
LYN_HUMAN
M3K3_HUMAN
MACF1_HUMAN
MAGA6_HUMAN
MBP_HUMAN
MDM2_HUMAN
MEG10_HUMAN
MEOX2_HUMAN
MK01_HUMAN
MK03_HUMAN
MK06_HUMAN
MK08_HUMAN
MK09_HUMAN
MK14_HUMAN
MLH1_HUMAN
MLP3A_HUMAN
MLP3B_HUMAN
MLTK_HUMAN
MP2K6_HUMAN
MPDZ_HUMAN
MTOR_HUMAN
MTP_HUMAN
MYC_HUMAN
MYO3A_HUMAN
NCF2_HUMAN
NCK1_HUMAN
NCK2_HUMAN
NCOA1_HUMAN
NCOA2_HUMAN
NCOA6_HUMAN
NECD_HUMAN
NEMO_HUMAN
NFKB1_HUMAN
NFKB2_HUMAN
NGF_HUMAN
NHRF2_HUMAN
NMDE4_HUMAN
NMDZ1_HUMAN
NPY_HUMAN
NR4A1_HUMAN
NRCAM_HUMAN
NT2NL_HUMAN
NUCB1_HUMAN
NUP62_HUMAN
OPRD_HUMAN
OX2G_HUMAN
P53_HUMAN
P85A_HUMAN
PAK1_HUMAN
PAK2_HUMAN
PARP2_HUMAN
PCNA_HUMAN
PDC6I_HUMAN
PDE6D_HUMAN
PDPK1_HUMAN
PEX5_HUMAN
PHS_HUMAN
PI3R4_HUMAN
PI3R5_HUMAN
PIAS1_HUMAN
PIAS2_HUMAN
PKP4_HUMAN
PLAK_HUMAN
PLCG1_HUMAN
PLS1_HUMAN
PML_HUMAN
PP16A_HUMAN
PP1A_HUMAN
PP2AA_HUMAN
PP4C_HUMAN
PPARA_HUMAN
PPARG_HUMAN
PPIP1_HUMAN
PR40A_HUMAN
PRAF1_HUMAN
PRDC1_HUMAN
PRIO_HUMAN
PSA3_HUMAN
PTN11_HUMAN
PTN6_HUMAN
PTN_HUMAN
PTPS_HUMAN
RAB1A_HUMAN
RAB1B_HUMAN
RAB4A_HUMAN
RAB6A_HUMAN
RAB7A_HUMAN
RABE1_HUMAN
RABX5_HUMAN
RAC1_HUMAN
RAF1_HUMAN
RANB9_HUMAN
RAN_HUMAN
RAP2A_HUMAN
RASK_HUMAN
RBP10_HUMAN
RBP2_HUMAN
RBPMS_HUMAN
RBX1_HUMAN
REL_HUMAN
REM1_HUMAN
REPS2_HUMAN
RGAP1_HUMAN
RGS16_HUMAN
RHOA_HUMAN
RHOB_HUMAN
RIC8A_HUMAN
RIF1_HUMAN
RIPK1_HUMAN
RIT2_HUMAN
RNF11_HUMAN
RNF5_HUMAN
RNPS1_HUMAN
ROBO2_HUMAN
ROR2_HUMAN
RPP30_HUMAN
RPP38_HUMAN
RPP40_HUMAN
RSMB_HUMAN
RU17_HUMAN
RXRA_HUMAN
SAP_HUMAN
SC22B_HUMAN
SDC2_HUMAN
SDCB1_HUMAN
SDCB2_HUMAN
SEPR_HUMAN
SETB1_HUMAN
SET_HUMAN
SGSM2_HUMAN
SH2B1_HUMAN
SHC1_HUMAN
SHIP2_HUMAN
SKIL_HUMAN
SKP1_HUMAN
SMAD1_HUMAN
SMAD2_HUMAN
SMAD3_HUMAN
SMAD4_HUMAN
SMC3_HUMAN
SMD1_HUMAN
SMD2_HUMAN
SMD3_HUMAN
SMN_HUMAN
SMRD2_HUMAN
SMUF1_HUMAN
SMYD3_HUMAN
SNP25_HUMAN
SNP29_HUMAN
SOCS3_HUMAN
SP1_HUMAN
SPF30_HUMAN
SPTB1_HUMAN
SPTN1_HUMAN
SPY2_HUMAN
SQSTM_HUMAN
SRBP2_HUMAN
SRC_HUMAN
SRPK1_HUMAN
SRSF5_HUMAN
STA5B_HUMAN
STAT1_HUMAN
STAT3_HUMAN
STK24_HUMAN
STP2_HUMAN
STX12_HUMAN
STX4_HUMAN
STX6_HUMAN
SUMO1_HUMAN
SVIL_HUMAN
SYNE4_HUMAN
SYQ_HUMAN
SYT1_HUMAN
SYUA_HUMAN
TAB1_HUMAN
TAD2A_HUMAN
TBP_HUMAN
TEC_HUMAN
TES_HUMAN
TF65_HUMAN
TFG_HUMAN
TGFR1_HUMAN
TIRAP_HUMAN
TLE1_HUMAN
TLE2_HUMAN
TLR10_HUMAN
TNFA_HUMAN
TNFL6_HUMAN
TNNC1_HUMAN
TNR16_HUMAN
TNR1A_HUMAN
TNR1B_HUMAN
TOLIP_HUMAN
TOX4_HUMAN
TR13C_HUMAN
TRADD_HUMAN
TRAF1_HUMAN
TRAF2_HUMAN
TRAF6_HUMAN
TRAP1_HUMAN
TRI23_HUMAN
TRI27_HUMAN
TRI37_HUMAN
TRIP6_HUMAN
TS101_HUMAN
TSC1_HUMAN
TSC2_HUMAN
TTHY_HUMAN
TXD11_HUMAN
U119A_HUMAN
UBA1_HUMAN
UBC9_HUMAN
UBC_HUMAN
UBE2N_HUMAN
UBE2W_HUMAN
UBE3A_HUMAN
UBF1_HUMAN
UBP13_HUMAN
UBQL1_HUMAN
UBQL4_HUMAN
USBP1_HUMAN
USO1_HUMAN
UTRO_HUMAN
VAMP2_HUMAN
VAMP7_HUMAN
VAPA_HUMAN
VAPB_HUMAN
VASP_HUMAN
VAV2_HUMAN
VAV_HUMAN
VP37C_HUMAN
VPS4A_HUMAN
VPS4B_HUMAN
VTNC_HUMAN
WASL_HUMAN
WASP_HUMAN
WBP4_HUMAN
WIPF1_HUMAN
WNK1_HUMAN
XPO1_HUMAN
XRCC6_HUMAN
YES_HUMAN
ZACN_HUMAN
ZBT16_HUMAN
ZFYV9_HUMAN
ZHX1_HUMAN
ZHX2_HUMAN
ZMY10_HUMAN
ZMY19_HUMAN
ZNF24_HUMAN
ZO1_HUMAN
