# Supplementary material for: Extreme multifunctional proteins identified from a human protein interaction network
Source: Nat Commun. 2015 Jun 9;6:7412. doi: 10.1038/ncomms8412 (PMC4468855; doi:10.1038/ncomms8412)
Supplement: Supplementary Data 4 — The list of GO term pairs used to identify the candidates [file ncomms8412-s5.xls]

## Sheet: NewFunctions.txt
# The list of GO term pairs used to identify the candidates
GO1	GO2	% of cases	GO1 description	GO2 description
GO:0007165	GO:0034641	21.21	signal transduction	cellular nitrogen compound metabolic process
GO:0006139	GO:0007165	8.42	nucleobase-containing compound metabolic process	signal transduction
GO:0023051	GO:0034641	8.3	regulation of signaling	cellular nitrogen compound metabolic process
GO:0006810	GO:0044260	3.07	transport	cellular macromolecule metabolic process
GO:0006810	GO:0010468	2.95	transport	regulation of gene expression
GO:0034641	GO:0050896	2.87	cellular nitrogen compound metabolic process	response to stimulus
GO:0006139	GO:0023051	2.83	nucleobase-containing compound metabolic process	regulation of signaling
GO:0034641	GO:0035556	2.44	cellular nitrogen compound metabolic process	intracellular signal transduction
GO:0034641	GO:0051174	2.01	cellular nitrogen compound metabolic process	regulation of phosphorus metabolic process
GO:0006810	GO:0034641	1.77	transport	cellular nitrogen compound metabolic process
GO:0034641	GO:0045184	1.69	cellular nitrogen compound metabolic process	establishment of protein localization
GO:0034641	GO:0051641	1.61	cellular nitrogen compound metabolic process	cellular localization
GO:0006139	GO:0006810	1.53	nucleobase-containing compound metabolic process	transport
GO:0006810	GO:0019222	1.53	transport	regulation of metabolic process
GO:0006139	GO:0050896	1.53	nucleobase-containing compound metabolic process	response to stimulus
GO:0034641	GO:0042221	1.38	cellular nitrogen compound metabolic process	response to chemical stimulus
GO:0032774	GO:0050896	1.26	RNA biosynthetic process	response to stimulus
GO:0023051	GO:0032774	1.22	regulation of signaling	RNA biosynthetic process
GO:0006810	GO:0031323	1.18	transport	regulation of cellular metabolic process
GO:0007154	GO:0034641	1.18	cell communication	cellular nitrogen compound metabolic process
GO:0033036	GO:0044260	1.1	macromolecule localization	cellular macromolecule metabolic process
GO:0007165	GO:0032774	1.02	signal transduction	RNA biosynthetic process
GO:0044260	GO:0045184	0.98	cellular macromolecule metabolic process	establishment of protein localization
GO:0002682	GO:0034641	0.94	regulation of immune system process	cellular nitrogen compound metabolic process
GO:0006139	GO:0042221	0.94	nucleobase-containing compound metabolic process	response to chemical stimulus
GO:0007166	GO:0034641	0.94	cell surface receptor signaling pathway	cellular nitrogen compound metabolic process
GO:0033036	GO:0034641	0.91	macromolecule localization	cellular nitrogen compound metabolic process
GO:0006139	GO:0045184	0.87	nucleobase-containing compound metabolic process	establishment of protein localization
GO:0006355	GO:0006810	0.83	regulation of transcription, DNA-dependent	transport
GO:0044260	GO:0051641	0.75	cellular macromolecule metabolic process	cellular localization
GO:0006396	GO:0051716	0.75	RNA processing	cellular response to stimulus
GO:0006139	GO:0051174	0.71	nucleobase-containing compound metabolic process	regulation of phosphorus metabolic process
GO:0006952	GO:0034641	0.67	defense response	cellular nitrogen compound metabolic process
GO:0006139	GO:0035556	0.67	nucleobase-containing compound metabolic process	intracellular signal transduction
GO:0006139	GO:0033036	0.63	nucleobase-containing compound metabolic process	macromolecule localization
GO:0009056	GO:0010468	0.55	catabolic process	regulation of gene expression
GO:0006355	GO:0045184	0.51	regulation of transcription, DNA-dependent	establishment of protein localization
GO:0003008	GO:0034641	0.51	system process	cellular nitrogen compound metabolic process
GO:0006810	GO:0019219	0.51	transport	regulation of nucleobase-containing compound metabolic process
GO:0016192	GO:0044260	0.51	vesicle-mediated transport	cellular macromolecule metabolic process
GO:0006139	GO:0051641	0.47	nucleobase-containing compound metabolic process	cellular localization
GO:0032989	GO:0034641	0.43	cellular component morphogenesis	cellular nitrogen compound metabolic process
GO:0034641	GO:0051649	0.43	cellular nitrogen compound metabolic process	establishment of localization in cell
GO:0022008	GO:0034641	0.43	neurogenesis	cellular nitrogen compound metabolic process
GO:0010468	GO:0016192	0.43	regulation of gene expression	vesicle-mediated transport
GO:0016192	GO:0034641	0.39	vesicle-mediated transport	cellular nitrogen compound metabolic process
GO:0006793	GO:0032774	0.39	phosphorus metabolic process	RNA biosynthetic process
GO:0016192	GO:0019222	0.39	vesicle-mediated transport	regulation of metabolic process
GO:0006396	GO:0050794	0.35	RNA processing	regulation of cellular process
GO:0019220	GO:0034641	0.35	regulation of phosphate metabolic process	cellular nitrogen compound metabolic process
GO:0009059	GO:0023051	0.31	macromolecule biosynthetic process	regulation of signaling
GO:0006139	GO:0006952	0.31	nucleobase-containing compound metabolic process	defense response
GO:0002682	GO:0006139	0.31	regulation of immune system process	nucleobase-containing compound metabolic process
GO:0006139	GO:0007166	0.31	nucleobase-containing compound metabolic process	cell surface receptor signaling pathway
GO:0031323	GO:0051234	0.31	regulation of cellular metabolic process	establishment of localization
GO:0006464	GO:0006810	0.28	cellular protein modification process	transport
GO:0022607	GO:0032774	0.28	cellular component assembly	RNA biosynthetic process
GO:0003008	GO:0006139	0.28	system process	nucleobase-containing compound metabolic process
GO:0006139	GO:0051649	0.24	nucleobase-containing compound metabolic process	establishment of localization in cell
GO:0034641	GO:0051234	0.24	cellular nitrogen compound metabolic process	establishment of localization
GO:0016192	GO:0019538	0.24	vesicle-mediated transport	protein metabolic process
GO:0000377	GO:0007165	0.24	RNA splicing, via transesterification reactions with bulged adenosine as nucleophile	signal transduction
GO:0006753	GO:0044260	0.24	nucleoside phosphate metabolic process	cellular macromolecule metabolic process
GO:0006810	GO:0032774	0.2	transport	RNA biosynthetic process
GO:0006139	GO:0016192	0.2	nucleobase-containing compound metabolic process	vesicle-mediated transport
GO:0032774	GO:0044093	0.2	RNA biosynthetic process	positive regulation of molecular function
GO:0006139	GO:0048731	0.2	nucleobase-containing compound metabolic process	system development
GO:0006753	GO:0032774	0.16	nucleoside phosphate metabolic process	RNA biosynthetic process
GO:0006259	GO:0023051	0.16	DNA metabolic process	regulation of signaling
GO:0006139	GO:0032989	0.16	nucleobase-containing compound metabolic process	cellular component morphogenesis
GO:0006399	GO:0051716	0.16	tRNA metabolic process	cellular response to stimulus
GO:0006464	GO:0051234	0.16	cellular protein modification process	establishment of localization
GO:0006259	GO:0006810	0.16	DNA metabolic process	transport
GO:0006139	GO:0007154	0.16	nucleobase-containing compound metabolic process	cell communication
GO:0006753	GO:0019538	0.16	nucleoside phosphate metabolic process	protein metabolic process
GO:0016070	GO:0035556	0.16	RNA metabolic process	intracellular signal transduction
GO:0007154	GO:0032774	0.16	cell communication	RNA biosynthetic process
GO:0000377	GO:0023051	0.12	RNA splicing, via transesterification reactions with bulged adenosine as nucleophile	regulation of signaling
GO:0007165	GO:0009059	0.12	signal transduction	macromolecule biosynthetic process
GO:0016192	GO:0019219	0.12	vesicle-mediated transport	regulation of nucleobase-containing compound metabolic process
GO:0006810	GO:0016070	0.12	transport	RNA metabolic process
GO:0006259	GO:0007165	0.12	DNA metabolic process	signal transduction
GO:0016192	GO:0031323	0.12	vesicle-mediated transport	regulation of cellular metabolic process
GO:0006810	GO:0051276	0.12	transport	chromosome organization
GO:0006139	GO:0022008	0.12	nucleobase-containing compound metabolic process	neurogenesis
GO:0006399	GO:0019222	0.12	tRNA metabolic process	regulation of metabolic process
GO:0006793	GO:0016070	0.12	phosphorus metabolic process	RNA metabolic process
GO:0006357	GO:0006810	0.12	regulation of transcription from RNA polymerase II promoter	transport
GO:0036211	GO:0051234	0.12	protein modification process	establishment of localization
GO:0007165	GO:0016070	0.12	signal transduction	RNA metabolic process
GO:0007166	GO:0032774	0.12	cell surface receptor signaling pathway	RNA biosynthetic process
GO:0033036	GO:0043170	0.12	macromolecule localization	macromolecule metabolic process
GO:0006355	GO:0016192	0.12	regulation of transcription, DNA-dependent	vesicle-mediated transport
GO:0019219	GO:0045184	0.12	regulation of nucleobase-containing compound metabolic process	establishment of protein localization
GO:0002376	GO:0034641	0.12	immune system process	cellular nitrogen compound metabolic process
GO:0032774	GO:0035556	0.08	RNA biosynthetic process	intracellular signal transduction
GO:0009059	GO:0033036	0.08	macromolecule biosynthetic process	macromolecule localization
GO:0032774	GO:0033036	0.08	RNA biosynthetic process	macromolecule localization
GO:0003008	GO:0043170	0.08	system process	macromolecule metabolic process
GO:0002376	GO:0006139	0.08	immune system process	nucleobase-containing compound metabolic process
GO:0006355	GO:0009056	0.08	regulation of transcription, DNA-dependent	catabolic process
GO:0006753	GO:0019222	0.08	nucleoside phosphate metabolic process	regulation of metabolic process
GO:0002376	GO:0032774	0.08	immune system process	RNA biosynthetic process
GO:0032774	GO:0045184	0.08	RNA biosynthetic process	establishment of protein localization
GO:0006259	GO:0050793	0.08	DNA metabolic process	regulation of developmental process
GO:0009056	GO:0019219	0.08	catabolic process	regulation of nucleobase-containing compound metabolic process
GO:0006396	GO:0035556	0.08	RNA processing	intracellular signal transduction
GO:0006399	GO:0007165	0.08	tRNA metabolic process	signal transduction
GO:0006139	GO:0019220	0.08	nucleobase-containing compound metabolic process	regulation of phosphate metabolic process
GO:0034641	GO:0048731	0.08	cellular nitrogen compound metabolic process	system development
GO:0044260	GO:0051234	0.08	cellular macromolecule metabolic process	establishment of localization
GO:0006753	GO:0010468	0.08	nucleoside phosphate metabolic process	regulation of gene expression
GO:0006396	GO:0042221	0.08	RNA processing	response to chemical stimulus
GO:0043170	GO:0045184	0.08	macromolecule metabolic process	establishment of protein localization
GO:0032774	GO:0051641	0.04	RNA biosynthetic process	cellular localization
GO:0032774	GO:0032989	0.04	RNA biosynthetic process	cellular component morphogenesis
GO:0009056	GO:0022008	0.04	catabolic process	neurogenesis
GO:0006355	GO:0006753	0.04	regulation of transcription, DNA-dependent	nucleoside phosphate metabolic process
GO:0032989	GO:0043170	0.04	cellular component morphogenesis	macromolecule metabolic process
GO:0019220	GO:0032774	0.04	regulation of phosphate metabolic process	RNA biosynthetic process
GO:0006753	GO:0048518	0.04	nucleoside phosphate metabolic process	positive regulation of biological process
GO:0006396	GO:0009719	0.04	RNA processing	response to endogenous stimulus
GO:0000377	GO:0007154	0.04	RNA splicing, via transesterification reactions with bulged adenosine as nucleophile	cell communication
GO:0043170	GO:0051649	0.04	macromolecule metabolic process	establishment of localization in cell
GO:0007154	GO:0009059	0.04	cell communication	macromolecule biosynthetic process
GO:0006355	GO:0051641	0.04	regulation of transcription, DNA-dependent	cellular localization
GO:0006396	GO:0007154	0.04	RNA processing	cell communication
GO:0006355	GO:0046907	0.04	regulation of transcription, DNA-dependent	intracellular transport
GO:0006139	GO:0051234	0.04	nucleobase-containing compound metabolic process	establishment of localization
GO:0016070	GO:0050896	0.04	RNA metabolic process	response to stimulus
GO:0016070	GO:0023051	0.04	RNA metabolic process	regulation of signaling
GO:0043170	GO:0051641	0.04	macromolecule metabolic process	cellular localization
GO:0007154	GO:0051276	0.04	cell communication	chromosome organization
GO:0006396	GO:0007165	0.04	RNA processing	signal transduction
GO:0016070	GO:0042221	0.04	RNA metabolic process	response to chemical stimulus
GO:0009056	GO:0032989	0.04	catabolic process	cellular component morphogenesis
GO:0006793	GO:0009059	0.04	phosphorus metabolic process	macromolecule biosynthetic process
GO:0032774	GO:0051174	0.04	RNA biosynthetic process	regulation of phosphorus metabolic process
GO:0009059	GO:0050896	0.04	macromolecule biosynthetic process	response to stimulus
GO:0006810	GO:0043170	0.04	transport	macromolecule metabolic process
